# Supplementary material for: Improving the oxygen redox reversibility of Li-rich battery cathode materials via Coulombic repulsive interactions strategy
Source: Nat Commun. 2022 Mar 2;13:1123. doi: 10.1038/s41467-022-28793-9 (PMC8891320; doi:10.1038/s41467-022-28793-9)
Supplement: Supplementary file 4 — Source Data [file 41467_2022_28793_MOESM4_ESM.xlsx]

## Sheet: Figure 1d
d-spacing	Yobs	Ycalc	Differences	d-spacing	diffraction position
0.45848	0.06463	0.0845	-0.40291	0.40462	-0.09
0.45894	0.08641	0.0848	-0.38143	0.40659	-0.09
0.4594	0.09086	0.08517	-0.37734	0.40678	-0.09
0.45986	0.0935	0.08548	-0.37501	0.40678	-0.09
0.46032	0.07133	0.08553	-0.39723	0.40708	-0.09
0.46078	0.08318	0.08519	-0.38504	0.40774	-0.09
0.46124	0.0785	0.08473	-0.38927	0.40851	-0.09
0.46171	0.08266	0.08444	-0.38482	0.40689	-0.09
0.46217	0.06515	0.08439	-0.40228	0.41132	-0.09
0.46263	0.07617	0.08456	-0.39142	0.41132	-0.09
0.46309	0.0582	0.08489	-0.40972	0.41231	-0.09
0.46356	0.06493	0.08543	-0.40354	0.40882	-0.09
0.46402	0.08173	0.08624	-0.38755	0.4092	-0.09
0.46449	0.05969	0.08736	-0.41071	0.41287	-0.09
0.46495	0.08078	0.08891	-0.39117	0.41065	-0.09
0.46541	0.07414	0.09095	-0.39984	0.41447	-0.09
0.46588	0.07134	0.09333	-0.40503	0.41203	-0.09
0.46634	0.08037	0.09585	-0.39852	0.41203	-0.09
0.46681	0.08553	0.09818	-0.39568	0.41295	-0.09
0.46728	0.09288	0.09957	-0.38972	0.41351	-0.09
0.46774	0.09759	0.0996	-0.38505	0.41363	-0.09
0.46821	0.08485	0.09876	-0.39695	0.41375	-0.09
0.46868	0.07573	0.09777	-0.40507	0.42084	-0.09
0.46915	0.0803	0.09697	-0.3997	0.41899	-0.09
0.46962	0.09685	0.09628	-0.38247	0.41941	-0.09
0.47009	0.07616	0.09521	-0.40208	0.41962	-0.09
0.47056	0.06881	0.09341	-0.40764	0.42474	-0.09
0.47103	0.05794	0.09116	-0.41626	0.42539	-0.09
0.4715	0.07916	0.08888	-0.39276	0.42618	-0.09
0.47197	0.084	0.08682	-0.38585	0.42662	-0.09
0.47244	0.07793	0.08511	-0.39022	0.42297	-0.09
0.47292	0.09921	0.0838	-0.36763	0.42297	-0.09
0.47339	0.07148	0.08282	-0.39438	0.42491	-0.09
0.47386	0.07436	0.08214	-0.39082	0.43059	-0.09
0.47434	0.08207	0.08175	-0.38271	0.42737	-0.09
0.47481	0.07243	0.08163	-0.39223	0.43168	-0.09
0.47529	0.09197	0.08177	-0.37283	0.4287	-0.09
0.47576	0.08393	0.08211	-0.38121	0.43306	-0.09
0.47624	0.06083	0.08254	-0.40474	0.43468	-0.09
0.47672	0.08079	0.08291	-0.38516	0.43132	-0.09
0.47719	0.08296	0.08304	-0.38312	0.43223	-0.09
0.47767	0.06768	0.08283	-0.39819	0.43542	-0.09
0.47815	0.07789	0.0823	-0.38744	0.43961	-0.09
0.47862	0.08215	0.08168	-0.38257	0.44033	-0.09
0.4791	0.07241	0.08122	-0.39184	0.4447	-0.09
0.47958	0.0744	0.08096	-0.38959	0.4415	-0.09
0.48006	0.08171	0.08093	-0.38225	0.43821	-0.09
0.48054	0.08742	0.0811	-0.37671	0.43869	-0.09
0.48102	0.08722	0.08136	-0.37717	0.44248	-0.09
0.4815	0.08333	0.08157	-0.38128	0.43893	-0.09
0.48198	0.08	0.08164	-0.38467	0.44406	-0.09
0.48247	0.08405	0.08143	-0.38041	0.44445	-0.09
0.48295	0.08987	0.08097	-0.37413	0.4448	-0.09
0.48343	0.07842	0.08055	-0.38517	0.44555	-0.09
0.48392	0.08069	0.08041	-0.38276	0.44656	-0.09
0.4844	0.07939	0.08064	-0.38428	0.445	-0.09
0.48489	0.08544	0.08124	-0.37884	0.445	-0.09
0.48537	0.08577	0.08214	-0.3794	0.44656	-0.09
0.48585	0.09687	0.08313	-0.3693	0.44747	-0.09
0.48634	0.08521	0.08403	-0.38185	0.45154	-0.09
0.48683	0.10704	0.08461	-0.36061	0.44783	-0.09
0.48731	0.09606	0.08457	-0.37154	0.45653	-0.09
0.4878	0.10177	0.08393	-0.3652	0.4528	-0.09
0.48829	0.07756	0.08329	-0.38877	0.45312	-0.09
0.48878	0.08084	0.08308	-0.38528	0.45118	-0.09
0.48927	0.07472	0.08341	-0.39173	0.45238	-0.09
0.48976	0.07504	0.0843	-0.3923	0.45626	-0.09
0.49025	0.07963	0.0857	-0.3891	0.46417	-0.09
0.49074	0.08682	0.08739	-0.38361	0.45712	-0.09
0.49123	0.09888	0.08916	-0.37332	0.45707	-0.09
0.49172	0.09153	0.09089	-0.3824	0.46197	-0.09
0.49221	0.09908	0.09236	-0.37632	0.46281	-0.09
0.4927	0.09234	0.09328	-0.38397	0.46714	-0.09
0.49319	0.08064	0.09397	-0.39637	0.46743	-0.09
0.49369	0.10347	0.09501	-0.37457	0.4679	-0.09
0.49418	0.09563	0.09625	-0.38366	0.46036	-0.09
0.49468	0.10385	0.09708	-0.37627	0.46761	-0.09
0.49517	0.10737	0.09719	-0.37285	0.46801	-0.09
0.49567	0.09131	0.09637	-0.38809	0.46994	-0.09
0.49616	0.08364	0.09461	-0.39401	0.46994	-0.09
0.49666	0.08571	0.09227	-0.3896	0.47436	-0.09
0.49716	0.08491	0.08981	-0.38794	0.47053	-0.09
0.49765	0.08998	0.08766	-0.38071	0.47154	-0.09
0.49815	0.08234	0.08582	-0.38652	0.47674	-0.09
0.49865	0.08312	0.08409	-0.384	0.47333	-0.09
0.49915	0.07396	0.08247	-0.39155	0.47735	-0.09
0.49965	0.08201	0.08111	-0.38213	0.47112	-0.09
0.50015	0.08058	0.0801	-0.38256	0.48142	-0.09
0.50065	0.08376	0.07943	-0.3787	0.47772	-0.09
0.50115	0.07008	0.07906	-0.39201	0.47545	-0.09
0.50165	0.08469	0.07896	-0.37731	0.47922	-0.09
0.50215	0.07987	0.07915	-0.38231	0.48237	-0.09
0.50265	0.08426	0.07963	-0.3784	0.48237	-0.09
0.50316	0.08494	0.08035	-0.37845	0.48813	-0.09
0.50366	0.08256	0.08128	-0.38176	0.48243	-0.09
0.50416	0.07444	0.08236	-0.39095	0.49073	-0.09
0.50467	0.09339	0.08337	-0.37302	0.49425	-0.09
0.50517	0.08471	0.08408	-0.38241	0.48721	-0.09
0.50568	0.08743	0.08455	-0.38016	0.49514	-0.09
0.50618	0.08694	0.08484	-0.38094	0.49207	-0.09
0.50669	0.0804	0.08473	-0.38737	0.49207	-0.09
0.5072	0.08642	0.08383	-0.38045	0.49248	-0.09
0.5077	0.0753	0.08249	-0.39023	0.4948	-0.09
0.50821	0.07529	0.08132	-0.38907	0.49632	-0.09
0.50872	0.07758	0.08054	-0.386	0.49827	-0.09
0.50923	0.07495	0.08016	-0.38825	0.49556	-0.09
0.50974	0.07465	0.08011	-0.3885	0.5016	-0.09
0.51025	0.08565	0.08027	-0.37766	0.49897	-0.09
0.51076	0.08964	0.08051	-0.3739	0.50463	-0.09
0.51127	0.08126	0.08067	-0.38245	0.50683	-0.09
0.51178	0.08202	0.0805	-0.38151	0.51163	-0.09
0.51229	0.08654	0.07999	-0.37649	0.50862	-0.09
0.51281	0.08368	0.07955	-0.37891	0.51163	-0.09
0.51332	0.07881	0.07947	-0.3837	0.52051	-0.09
0.51383	0.08035	0.07991	-0.3826	0.51703	-0.09
0.51435	0.07075	0.08093	-0.39321	0.51821	-0.09
0.51486	0.08803	0.08255	-0.37755	0.52712	-0.09
0.51537	0.09017	0.08462	-0.37749	0.52712	-0.09
0.51589	0.09718	0.08685	-0.3727	0.52795	-0.09
0.51641	0.09445	0.08886	-0.37745	0.52456	-0.09
0.51692	0.10983	0.09005	-0.36325	0.52456	-0.09
0.51744	0.112	0.08987	-0.36091	0.5292	-0.09
0.51796	0.09415	0.08881	-0.3777	0.52828	-0.09
0.51847	0.09535	0.0874	-0.37508	0.53089	-0.09
0.51899	0.09156	0.08603	-0.37751	0.53157	-0.09
0.51951	0.09251	0.08505	-0.37558	0.54057	-0.09
0.52003	0.0884	0.0845	-0.37913	0.53303	-0.09
0.52055	0.09363	0.08414	-0.37355	0.53711	-0.09
0.52107	0.09488	0.0839	-0.37206	0.53711	-0.09
0.5216	0.09445	0.08411	-0.3727	0.53932	-0.09
0.52212	0.09248	0.08515	-0.3757	0.53562	-0.09
0.52264	0.10264	0.08712	-0.36751	0.54147	-0.09
0.52316	0.09877	0.08992	-0.37419	0.54742	-0.09
0.52369	0.10315	0.09349	-0.37337	0.54419	-0.09
0.52421	0.10219	0.09779	-0.37863	0.54882	-0.09
0.52473	0.10205	0.10246	-0.38345	0.55736	-0.09
0.52526	0.10876	0.10743	-0.3817	0.56123	-0.09
0.52578	0.10655	0.11291	-0.3894	0.55453	-0.09
0.52631	0.10615	0.11853	-0.39541	0.55884	-0.09
0.52683	0.11583	0.1228	-0.39	0.55599	-0.09
0.52736	0.11166	0.12346	-0.39484	0.56651	-0.09
0.52789	0.10492	0.12051	-0.39862	0.56786	-0.09
0.52842	0.10262	0.11572	-0.39614	0.56807	-0.09
0.52895	0.0923	0.11101	-0.40174	0.56963	-0.09
0.52948	0.09402	0.10723	-0.39625	0.56734	-0.09
0.53001	0.0974	0.10439	-0.39002	0.57153	-0.09
0.53053	0.09481	0.1022	-0.39043	0.57174	-0.09
0.53107	0.09945	0.09996	-0.38355	0.57174	-0.09
0.5316	0.0913	0.09701	-0.38874	0.57441	-0.09
0.53213	0.09089	0.09339	-0.38554	0.58502	-0.09
0.53266	0.08974	0.08988	-0.38317	0.58231	-0.09
0.53319	0.08912	0.08677	-0.38068	0.59254	-0.09
0.53373	0.08926	0.08414	-0.37792	0.5857	-0.09
0.53426	0.09067	0.08213	-0.37449	0.59432	-0.09
0.5348	0.0853	0.0807	-0.37844	0.6052	-0.09
0.53533	0.09003	0.0798	-0.37281	0.60159	-0.09
0.53587	0.08193	0.0793	-0.3804	0.61017	-0.09
0.5364	0.07863	0.07917	-0.38358	0.6071	-0.09
0.53694	0.08719	0.07943	-0.37528	0.61276	-0.09
0.53748	0.08547	0.08003	-0.3776	0.61872	-0.09
0.53801	0.08255	0.08099	-0.38147	0.61698	-0.09
0.53855	0.08695	0.08229	-0.37837	0.61354	-0.09
0.53909	0.08472	0.08374	-0.38205	0.61899	-0.09
0.53963	0.0868	0.08499	-0.38122	0.61805	-0.09
0.54017	0.08654	0.08584	-0.38233	0.62347	-0.09
0.54071	0.08306	0.08607	-0.38605	0.62347	-0.09
0.54125	0.0832	0.08536	-0.38519	0.62485	-0.09
0.54179	0.07889	0.08377	-0.38792	0.62722	-0.09
0.54233	0.08358	0.08192	-0.38138	0.6411	-0.09
0.54287	0.08198	0.08032	-0.38137	0.642	-0.09
0.54342	0.08431	0.0791	-0.37782	0.64563	-0.09
0.54396	0.08226	0.07821	-0.37898	0.65104	-0.09
0.54451	0.0827	0.07751	-0.37785	0.65183	-0.09
0.54505	0.08465	0.07701	-0.37539	0.66795	-0.09
0.5456	0.0819	0.07672	-0.37786	0.67465	-0.09
0.54614	0.07516	0.07662	-0.38449	0.67816	-0.09
0.54669	0.0744	0.0766	-0.38524	0.67816	-0.09
0.54724	0.08059	0.07653	-0.37897	0.68389	-0.09
0.54778	0.07473	0.07622	-0.38453	0.6848	-0.09
0.54833	0.07843	0.07576	-0.38037	0.68626	-0.09
0.54888	0.07478	0.07535	-0.38361	0.67922	-0.09
0.54943	0.07804	0.07509	-0.38009	0.68534	-0.09
0.54998	0.07633	0.07505	-0.38176	0.68939	-0.09
0.55053	0.07494	0.07528	-0.38338	0.69466	-0.09
0.55108	0.07523	0.07588	-0.38369	0.69314	-0.09
0.55163	0.07243	0.07694	-0.38755	0.70715	-0.09
0.55218	0.0786	0.07851	-0.38295	0.71511	-0.09
0.55273	0.08361	0.08059	-0.38002	0.71222	-0.09
0.55329	0.07704	0.08293	-0.38893	0.71845	-0.09
0.55384	0.08908	0.08527	-0.37922	0.72355	-0.09
0.55439	0.08638	0.087	-0.38366	0.7323	-0.09
0.55495	0.09482	0.08754	-0.37575	0.7323	-0.09
0.5555	0.09399	0.08721	-0.37625	0.75909	-0.09
0.55606	0.08017	0.08622	-0.38909	0.78002	-0.09
0.55661	0.07871	0.0848	-0.38912	0.78002	-0.09
0.55717	0.07875	0.08359	-0.38788	0.78273	-0.09
0.55773	0.07396	0.08288	-0.39196	0.78684	-0.09
0.55829	0.07519	0.08268	-0.39052	0.79186	-0.09
0.55885	0.07413	0.08279	-0.39169	0.79469	-0.09
0.55941	0.07072	0.08295	-0.39526	0.79242	-0.09
0.55997	0.07242	0.08319	-0.3938	0.81356	-0.09
0.56052	0.07281	0.08354	-0.39377	0.81356	-0.09
0.56108	0.07473	0.08362	-0.39193	0.82574	-0.09
0.56165	0.07877	0.08316	-0.38742	0.8213	-0.09
0.56221	0.07148	0.08271	-0.39427	0.82895	-0.09
0.56277	0.07022	0.08304	-0.39586	0.83881	-0.09
0.56333	0.07125	0.08458	-0.39636	0.85078	-0.09
0.5639	0.08169	0.08747	-0.38881	0.88961	-0.09
0.56446	0.08546	0.09157	-0.38914	0.89566	-0.09
0.56503	0.09674	0.09649	-0.38279	0.9056	-0.09
0.56559	0.09544	0.10183	-0.38942	0.91414	-0.09
0.56616	0.09856	0.10658	-0.39105	0.92833	-0.09
0.56672	0.10054	0.109	-0.39149	0.93429	-0.09
0.56729	0.09521	0.10946	-0.39729	0.93521	-0.09
0.56786	0.09417	0.1095	-0.39837	0.94225	-0.09
0.56842	0.09577	0.10941	-0.39668	0.9509	-0.09
0.56899	0.09856	0.10946	-0.39394	1.0032	-0.09
0.56956	0.10272	0.10945	-0.38977	1.01723	-0.09
0.57013	0.10849	0.10842	-0.38297	1.05841	-0.09
0.5707	0.09939	0.10672	-0.39037	1.06179	-0.09
0.57127	0.09202	0.10455	-0.39556	1.13614	-0.09
0.57184	0.09696	0.10075	-0.38683	1.14882	-0.09
0.57242	0.08844	0.09548	-0.39008	1.17003	-0.09
0.57299	0.08489	0.09044	-0.38858	1.18863	-0.09
0.57356	0.0779	0.0865	-0.39164	1.22034	-0.09
0.57414	0.08214	0.08347	-0.38437	1.22552	-0.09
0.57471	0.07705	0.08096	-0.38694	1.23396	-0.09
0.57529	0.07114	0.07885	-0.39075	1.23609	-0.09
0.57586	0.07625	0.07725	-0.38403	1.36959	-0.09
0.57644	0.06998	0.07613	-0.38918	1.43022	-0.09
0.57701	0.07016	0.0754	-0.38828	1.4471	-0.09
0.57759	0.07051	0.07503	-0.38756	1.57367	-0.09
0.57817	0.07856	0.07502	-0.37949	1.58484	-0.09
0.57875	0.07335	0.07541	-0.38509	1.87042	-0.09
0.57933	0.07271	0.07628	-0.38661	2.03447	-0.09
0.5799	0.07595	0.07769	-0.38478	2.34006	-0.09
0.58048	0.07734	0.07955	-0.38525	2.37726	-0.09
0.58106	0.07586	0.08169	-0.38887	2.44067	-0.09
0.58165	0.08048	0.08395	-0.38651	4.75452	-0.09
0.58223	0.08287	0.08603	-0.3862
0.58281	0.08063	0.08766	-0.39007
0.58339	0.0828	0.08948	-0.38972
0.58398	0.08804	0.09177	-0.38676
0.58456	0.09333	0.09386	-0.38357
0.58515	0.10001	0.09472	-0.37774
0.58573	0.0872	0.09307	-0.38891
0.58631	0.08827	0.08901	-0.38378
0.5869	0.08409	0.08457	-0.38351
0.58749	0.07901	0.08104	-0.38506
0.58808	0.08126	0.07851	-0.38028
0.58867	0.07642	0.07674	-0.38335
0.58926	0.07986	0.07552	-0.3787
0.58985	0.07865	0.07475	-0.37914
0.59044	0.08214	0.07432	-0.37522
0.59103	0.07477	0.07411	-0.38237
0.59161	0.07745	0.07401	-0.37959
0.59221	0.08242	0.07389	-0.3745
0.5928	0.08208	0.0736	-0.37456
0.59339	0.08507	0.07317	-0.37113
0.59399	0.08604	0.07276	-0.36976
0.59458	0.08275	0.07246	-0.37275
0.59518	0.07882	0.07229	-0.37651
0.59577	0.07538	0.07226	-0.37992
0.59637	0.07207	0.0724	-0.38336
0.59696	0.07688	0.07274	-0.37889
0.59756	0.07911	0.07339	-0.37731
0.59816	0.07433	0.07449	-0.38319
0.59876	0.07696	0.07617	-0.38224
0.59936	0.07686	0.07838	-0.38456
0.59996	0.08812	0.08078	-0.3757
0.60056	0.08906	0.08281	-0.37678
0.60115	0.09214	0.08391	-0.3748
0.60176	0.08145	0.08328	-0.38486
0.60236	0.08032	0.08136	-0.38408
0.60296	0.08058	0.07967	-0.38212
0.60356	0.07524	0.07888	-0.38668
0.60417	0.08089	0.07902	-0.38117
0.60477	0.07541	0.07995	-0.38757
0.60538	0.08262	0.08132	-0.38174
0.60598	0.08526	0.08279	-0.38056
0.60659	0.08515	0.08408	-0.38196
0.6072	0.08119	0.08461	-0.38645
0.6078	0.082	0.08431	-0.38535
0.60841	0.08575	0.08418	-0.38147
0.60902	0.08388	0.08493	-0.38408
0.60963	0.08948	0.08668	-0.38023
0.61024	0.09794	0.08922	-0.37432
0.61085	0.10626	0.09258	-0.36935
0.61146	0.11751	0.09691	-0.36243
0.61207	0.12476	0.10155	-0.35982
0.61268	0.12769	0.10525	-0.3606
0.6133	0.12437	0.10657	-0.36523
0.61391	0.11471	0.10482	-0.37314
0.61453	0.10503	0.10259	-0.38059
0.61514	0.10767	0.10247	-0.37783
0.61575	0.10672	0.10486	-0.38118
0.61637	0.10554	0.10912	-0.38662
0.61699	0.11507	0.11333	-0.38129
0.6176	0.11221	0.11544	-0.38626
0.61822	0.11723	0.11572	-0.38152
0.61884	0.10852	0.11405	-0.38857
0.61946	0.10171	0.10926	-0.39058
0.62008	0.09606	0.10365	-0.39063
0.6207	0.08911	0.10029	-0.39422
0.62132	0.08619	0.10008	-0.39692
0.62194	0.09491	0.10232	-0.39044
0.62256	0.10241	0.10584	-0.38646
0.62319	0.10051	0.10896	-0.39149
0.62381	0.10366	0.1094	-0.38877
0.62443	0.10215	0.1071	-0.38799
0.62506	0.10233	0.10239	-0.3831
0.62568	0.09386	0.09625	-0.38543
0.62631	0.09061	0.09067	-0.38309
0.62694	0.08768	0.08621	-0.38156
0.62756	0.08006	0.08245	-0.38543
0.62819	0.079	0.0793	-0.38334
0.62882	0.07728	0.0769	-0.38266
0.62945	0.07257	0.07518	-0.38564
0.63008	0.07243	0.07394	-0.38454
0.63071	0.07127	0.07307	-0.38484
0.63134	0.07127	0.07243	-0.3842
0.63197	0.07363	0.07198	-0.38138
0.6326	0.07371	0.07167	-0.38099
0.63324	0.07486	0.07147	-0.37965
0.63387	0.07336	0.07139	-0.38107
0.6345	0.07305	0.07141	-0.3814
0.63514	0.07231	0.07158	-0.38231
0.63577	0.07416	0.07195	-0.38083
0.63641	0.07379	0.07262	-0.38187
0.63704	0.07273	0.07378	-0.38408
0.63768	0.07721	0.07567	-0.3815
0.63832	0.07698	0.0786	-0.38466
0.63896	0.0858	0.08264	-0.37988
0.6396	0.08632	0.08747	-0.38419
0.64024	0.09859	0.09218	-0.37662
0.64088	0.10166	0.09541	-0.37678
0.64152	0.1006	0.09563	-0.37807
0.64216	0.09718	0.09257	-0.37843
0.6428	0.09695	0.08794	-0.37402
0.64345	0.09336	0.08398	-0.37365
0.64409	0.08524	0.0813	-0.37909
0.64473	0.08834	0.07951	-0.37421
0.64538	0.08714	0.07815	-0.37405
0.64602	0.08657	0.07685	-0.37331
0.64667	0.08481	0.07578	-0.37401
0.64732	0.08077	0.07537	-0.37764
0.64797	0.07811	0.0758	-0.38072
0.64861	0.08227	0.07704	-0.37781
0.64926	0.08497	0.07893	-0.377
0.64991	0.09087	0.08106	-0.37323
0.65056	0.08561	0.08286	-0.38029
0.65121	0.08894	0.08348	-0.37757
0.65186	0.08815	0.08233	-0.37722
0.65251	0.08545	0.07984	-0.37743
0.65317	0.08156	0.07718	-0.37865
0.65382	0.07554	0.07507	-0.38256
0.65448	0.07736	0.07353	-0.3792
0.65513	0.0752	0.07244	-0.38027
0.65579	0.07581	0.07165	-0.37887
0.65644	0.07252	0.0711	-0.38161
0.6571	0.07199	0.07071	-0.38175
0.65775	0.07271	0.07043	-0.38075
0.65841	0.06931	0.07024	-0.38396
0.65907	0.07283	0.0701	-0.38031
0.65973	0.07333	0.07003	-0.37974
0.66039	0.07232	0.06998	-0.3807
0.66105	0.07304	0.06997	-0.37996
0.66171	0.07456	0.06999	-0.37847
0.66238	0.07251	0.07005	-0.38058
0.66304	0.0709	0.07017	-0.3823
0.6637	0.07506	0.07036	-0.37834
0.66436	0.07184	0.07067	-0.38187
0.66503	0.07436	0.07113	-0.37981
0.66569	0.07507	0.07171	-0.37968
0.66636	0.07693	0.07235	-0.37846
0.66702	0.07877	0.07295	-0.37721
0.66769	0.08074	0.07336	-0.37565
0.66836	0.07581	0.07343	-0.38065
0.66903	0.0756	0.07345	-0.38089
0.6697	0.07505	0.07383	-0.38181
0.67037	0.07491	0.07485	-0.38298
0.67104	0.07636	0.07675	-0.38343
0.67171	0.07824	0.07968	-0.38448
0.67238	0.08536	0.08352	-0.38119
0.67305	0.09181	0.0877	-0.37893
0.67373	0.09097	0.09158	-0.38364
0.6744	0.0926	0.09396	-0.3844
0.67508	0.09916	0.0938	-0.37768
0.67575	0.09633	0.09282	-0.37952
0.67643	0.09405	0.09295	-0.38194
0.67711	0.10438	0.09437	-0.37302
0.67778	0.10491	0.09621	-0.37434
0.67846	0.10411	0.09739	-0.37632
0.67914	0.10135	0.09834	-0.38002
0.67982	0.10135	0.10108	-0.38276
0.6805	0.10507	0.10808	-0.38605
0.68118	0.11694	0.12083	-0.38692
0.68186	0.13772	0.13859	-0.38391
0.68254	0.17347	0.15866	-0.36822
0.68322	0.18717	0.17688	-0.37275
0.68391	0.18374	0.18591	-0.3852
0.68459	0.17474	0.18073	-0.38902
0.68528	0.15184	0.16452	-0.39571
0.68596	0.13201	0.14684	-0.39786
0.68665	0.13097	0.13483	-0.38689
0.68734	0.13	0.12937	-0.38241
0.68802	0.13531	0.12797	-0.37569
0.68871	0.1348	0.12788	-0.37612
0.6894	0.12843	0.12576	-0.38036
0.69009	0.12474	0.12047	-0.37876
0.69078	0.12432	0.11627	-0.37499
0.69147	0.12929	0.11543	-0.36917
0.69216	0.13272	0.11667	-0.36699
0.69285	0.13647	0.11713	-0.3637
0.69355	0.12675	0.11376	-0.37004
0.69424	0.11579	0.10751	-0.37476
0.69494	0.10444	0.09969	-0.37829
0.69563	0.09127	0.09179	-0.38356
0.69632	0.08576	0.08549	-0.38276
0.69702	0.08344	0.08099	-0.38058
0.69772	0.08085	0.07785	-0.38004
0.69842	0.07531	0.07566	-0.38338
0.69912	0.07514	0.07411	-0.38201
0.69982	0.0718	0.07303	-0.38427
0.70052	0.07133	0.07227	-0.38398
0.70121	0.07611	0.07176	-0.37868
0.70192	0.07614	0.07143	-0.37833
0.70262	0.07388	0.07128	-0.38043
0.70332	0.07398	0.07129	-0.38034
0.70403	0.07281	0.07149	-0.38172
0.70473	0.07383	0.07186	-0.38107
0.70544	0.07352	0.0724	-0.38191
0.70614	0.07207	0.07309	-0.38405
0.70685	0.07619	0.07392	-0.38076
0.70755	0.07324	0.07497	-0.38476
0.70826	0.07442	0.07674	-0.38536
0.70897	0.07577	0.07988	-0.38714
0.70968	0.0818	0.08458	-0.38582
0.71039	0.08871	0.09023	-0.38455
0.7111	0.0953	0.09568	-0.38341
0.71181	0.09388	0.09952	-0.38867
0.71252	0.09441	0.0998	-0.38843
0.71324	0.09329	0.09769	-0.38744
0.71395	0.0903	0.09648	-0.38921
0.71466	0.09184	0.09696	-0.38815
0.71538	0.09128	0.09797	-0.38973
0.71609	0.09585	0.09914	-0.38632
0.71681	0.09769	0.10056	-0.3859
0.71753	0.10517	0.10136	-0.37923
0.71825	0.10113	0.09957	-0.38147
0.71896	0.09162	0.09382	-0.38524
0.71968	0.08539	0.0872	-0.38485
0.7204	0.08142	0.08225	-0.38387
0.72112	0.08017	0.07918	-0.38204
0.72184	0.07771	0.07733	-0.38266
0.72257	0.07904	0.07611	-0.38011
0.72329	0.0751	0.07507	-0.383
0.72401	0.07668	0.07385	-0.38021
0.72474	0.07415	0.07265	-0.38154
0.72546	0.07102	0.07179	-0.38381
0.72619	0.0717	0.07133	-0.38267
0.72691	0.06999	0.07126	-0.3843
0.72764	0.07127	0.07163	-0.3834
0.72837	0.07335	0.07262	-0.38231
0.7291	0.0727	0.07435	-0.38468
0.72983	0.07636	0.07676	-0.38343
0.73056	0.08104	0.07941	-0.38141
0.73129	0.08431	0.08164	-0.38036
0.73202	0.08148	0.08247	-0.38403
0.73275	0.07952	0.0808	-0.38431
0.73348	0.07603	0.07771	-0.38471
0.73422	0.07238	0.07492	-0.38558
0.73495	0.07493	0.07293	-0.38104
0.73569	0.07405	0.07158	-0.38056
0.73642	0.07007	0.07064	-0.38361
0.73716	0.07098	0.07	-0.38206
0.7379	0.07033	0.06956	-0.38226
0.73864	0.06958	0.06925	-0.3827
0.73938	0.06977	0.06903	-0.38229
0.74012	0.06964	0.06887	-0.38227
0.74086	0.06843	0.06876	-0.38337
0.74159	0.07078	0.06869	-0.38094
0.74234	0.0674	0.06863	-0.38426
0.74308	0.06697	0.06859	-0.38465
0.74382	0.06961	0.06857	-0.382
0.74457	0.06914	0.06856	-0.38245
0.74531	0.06735	0.06852	-0.38421
0.74606	0.06976	0.06853	-0.38181
0.7468	0.07009	0.06853	-0.38147
0.74755	0.06949	0.06856	-0.3821
0.7483	0.06619	0.06861	-0.38545
0.74905	0.0708	0.06867	-0.38091
0.7498	0.06793	0.06877	-0.38388
0.75055	0.07019	0.06891	-0.38175
0.7513	0.06911	0.06912	-0.38305
0.75205	0.069	0.06944	-0.38348
0.7528	0.07166	0.06993	-0.38131
0.75355	0.07289	0.07082	-0.38097
0.75431	0.07462	0.07235	-0.38077
0.75506	0.07309	0.07493	-0.38487
0.75582	0.07842	0.07898	-0.38359
0.75657	0.08391	0.08445	-0.38358
0.75733	0.09025	0.09036	-0.38315
0.75809	0.09001	0.09518	-0.3882
0.75885	0.09379	0.09675	-0.38599
0.7596	0.08963	0.09299	-0.38639
0.76036	0.08495	0.08653	-0.38461
0.76112	0.08116	0.08102	-0.38289
0.76189	0.07846	0.07723	-0.38181
0.76265	0.07668	0.07475	-0.3811
0.76341	0.07819	0.07311	-0.37796
0.76418	0.07561	0.07205	-0.37947
0.76494	0.0748	0.07137	-0.37961
0.7657	0.07402	0.07097	-0.37998
0.76647	0.07583	0.07075	-0.37796
0.76724	0.07589	0.07068	-0.37782
0.768	0.07439	0.07073	-0.37937
0.76877	0.07382	0.07088	-0.3801
0.76954	0.0759	0.07114	-0.37828
0.77031	0.07587	0.07153	-0.37869
0.77108	0.07309	0.0721	-0.38205
0.77185	0.07199	0.07295	-0.38399
0.77263	0.07382	0.07424	-0.38345
0.7734	0.07444	0.07628	-0.38488
0.77417	0.07652	0.07963	-0.38615
0.77495	0.08481	0.08533	-0.38355
0.77572	0.08845	0.09495	-0.38954
0.7765	0.10494	0.11033	-0.38843
0.77728	0.13348	0.13213	-0.38168
0.77805	0.16613	0.15852	-0.37542
0.77883	0.19861	0.18635	-0.37078
0.77961	0.21089	0.20979	-0.38193
0.78039	0.21996	0.21876	-0.38184
0.78117	0.21615	0.21578	-0.38267
0.78195	0.20821	0.2093	-0.38412
0.78274	0.19041	0.19647	-0.3891
0.78352	0.16606	0.17472	-0.3917
0.7843	0.14592	0.15501	-0.39212
0.78509	0.14673	0.14319	-0.37949
0.78587	0.13736	0.13691	-0.38258
0.78666	0.13104	0.13162	-0.38361
0.78744	0.12612	0.12493	-0.38184
0.78823	0.11918	0.12171	-0.38557
0.78902	0.11995	0.12593	-0.38902
0.78981	0.13341	0.13602	-0.38565
0.7906	0.14653	0.14746	-0.38396
0.79139	0.16088	0.1552	-0.37735
0.79218	0.15532	0.15283	-0.38054
0.79297	0.149	0.14276	-0.37679
0.79376	0.13741	0.13223	-0.37785
0.79456	0.12203	0.12134	-0.38235
0.79535	0.10851	0.10823	-0.38275
0.79615	0.09598	0.0962	-0.38326
0.79695	0.08617	0.08761	-0.38448
0.79775	0.08399	0.08195	-0.381
0.79854	0.07814	0.07818	-0.38307
0.79934	0.07715	0.07562	-0.3815
0.80014	0.0762	0.07384	-0.38067
0.80094	0.07447	0.07259	-0.38115
0.80174	0.07245	0.0717	-0.38229
0.80254	0.07186	0.07105	-0.38223
0.80335	0.07307	0.07058	-0.38054
0.80415	0.07415	0.07022	-0.37911
0.80495	0.0693	0.06996	-0.38369
0.80576	0.07316	0.06977	-0.37965
0.80656	0.07449	0.06966	-0.3782
0.80737	0.0705	0.06962	-0.38215
0.80818	0.07021	0.06969	-0.38252
0.80899	0.06986	0.06992	-0.3831
0.8098	0.06491	0.07036	-0.38849
0.81061	0.06611	0.07102	-0.38794
0.81142	0.06649	0.07181	-0.38835
0.81223	0.06389	0.07257	-0.39172
0.81304	0.06614	0.07307	-0.38996
0.81386	0.06496	0.073	-0.39108
0.81467	0.06513	0.07266	-0.39056
0.81549	0.06288	0.07269	-0.39284
0.8163	0.06638	0.07357	-0.39022
0.81712	0.06687	0.0757	-0.39187
0.81794	0.07159	0.07944	-0.39088
0.81875	0.07662	0.08461	-0.39102
0.81957	0.08144	0.09016	-0.39176
0.82039	0.08393	0.09474	-0.39385
0.82121	0.08374	0.0966	-0.39589
0.82203	0.08241	0.09545	-0.39607
0.82286	0.08521	0.0951	-0.39292
0.82368	0.08937	0.09795	-0.39162
0.8245	0.09446	0.10378	-0.39236
0.82533	0.09993	0.11141	-0.39451
0.82615	0.10214	0.1179	-0.3988
0.82698	0.11351	0.1212	-0.39073
0.82781	0.11524	0.12224	-0.39003
0.82863	0.1129	0.11998	-0.39011
0.82947	0.10465	0.11114	-0.38953
0.83029	0.09313	0.09913	-0.38904
0.83112	0.08736	0.0892	-0.38488
0.83196	0.07942	0.08249	-0.38611
0.83279	0.07411	0.07829	-0.38722
0.83362	0.07262	0.07572	-0.38614
0.83445	0.07339	0.07437	-0.38401
0.83529	0.0702	0.07403	-0.38686
0.83612	0.07489	0.07447	-0.38262
0.83696	0.07627	0.07521	-0.38198
0.8378	0.07525	0.0757	-0.38349
0.83864	0.0821	0.07529	-0.37623
0.83948	0.07333	0.07375	-0.38345
0.84031	0.07299	0.07204	-0.38208
0.84115	0.07013	0.07081	-0.38371
0.842	0.06831	0.07007	-0.3848
0.84284	0.0655	0.06969	-0.38722
0.84368	0.06524	0.0696	-0.3874
0.84453	0.06408	0.06986	-0.38882
0.84537	0.06573	0.07063	-0.38793
0.84622	0.06722	0.07214	-0.38796
0.84706	0.07112	0.07492	-0.38683
0.84791	0.07365	0.07893	-0.38831
0.84876	0.07704	0.08346	-0.38945
0.84961	0.07903	0.08721	-0.39121
0.85046	0.08519	0.08843	-0.38628
0.85131	0.08225	0.08552	-0.3863
0.85216	0.08075	0.08035	-0.38263
0.85301	0.08072	0.07596	-0.37827
0.85386	0.07956	0.07306	-0.37653
0.85472	0.08342	0.07121	-0.37083
0.85557	0.08042	0.07002	-0.37263
0.85643	0.08289	0.06921	-0.36935
0.85729	0.07932	0.06867	-0.37239
0.85814	0.07342	0.06831	-0.37793
0.859	0.07283	0.06806	-0.37827
0.85986	0.0667	0.06788	-0.38421
0.86072	0.06976	0.06774	-0.38102
0.86158	0.06177	0.06765	-0.38891
0.86245	0.0649	0.06761	-0.38575
0.86331	0.06296	0.06756	-0.38763
0.86417	0.05981	0.06751	-0.39074
0.86504	0.06294	0.06748	-0.38758
0.8659	0.06451	0.06746	-0.38598
0.86677	0.06118	0.06744	-0.38929
0.86764	0.06332	0.06743	-0.38714
0.8685	0.062	0.06742	-0.38845
0.86937	0.06183	0.06742	-0.38862
0.87024	0.06128	0.06742	-0.38917
0.87111	0.06338	0.06742	-0.38708
0.87198	0.0624	0.06743	-0.38807
0.87285	0.06232	0.06745	-0.38816
0.87373	0.06132	0.06747	-0.38918
0.8746	0.06299	0.06753	-0.38757
0.87548	0.06311	0.06756	-0.38748
0.87635	0.06353	0.06759	-0.3871
0.87723	0.06411	0.06764	-0.38656
0.87811	0.06202	0.06769	-0.38871
0.87898	0.06394	0.06776	-0.38685
0.87986	0.06387	0.06785	-0.38701
0.88074	0.06382	0.06796	-0.38718
0.88163	0.0647	0.06812	-0.38646
0.88251	0.06265	0.06837	-0.38876
0.88339	0.06408	0.06876	-0.38772
0.88427	0.06626	0.06941	-0.38619
0.88516	0.06429	0.0705	-0.38925
0.88604	0.0695	0.07219	-0.38572
0.88693	0.06835	0.0744	-0.38909
0.88782	0.07185	0.07677	-0.38795
0.8887	0.07242	0.07881	-0.38943
0.88959	0.07374	0.07981	-0.38911
0.89048	0.07338	0.07994	-0.3896
0.89137	0.07484	0.08119	-0.38938
0.89227	0.07797	0.08493	-0.38999
0.89316	0.07964	0.09064	-0.39404
0.89405	0.0881	0.09633	-0.39127
0.89495	0.088	0.09957	-0.3946
0.89584	0.08796	0.09732	-0.39239
0.89674	0.08384	0.09066	-0.38986
0.89763	0.07875	0.0846	-0.38889
0.89853	0.07348	0.08143	-0.39098
0.89943	0.07628	0.08127	-0.38803
0.90033	0.08018	0.08444	-0.38729
0.90123	0.08317	0.09187	-0.39174
0.90214	0.09108	0.10431	-0.39626
0.90304	0.11207	0.12008	-0.39104
0.90394	0.13043	0.13523	-0.38784
0.90484	0.13678	0.14444	-0.3907
0.90575	0.12952	0.13992	-0.39343
0.90665	0.11935	0.12349	-0.38717
0.90756	0.10729	0.10721	-0.38296
0.90847	0.10151	0.09707	-0.3786
0.90938	0.09757	0.09324	-0.3787
0.91029	0.09746	0.09489	-0.38046
0.9112	0.11217	0.10083	-0.37169
0.91211	0.11948	0.10845	-0.372
0.91302	0.12809	0.11422	-0.36917
0.91393	0.12637	0.11391	-0.37058
0.91485	0.11968	0.10541	-0.36876
0.91577	0.10379	0.09486	-0.37411
0.91668	0.09486	0.08735	-0.37552
0.9176	0.09001	0.08314	-0.37617
0.91852	0.08364	0.08127	-0.38066
0.91943	0.08067	0.08118	-0.38355
0.92035	0.0838	0.08299	-0.38222
0.92128	0.08608	0.08756	-0.38451
0.9222	0.09128	0.09682	-0.38858
0.92312	0.10641	0.11418	-0.3908
0.92404	0.13508	0.14346	-0.39142
0.92497	0.18338	0.18538	-0.38503
0.92589	0.24538	0.23367	-0.37133
0.92682	0.29574	0.27633	-0.36362
0.92774	0.30222	0.29529	-0.37611
0.92867	0.26386	0.27082	-0.38999
0.9296	0.21137	0.22247	-0.39414
0.93053	0.17456	0.18418	-0.39265
0.93146	0.16163	0.16729	-0.3887
0.93239	0.17043	0.16773	-0.38034
0.93333	0.1852	0.17596	-0.37379
0.93426	0.18891	0.18219	-0.37631
0.9352	0.17657	0.17559	-0.38206
0.93613	0.15428	0.15456	-0.38331
0.93707	0.13579	0.1347	-0.38195
0.93801	0.12912	0.12657	-0.38048
0.93894	0.13512	0.13024	-0.37815
0.93988	0.15423	0.14039	-0.3692
0.94082	0.1741	0.1496	-0.35854
0.94176	0.16772	0.15013	-0.36544
0.94271	0.1537	0.13587	-0.36521
0.94365	0.12315	0.1155	-0.37538
0.94459	0.10433	0.09998	-0.37869
0.94554	0.09041	0.09128	-0.38391
0.94648	0.08566	0.08778	-0.38516
0.94743	0.08666	0.08806	-0.38443
0.94838	0.0861	0.09051	-0.38744
0.94933	0.09308	0.093	-0.38295
0.95028	0.09381	0.09318	-0.3824
0.95123	0.09053	0.08903	-0.38154
0.95218	0.07998	0.08264	-0.3857
0.95313	0.07709	0.07744	-0.38338
0.95409	0.07399	0.07412	-0.38316
0.95504	0.07188	0.07207	-0.38322
0.95599	0.07035	0.07074	-0.38342
0.95695	0.07118	0.06983	-0.38168
0.95791	0.06946	0.06918	-0.38276
0.95887	0.06973	0.06872	-0.38202
0.95983	0.07081	0.06836	-0.38059
0.96079	0.07244	0.06809	-0.37868
0.96175	0.07	0.06786	-0.3809
0.96271	0.06831	0.06768	-0.38241
0.96367	0.07061	0.06753	-0.37995
0.96463	0.06954	0.0674	-0.3809
0.9656	0.07148	0.06729	-0.37884
0.96656	0.06809	0.06718	-0.38212
0.96753	0.07165	0.06709	-0.37848
0.9685	0.07127	0.06701	-0.37877
0.96947	0.073	0.06694	-0.37698
0.97044	0.07277	0.06688	-0.37715
0.97141	0.07273	0.06683	-0.37713
0.97238	0.07459	0.06678	-0.37523
0.97336	0.07619	0.06674	-0.37358
0.97433	0.07777	0.0667	-0.37196
0.9753	0.07729	0.06667	-0.37241
0.97628	0.07984	0.06665	-0.36984
0.97726	0.08292	0.06662	-0.36674
0.97824	0.08345	0.0666	-0.36619
0.97921	0.08724	0.06659	-0.36238
0.98019	0.09519	0.06657	-0.35442
0.98117	0.09624	0.06653	-0.35333
0.98215	0.09409	0.06653	-0.35548
0.98313	0.09338	0.06654	-0.35619
0.98412	0.08869	0.06656	-0.36091
0.9851	0.08309	0.06658	-0.36652
0.98609	0.07695	0.06661	-0.37269
0.98707	0.07487	0.06664	-0.37481
0.98806	0.07196	0.06669	-0.37777
0.98905	0.07305	0.06676	-0.37675
0.99004	0.06934	0.06685	-0.38055
0.99103	0.07134	0.06697	-0.37866
0.99202	0.07024	0.06714	-0.37993
0.99301	0.0672	0.0674	-0.38324
0.99401	0.07138	0.06781	-0.37946
0.995	0.07036	0.06851	-0.38119
0.996	0.07133	0.06983	-0.38153
0.99699	0.07272	0.0724	-0.38272
0.99799	0.0801	0.07735	-0.38028
0.99899	0.08566	0.0859	-0.38328
0.99999	0.09371	0.09796	-0.38729
1.00099	0.10619	0.1106	-0.38744
1.00199	0.11126	0.11917	-0.39094
1.00299	0.11058	0.11797	-0.39043
1.004	0.10084	0.10592	-0.38812
1.005	0.09039	0.09208	-0.38473
1.00601	0.07987	0.08246	-0.38563
1.00701	0.07575	0.07695	-0.38424
1.00802	0.07963	0.07398	-0.37738
1.00903	0.07117	0.07258	-0.38444
1.01004	0.07448	0.07249	-0.38104
1.01105	0.0759	0.07401	-0.38114
1.01206	0.07896	0.07794	-0.38201
1.01307	0.08761	0.08519	-0.38062
1.01409	0.09543	0.0954	-0.38301
1.0151	0.1074	0.10622	-0.38185
1.01612	0.11443	0.11377	-0.38237
1.01713	0.1159	0.11302	-0.38015
1.01815	0.10819	0.10253	-0.37737
1.01917	0.09253	0.08997	-0.38048
1.02019	0.08711	0.08091	-0.37683
1.02121	0.07913	0.07545	-0.37936
1.02223	0.07625	0.07224	-0.37902
1.02325	0.07475	0.07025	-0.37854
1.02427	0.07299	0.06897	-0.37901
1.0253	0.07118	0.06811	-0.37997
1.02633	0.0704	0.06753	-0.38016
1.02735	0.06916	0.06712	-0.381
1.02838	0.06936	0.06683	-0.3805
1.02941	0.07012	0.06661	-0.37952
1.03044	0.06777	0.06644	-0.3817
1.03147	0.06671	0.06631	-0.38263
1.0325	0.06812	0.06621	-0.38113
1.03353	0.06662	0.06614	-0.38256
1.03457	0.06698	0.06608	-0.38213
1.0356	0.06705	0.06604	-0.38202
1.03664	0.0669	0.06601	-0.38214
1.03767	0.06521	0.06599	-0.38382
1.03871	0.06386	0.06598	-0.38516
1.03975	0.06751	0.06599	-0.38152
1.04079	0.06306	0.06601	-0.38598
1.04183	0.06425	0.06605	-0.38483
1.04287	0.06555	0.0661	-0.38358
1.04392	0.06432	0.06617	-0.38488
1.04496	0.06488	0.06626	-0.38442
1.04601	0.06527	0.06639	-0.38415
1.04705	0.06639	0.06656	-0.38321
1.0481	0.06536	0.06681	-0.38449
1.04915	0.06559	0.06719	-0.38463
1.0502	0.06592	0.0678	-0.38492
1.05125	0.06798	0.06888	-0.38393
1.0523	0.06988	0.07088	-0.38404
1.05336	0.07038	0.07454	-0.3872
1.05441	0.07802	0.08068	-0.38569
1.05546	0.08378	0.0897	-0.38895
1.05652	0.09354	0.10147	-0.39097
1.05757	0.10468	0.11524	-0.39359
1.05863	0.11668	0.12777	-0.39413
1.05969	0.1264	0.1363	-0.39293
1.06075	0.12435	0.13953	-0.39822
1.06181	0.11805	0.1325	-0.39748
1.06288	0.10423	0.1149	-0.3937
1.06394	0.08986	0.09711	-0.39029
1.065	0.08162	0.08499	-0.38641
1.06607	0.07503	0.07791	-0.38592
1.06714	0.07049	0.07374	-0.38628
1.0682	0.07218	0.07116	-0.38202
1.06927	0.07138	0.06949	-0.38115
1.07034	0.07001	0.06838	-0.3814
1.07141	0.06957	0.0676	-0.38106
1.07249	0.07069	0.06705	-0.37939
1.07356	0.06664	0.06664	-0.38303
1.07463	0.06587	0.06632	-0.38349
1.07571	0.06905	0.06608	-0.38006
1.07678	0.06402	0.06593	-0.38495
1.07786	0.06771	0.06575	-0.38107
1.07894	0.06702	0.06562	-0.38163
1.08002	0.06268	0.06551	-0.38586
1.0811	0.06592	0.06541	-0.38252
1.08218	0.06686	0.06533	-0.38151
1.08326	0.06551	0.06526	-0.38279
1.08434	0.06652	0.0652	-0.38172
1.08543	0.06708	0.06515	-0.38111
1.08651	0.06626	0.0651	-0.38188
1.0876	0.06811	0.06506	-0.37998
1.08869	0.06605	0.06502	-0.382
1.08978	0.06769	0.06498	-0.38033
1.09087	0.06606	0.06495	-0.38193
1.09196	0.06576	0.0649	-0.38218
1.09305	0.06802	0.06487	-0.37989
1.09415	0.06621	0.06485	-0.38168
1.09524	0.06745	0.06483	-0.38041
1.09634	0.07105	0.06481	-0.37679
1.09743	0.06703	0.06479	-0.38079
1.09853	0.07018	0.06478	-0.37764
1.09963	0.06667	0.06476	-0.38112
1.10073	0.06868	0.06475	-0.37911
1.10183	0.06493	0.06474	-0.38284
1.10293	0.06609	0.06473	-0.38167
1.10404	0.06811	0.06472	-0.37964
1.10514	0.06895	0.06471	-0.3788
1.10625	0.07062	0.06471	-0.37713
1.10735	0.06708	0.06471	-0.38067
1.10846	0.06878	0.06471	-0.37896
1.10957	0.06708	0.06471	-0.38066
1.11068	0.06622	0.06471	-0.38153
1.11179	0.06494	0.06471	-0.38281
1.1129	0.07061	0.06472	-0.37714
1.11402	0.06783	0.06472	-0.37993
1.11513	0.06826	0.06473	-0.37951
1.11625	0.0667	0.06475	-0.38108
1.11736	0.06681	0.06477	-0.38099
1.11848	0.06747	0.06479	-0.38036
1.1196	0.06887	0.06482	-0.37899
1.12072	0.06768	0.06486	-0.38021
1.12184	0.07011	0.06504	-0.37796
1.12297	0.06981	0.0651	-0.37833
1.12409	0.06559	0.06518	-0.38263
1.12521	0.07139	0.06528	-0.37693
1.12634	0.07172	0.06544	-0.37676
1.12746	0.06986	0.06569	-0.37887
1.12859	0.07253	0.06615	-0.37666
1.12972	0.07186	0.06701	-0.37819
1.13085	0.07229	0.06853	-0.37928
1.13198	0.07274	0.07085	-0.38115
1.13311	0.07661	0.07396	-0.38039
1.13425	0.08042	0.07658	-0.37919
1.13538	0.07942	0.07792	-0.38153
1.13652	0.07807	0.07686	-0.38183
1.13766	0.07699	0.07427	-0.38032
1.13879	0.07538	0.0722	-0.37985
1.13993	0.07687	0.07165	-0.37781
1.14107	0.07443	0.07301	-0.38161
1.14221	0.07835	0.0773	-0.38199
1.14336	0.08817	0.08624	-0.3811
1.1445	0.09603	0.10104	-0.38805
1.14565	0.11151	0.11978	-0.3913
1.14679	0.12433	0.13662	-0.39533
1.14794	0.1308	0.14401	-0.39625
1.14908	0.12508	0.13432	-0.39228
1.15024	0.11014	0.11338	-0.38628
1.15139	0.0966	0.09491	-0.38135
1.15254	0.08892	0.08351	-0.37762
1.15369	0.07703	0.07732	-0.38333
1.15484	0.07642	0.07394	-0.38056
1.156	0.07418	0.07204	-0.3809
1.15716	0.07137	0.07102	-0.38269
1.15832	0.07234	0.07062	-0.38132
1.15947	0.07097	0.07079	-0.38286
1.16063	0.07002	0.07172	-0.38474
1.1618	0.07584	0.07401	-0.38121
1.16296	0.0807	0.07893	-0.38127
1.16412	0.08723	0.08851	-0.38431
1.16528	0.10172	0.10445	-0.38577
1.16645	0.12184	0.1258	-0.38699
1.16762	0.15125	0.14766	-0.37944
1.16878	0.16307	0.16228	-0.38224
1.16995	0.16594	0.15931	-0.37641
1.17112	0.13882	0.13766	-0.38188
1.17229	0.12063	0.11265	-0.37506
1.17347	0.10908	0.09465	-0.36861
1.17464	0.09588	0.08411	-0.37126
1.17582	0.08552	0.07819	-0.3757
1.17699	0.08574	0.07477	-0.37206
1.17817	0.08134	0.07273	-0.37442
1.17935	0.07687	0.07159	-0.37775
1.18053	0.07709	0.07122	-0.37716
1.18171	0.08043	0.07177	-0.37438
1.18289	0.07858	0.07364	-0.37809
1.18408	0.08641	0.07712	-0.37375
1.18526	0.08928	0.08174	-0.37549
1.18645	0.09453	0.08597	-0.37448
1.18763	0.10034	0.08781	-0.37051
1.18882	0.0956	0.08541	-0.37284
1.19001	0.08587	0.08017	-0.37733
1.1912	0.07845	0.07557	-0.38016
1.19239	0.07618	0.07283	-0.37968
1.19359	0.07075	0.07147	-0.38375
1.19478	0.0693	0.07088	-0.38461
1.19598	0.06801	0.0707	-0.38573
1.19717	0.06775	0.07078	-0.38606
1.19837	0.06603	0.07105	-0.38806
1.19957	0.07016	0.07148	-0.38436
1.20077	0.06931	0.07206	-0.38578
1.20197	0.06885	0.07281	-0.38699
1.20317	0.07209	0.07374	-0.38468
1.20438	0.07234	0.0749	-0.38559
1.20558	0.07159	0.07635	-0.3878
1.20679	0.07466	0.07822	-0.3866
1.20799	0.07506	0.08071	-0.38869
1.2092	0.07879	0.08426	-0.3885
1.21041	0.08389	0.08984	-0.38899
1.21162	0.09718	0.09957	-0.38543
1.21283	0.11546	0.1177	-0.38528
1.21405	0.15067	0.1508	-0.38316
1.21526	0.21111	0.20473	-0.37665
1.21648	0.29991	0.27946	-0.36259
1.2177	0.41114	0.36743	-0.33933
1.21891	0.48546	0.4566	-0.35418
1.22013	0.55108	0.52907	-0.36102
1.22136	0.6037	0.58334	-0.36268
1.22258	0.681	0.64293	-0.34496
1.2238	0.73075	0.69889	-0.35118
1.22502	0.68644	0.69774	-0.39433
1.22625	0.55826	0.59003	-0.41481
1.22748	0.42418	0.43264	-0.39149
1.22871	0.32391	0.31293	-0.37205
1.22993	0.27764	0.25786	-0.36325
1.23116	0.27543	0.25787	-0.36548
1.23239	0.30921	0.29316	-0.36699
1.23363	0.35756	0.33733	-0.36281
1.23486	0.36867	0.36063	-0.37499
1.2361	0.33806	0.33358	-0.37855
1.23733	0.26766	0.26176	-0.37713
1.23857	0.19923	0.19011	-0.37391
1.23981	0.14764	0.1424	-0.37779
1.24105	0.11728	0.11557	-0.38133
1.24229	0.09592	0.10049	-0.3876
1.24353	0.08549	0.0913	-0.38884
1.24478	0.07705	0.08525	-0.39123
1.24602	0.07144	0.08104	-0.39264
1.24727	0.07139	0.07799	-0.38964
1.24852	0.06728	0.0757	-0.39145
1.24977	0.06404	0.07393	-0.39292
1.25102	0.06488	0.07252	-0.39068
1.25227	0.06348	0.07138	-0.39094
1.25352	0.06024	0.07044	-0.39323
1.25478	0.06559	0.06965	-0.3871
1.25603	0.05979	0.06898	-0.39223
1.25729	0.06213	0.06841	-0.38931
1.25854	0.0634	0.06791	-0.38754
1.2598	0.05878	0.06744	-0.3917
1.26107	0.06127	0.06706	-0.38883
1.26233	0.06144	0.06673	-0.38832
1.26359	0.06333	0.06643	-0.38613
1.26485	0.05854	0.06616	-0.39066
1.26612	0.05933	0.06592	-0.38962
1.26738	0.06065	0.0657	-0.38809
1.26865	0.0597	0.06551	-0.38884
1.26992	0.05943	0.06533	-0.38893
1.2712	0.06202	0.06516	-0.38618
1.27247	0.05921	0.06501	-0.38884
1.27374	0.06118	0.06486	-0.38672
1.27501	0.05927	0.06474	-0.3885
1.27629	0.06107	0.06462	-0.38658
1.27757	0.06223	0.06451	-0.38531
1.27884	0.05943	0.06441	-0.38802
1.28012	0.05856	0.06431	-0.38879
1.2814	0.06242	0.06423	-0.38484
1.28269	0.0598	0.06414	-0.38738
1.28397	0.05845	0.06407	-0.38865
1.28525	0.06056	0.06399	-0.38647
1.28654	0.06075	0.06392	-0.38621
1.28783	0.05747	0.06386	-0.38942
1.28911	0.06007	0.0638	-0.38677
1.2904	0.06044	0.06374	-0.38634
1.29169	0.06057	0.06369	-0.38615
1.29299	0.06053	0.06364	-0.38614
1.29428	0.05862	0.06359	-0.38801
1.29557	0.06009	0.06354	-0.38648
1.29687	0.06126	0.0635	-0.38527
1.29817	0.05838	0.06346	-0.38811
1.29946	0.0626	0.06342	-0.38385
1.30077	0.05945	0.06338	-0.38697
1.30207	0.05838	0.06334	-0.388
1.30337	0.05889	0.06331	-0.38745
1.30467	0.05902	0.06327	-0.38729
1.30598	0.05829	0.06324	-0.38799
1.30728	0.0605	0.06321	-0.38575
1.30859	0.05853	0.06327	-0.38778
1.3099	0.05673	0.06325	-0.38956
1.31121	0.05869	0.06322	-0.38756
1.31253	0.05713	0.0632	-0.3891
1.31384	0.05849	0.06318	-0.38772
1.31515	0.05813	0.06301	-0.38792
1.31647	0.05918	0.06299	-0.38685
1.31778	0.05559	0.06298	-0.39043
1.3191	0.05984	0.06297	-0.38616
1.32042	0.05903	0.06269	-0.3867
1.32174	0.05718	0.06269	-0.38854
1.32307	0.05871	0.06268	-0.387
1.32439	0.05979	0.06268	-0.38593
1.32571	0.0599	0.06268	-0.38581
1.32704	0.05779	0.06267	-0.38792
1.32837	0.05788	0.06267	-0.38782
1.3297	0.05588	0.06267	-0.38983
1.33103	0.05973	0.06267	-0.38598
1.33236	0.05782	0.06268	-0.38789
1.33369	0.05995	0.06268	-0.38576
1.33503	0.05712	0.06258	-0.3885
1.33636	0.06093	0.06267	-0.38477
1.3377	0.05945	0.06268	-0.38626
1.33904	0.05695	0.06269	-0.38878
1.34038	0.05966	0.06271	-0.38608
1.34172	0.06046	0.06272	-0.3853
1.34306	0.0586	0.06275	-0.38718
1.3444	0.05852	0.06277	-0.38728
1.34575	0.05829	0.0628	-0.38754
1.34709	0.05674	0.06283	-0.38912
1.34844	0.05962	0.06287	-0.38629
1.34979	0.05833	0.06292	-0.38763
1.35114	0.06045	0.06298	-0.38557
1.35249	0.0595	0.06305	-0.38659
1.35385	0.05838	0.06314	-0.3878
1.3552	0.06022	0.06326	-0.38607
1.35656	0.06047	0.06343	-0.38599
1.35791	0.0593	0.06371	-0.38745
1.35927	0.06104	0.06421	-0.38621
1.36063	0.06288	0.06521	-0.38537
1.36199	0.06537	0.06717	-0.38483
1.36336	0.06824	0.07058	-0.38537
1.36472	0.06845	0.07556	-0.39015
1.36609	0.07659	0.08135	-0.3878
1.36745	0.08079	0.08633	-0.38857
1.36882	0.08137	0.08815	-0.38982
1.37019	0.08071	0.08483	-0.38716
1.37156	0.0758	0.07837	-0.3856
1.37293	0.06759	0.07251	-0.38795
1.3743	0.07102	0.06869	-0.38071
1.37568	0.06719	0.06655	-0.3824
1.37706	0.06641	0.06538	-0.38201
1.37843	0.06489	0.06471	-0.38285
1.37981	0.06297	0.06429	-0.38436
1.38119	0.06096	0.06402	-0.3861
1.38258	0.06441	0.06385	-0.38247
1.38396	0.06379	0.06373	-0.38298
1.38534	0.06194	0.06366	-0.38476
1.38673	0.06158	0.06362	-0.38508
1.38812	0.06189	0.06361	-0.38475
1.3895	0.06114	0.06361	-0.3855
1.39089	0.0604	0.06363	-0.38627
1.39229	0.06268	0.06367	-0.38403
1.39368	0.06147	0.06373	-0.38529
1.39507	0.06085	0.06379	-0.38598
1.39647	0.06227	0.06388	-0.38464
1.39786	0.06351	0.06398	-0.38351
1.39926	0.06389	0.0641	-0.38324
1.40066	0.06244	0.06424	-0.38484
1.40207	0.06446	0.0644	-0.38297
1.40347	0.06543	0.0646	-0.3822
1.40487	0.06292	0.06482	-0.38494
1.40628	0.06612	0.06509	-0.382
1.40768	0.06351	0.06541	-0.38494
1.40909	0.06498	0.06579	-0.38384
1.4105	0.06522	0.06625	-0.38406
1.41192	0.06258	0.06682	-0.38727
1.41333	0.0631	0.06754	-0.38748
1.41474	0.0689	0.06847	-0.3826
1.41615	0.06759	0.06978	-0.38523
1.41757	0.07008	0.0718	-0.38475
1.41899	0.0721	0.07533	-0.38627
1.42041	0.0761	0.08205	-0.38899
1.42183	0.09383	0.09485	-0.38406
1.42325	0.11031	0.11717	-0.3899
1.42468	0.1429	0.15044	-0.39058
1.4261	0.18617	0.19116	-0.38802
1.42753	0.24235	0.23038	-0.37106
1.42896	0.26064	0.25354	-0.37594
1.43039	0.24624	0.24308	-0.37987
1.43182	0.19884	0.20232	-0.38652
1.43325	0.16477	0.157	-0.37526
1.43468	0.1376	0.12415	-0.36959
1.43612	0.1212	0.10616	-0.368
1.43756	0.12401	0.1004	-0.35942
1.439	0.12587	0.10591	-0.36308
1.44044	0.13525	0.12422	-0.372
1.44187	0.16329	0.15542	-0.37516
1.44332	0.20776	0.19345	-0.36873
1.44476	0.23388	0.22552	-0.37467
1.44621	0.24206	0.23486	-0.37584
1.44765	0.22678	0.20941	-0.36566
1.4491	0.18743	0.16402	-0.35963
1.45055	0.14688	0.1243	-0.36045
1.452	0.11909	0.09927	-0.36321
1.45346	0.10026	0.08576	-0.36853
1.45491	0.09011	0.07856	-0.37149
1.45637	0.08422	0.07439	-0.3732
1.45782	0.08124	0.07174	-0.37354
1.45928	0.07816	0.0699	-0.37477
1.46074	0.07414	0.06856	-0.37745
1.4622	0.07347	0.06757	-0.37713
1.46367	0.07323	0.0668	-0.37661
1.46513	0.07186	0.06621	-0.37738
1.4666	0.07286	0.06573	-0.37591
1.46807	0.06689	0.06536	-0.3815
1.46953	0.06972	0.06504	-0.37836
1.471	0.06879	0.06477	-0.37902
1.47248	0.06643	0.06454	-0.38115
1.47395	0.07135	0.06435	-0.37604
1.47542	0.07027	0.06419	-0.37695
1.4769	0.07178	0.06405	-0.3753
1.47838	0.07227	0.06393	-0.37469
1.47986	0.06756	0.06382	-0.37929
1.48133	0.06926	0.06371	-0.37749
1.48282	0.06881	0.06363	-0.37786
1.4843	0.06954	0.06356	-0.37706
1.48579	0.06777	0.0635	-0.37876
1.48727	0.06629	0.06344	-0.38018
1.48876	0.07109	0.06339	-0.37534
1.49025	0.07093	0.06335	-0.37545
1.49174	0.06601	0.06331	-0.38034
1.49323	0.06732	0.06328	-0.37899
1.49473	0.06793	0.06325	-0.37836
1.49622	0.06753	0.06322	-0.37873
1.49772	0.06324	0.0632	-0.383
1.49922	0.06802	0.06318	-0.37819
1.50072	0.06555	0.06317	-0.38065
1.50222	0.07159	0.06315	-0.3746
1.50372	0.0648	0.06314	-0.38138
1.50523	0.06818	0.06314	-0.37799
1.50673	0.06713	0.06313	-0.37904
1.50824	0.06866	0.06313	-0.3775
1.50975	0.0678	0.06312	-0.37836
1.51126	0.06516	0.06312	-0.381
1.51277	0.06783	0.06313	-0.37833
1.51428	0.06517	0.06313	-0.381
1.5158	0.06615	0.06314	-0.38002
1.51731	0.06682	0.06315	-0.37936
1.51883	0.06624	0.06316	-0.37995
1.52035	0.07017	0.06317	-0.37603
1.52187	0.07085	0.06318	-0.37537
1.5234	0.06639	0.0632	-0.37985
1.52492	0.06804	0.06322	-0.37821
1.52645	0.06655	0.06324	-0.37972
1.52797	0.07053	0.06326	-0.37577
1.5295	0.071	0.06329	-0.37532
1.53103	0.06741	0.06332	-0.37894
1.53256	0.06831	0.06336	-0.37808
1.5341	0.06909	0.06339	-0.37734
1.53563	0.07051	0.06344	-0.37596
1.53717	0.07186	0.06348	-0.37466
1.5387	0.06444	0.06354	-0.38213
1.54025	0.07101	0.0636	-0.37563
1.54179	0.06791	0.06367	-0.3788
1.54333	0.0698	0.06375	-0.37699
1.54487	0.06909	0.06384	-0.37778
1.54642	0.06936	0.06394	-0.37762
1.54797	0.07067	0.06407	-0.37643
1.54951	0.06827	0.06421	-0.37898
1.55106	0.06757	0.06438	-0.37985
1.55262	0.07352	0.06459	-0.37411
1.55417	0.07109	0.06468	-0.37663
1.55572	0.06766	0.06501	-0.38039
1.55728	0.06793	0.06544	-0.38055
1.55884	0.07455	0.06605	-0.37454
1.5604	0.07169	0.06707	-0.37841
1.56196	0.07535	0.06901	-0.3767
1.56352	0.08185	0.07303	-0.37422
1.56509	0.08663	0.08106	-0.37746
1.56665	0.09378	0.09505	-0.3843
1.56822	0.10626	0.11508	-0.39185
1.56979	0.12525	0.13741	-0.39519
1.57136	0.13233	0.15492	-0.40562
1.57293	0.13045	0.15882	-0.41141
1.57451	0.1301	0.14486	-0.39779
1.57608	0.11828	0.12345	-0.38821
1.57766	0.11162	0.10842	-0.37984
1.57924	0.10039	0.10397	-0.38662
1.58082	0.10487	0.10664	-0.38481
1.5824	0.11277	0.11044	-0.3807
1.58398	0.11077	0.10959	-0.38186
1.58557	0.09645	0.10123	-0.38782
1.58715	0.08936	0.08935	-0.38302
1.58874	0.07902	0.07943	-0.38345
1.59033	0.07353	0.07321	-0.38271
1.59192	0.07399	0.06981	-0.37885
1.59351	0.07186	0.06797	-0.37915
1.59511	0.07128	0.06689	-0.37864
1.5967	0.07173	0.06618	-0.37748
1.5983	0.07008	0.06568	-0.37863
1.5999	0.0696	0.06531	-0.37874
1.6015	0.07217	0.06503	-0.37589
1.6031	0.06978	0.06481	-0.37806
1.6047	0.07064	0.06464	-0.37704
1.60631	0.06645	0.06451	-0.38109
1.60792	0.07184	0.0644	-0.37559
1.60953	0.07413	0.06431	-0.37321
1.61114	0.07342	0.06424	-0.37385
1.61275	0.07055	0.06418	-0.37667
1.61436	0.07673	0.06413	-0.37044
1.61598	0.07174	0.0641	-0.37539
1.6176	0.07144	0.06406	-0.37565
1.61921	0.07014	0.06404	-0.37693
1.62083	0.07045	0.06402	-0.37661
1.62246	0.06833	0.064	-0.37871
1.62408	0.0665	0.06399	-0.38053
1.6257	0.06621	0.06399	-0.38081
1.62733	0.06611	0.06398	-0.3809
1.62896	0.06822	0.06398	-0.3788
1.63059	0.07009	0.06398	-0.37693
1.63222	0.06539	0.06398	-0.38163
1.63385	0.0638	0.06399	-0.38322
1.63548	0.06284	0.06399	-0.38418
1.63712	0.06275	0.064	-0.38429
1.63876	0.0654	0.06401	-0.38164
1.6404	0.06419	0.06402	-0.38286
1.64204	0.06432	0.06403	-0.38274
1.64369	0.06405	0.06404	-0.38302
1.64533	0.06528	0.06405	-0.38181
1.64697	0.06359	0.06406	-0.38351
1.64862	0.06283	0.06408	-0.38428
1.65027	0.06538	0.06409	-0.38174
1.65192	0.06496	0.06411	-0.38218
1.65358	0.06269	0.06412	-0.38447
1.65523	0.06207	0.06414	-0.3851
1.65689	0.06559	0.06416	-0.3816
1.65855	0.0637	0.06418	-0.38351
1.6602	0.06645	0.06419	-0.38078
1.66186	0.06446	0.06421	-0.38278
1.66352	0.06509	0.06423	-0.38218
1.66519	0.0675	0.06425	-0.37979
1.66686	0.06686	0.06427	-0.38045
1.66852	0.06199	0.06429	-0.38534
1.67019	0.06109	0.06431	-0.38626
1.67187	0.06816	0.06433	-0.37921
1.67354	0.06006	0.06435	-0.38733
1.67521	0.05999	0.06437	-0.38742
1.67689	0.06424	0.0644	-0.38319
1.67856	0.06011	0.06442	-0.38734
1.68025	0.06755	0.06444	-0.37993
1.68193	0.06373	0.06446	-0.38377
1.68361	0.06183	0.06449	-0.38569
1.68529	0.06336	0.06451	-0.38418
1.68698	0.06479	0.06453	-0.38278
1.68867	0.06092	0.06456	-0.38667
1.69036	0.06435	0.06453	-0.38322
1.69205	0.06634	0.06456	-0.38125
1.69374	0.06663	0.06459	-0.38099
1.69544	0.06194	0.06461	-0.3857
1.69713	0.06232	0.06464	-0.38535
1.69883	0.06355	0.06466	-0.38415
1.70053	0.06282	0.06469	-0.38491
1.70223	0.06198	0.0647	-0.38575
1.70393	0.06425	0.06472	-0.38351
1.70564	0.06372	0.06475	-0.38406
1.70734	0.0647	0.06478	-0.38311
1.70905	0.06543	0.0648	-0.38241
1.71076	0.06239	0.06483	-0.38548
1.71248	0.06473	0.06486	-0.38317
1.71419	0.05383	0.06489	-0.39409
1.7159	0.06148	0.06494	-0.3865
1.71762	0.068	0.06497	-0.38
1.71934	0.06005	0.065	-0.38798
1.72106	0.06311	0.06502	-0.38495
1.72278	0.05679	0.06505	-0.3913
1.72451	0.0635	0.06508	-0.38462
1.72623	0.06224	0.06511	-0.3859
1.72796	0.06006	0.06514	-0.38812
1.72969	0.06583	0.06517	-0.38238
1.73142	0.06079	0.0652	-0.38744
1.73315	0.06466	0.06523	-0.38361
1.73488	0.06036	0.06526	-0.38793
1.73662	0.06234	0.06529	-0.38598
1.73836	0.06218	0.06532	-0.38617
1.74009	0.06406	0.06535	-0.38433
1.74183	0.06821	0.06538	-0.38021
1.74358	0.06347	0.06541	-0.38497
1.74532	0.06368	0.06544	-0.38479
1.74707	0.06549	0.06547	-0.38302
1.74882	0.06116	0.0655	-0.38738
1.75057	0.06259	0.06553	-0.38598
1.75232	0.06402	0.06556	-0.38458
1.75407	0.06646	0.0656	-0.38217
1.75583	0.06342	0.06563	-0.38524
1.75758	0.06299	0.06566	-0.38571
1.75934	0.06233	0.06569	-0.3864
1.7611	0.06238	0.06572	-0.38637
1.76287	0.06227	0.06575	-0.38652
1.76463	0.06754	0.06579	-0.38128
1.7664	0.06641	0.06582	-0.38244
1.76816	0.06634	0.06585	-0.38254
1.76993	0.06746	0.06589	-0.38146
1.7717	0.06304	0.06592	-0.38591
1.77347	0.06428	0.06595	-0.3847
1.77525	0.06814	0.06598	-0.38088
1.77702	0.06125	0.06602	-0.38781
1.7788	0.06376	0.06605	-0.38533
1.78058	0.06728	0.06609	-0.38184
1.78236	0.06244	0.06612	-0.38672
1.78415	0.06842	0.06616	-0.38077
1.78593	0.06396	0.06619	-0.38527
1.78772	0.06511	0.06623	-0.38415
1.78951	0.06807	0.06626	-0.38123
1.7913	0.0638	0.0663	-0.38554
1.79309	0.06072	0.06633	-0.38864
1.79488	0.06492	0.06637	-0.38449
1.79668	0.06491	0.06641	-0.38454
1.79848	0.06315	0.06644	-0.38633
1.80028	0.06548	0.06648	-0.38404
1.80208	0.06391	0.06652	-0.38565
1.80388	0.06139	0.06656	-0.38821
1.80569	0.06392	0.0666	-0.38571
1.80749	0.06428	0.06664	-0.38539
1.8093	0.06016	0.06668	-0.38956
1.81111	0.06048	0.06672	-0.38927
1.81292	0.06868	0.06677	-0.38112
1.81474	0.06301	0.06681	-0.38683
1.81656	0.0665	0.06686	-0.38339
1.81837	0.06555	0.0669	-0.38438
1.82019	0.06504	0.06695	-0.38494
1.82201	0.06499	0.067	-0.38505
1.82383	0.06841	0.06705	-0.38167
1.82566	0.06227	0.06711	-0.38787
1.82749	0.069	0.06717	-0.3812
1.82931	0.06224	0.06723	-0.38802
1.83114	0.0654	0.06729	-0.38493
1.83298	0.06113	0.06736	-0.38926
1.83481	0.06157	0.06744	-0.3889
1.83665	0.06673	0.06752	-0.38382
1.83848	0.06469	0.06761	-0.38596
1.84032	0.06777	0.06771	-0.38298
1.84216	0.06743	0.06783	-0.38343
1.84401	0.06456	0.06796	-0.38643
1.84585	0.06901	0.06812	-0.38214
1.8477	0.06809	0.0683	-0.38325
1.84955	0.06521	0.06854	-0.38637
1.8514	0.06289	0.06885	-0.389
1.85325	0.06743	0.06933	-0.38493
1.85511	0.06629	0.07019	-0.38693
1.85696	0.06898	0.07187	-0.38592
1.85882	0.07073	0.07517	-0.38747
1.86068	0.07416	0.08103	-0.3899
1.86254	0.07893	0.09	-0.39411
1.8644	0.09851	0.10159	-0.38611
1.86627	0.09373	0.1129	-0.40221
1.86814	0.09691	0.12046	-0.40658
1.87001	0.09612	0.12003	-0.40694
1.87188	0.08494	0.11071	-0.4088
1.87375	0.08549	0.09765	-0.3952
1.87563	0.08011	0.08642	-0.38935
1.8775	0.07709	0.07899	-0.38493
1.87938	0.07152	0.07477	-0.38628
1.88126	0.06443	0.07255	-0.39116
1.88315	0.07022	0.07136	-0.38418
1.88503	0.07208	0.07065	-0.38161
1.88691	0.06382	0.0702	-0.38941
1.8888	0.06676	0.06988	-0.38616
1.89069	0.0623	0.06965	-0.39039
1.89258	0.06651	0.06949	-0.38601
1.89448	0.068	0.06937	-0.3844
1.89637	0.06372	0.06928	-0.3886
1.89827	0.06954	0.06922	-0.38272
1.90017	0.06906	0.06918	-0.38315
1.90207	0.06804	0.06915	-0.38415
1.90397	0.06968	0.06914	-0.38249
1.90588	0.06379	0.06913	-0.38838
1.90778	0.06902	0.06913	-0.38315
1.90969	0.06912	0.06914	-0.38306
1.9116	0.0686	0.06916	-0.3836
1.91351	0.07173	0.06918	-0.38048
1.91543	0.06793	0.0692	-0.38431
1.91735	0.06921	0.06923	-0.38305
1.91926	0.0679	0.06926	-0.38439
1.92119	0.06592	0.06929	-0.3864
1.92311	0.06908	0.06933	-0.38328
1.92503	0.07052	0.06937	-0.38188
1.92696	0.06755	0.06941	-0.38489
1.92889	0.06915	0.06945	-0.38334
1.93082	0.06795	0.0695	-0.38459
1.93275	0.06441	0.06955	-0.38817
1.93468	0.06945	0.0696	-0.38318
1.93662	0.0682	0.06965	-0.38448
1.93856	0.0718	0.0697	-0.38094
1.9405	0.06989	0.06976	-0.3829
1.94244	0.07311	0.06982	-0.37975
1.94438	0.06954	0.06988	-0.38338
1.94633	0.07136	0.06995	-0.38163
1.94828	0.06424	0.07002	-0.38882
1.95023	0.06645	0.07009	-0.38668
1.95218	0.06458	0.07017	-0.38862
1.95413	0.07251	0.07025	-0.38077
1.95608	0.06994	0.07033	-0.38342
1.95804	0.0645	0.07042	-0.38895
1.96	0.06573	0.07051	-0.38782
1.96196	0.06546	0.07061	-0.38818
1.96392	0.07035	0.07071	-0.3834
1.96589	0.06307	0.07082	-0.39079
1.96786	0.06404	0.07094	-0.38993
1.96982	0.06736	0.07107	-0.38674
1.9718	0.07029	0.0712	-0.38394
1.97377	0.06985	0.07135	-0.38453
1.97575	0.06692	0.07151	-0.38762
1.97772	0.0626	0.07168	-0.39211
1.9797	0.06421	0.07187	-0.39069
1.98168	0.06956	0.07207	-0.38555
1.98366	0.06764	0.0723	-0.3877
1.98565	0.07138	0.07255	-0.38421
1.98764	0.07078	0.07283	-0.38509
1.98962	0.07475	0.07315	-0.38143
1.99161	0.06958	0.0735	-0.38696
1.99361	0.06923	0.0739	-0.38771
1.9956	0.07027	0.07436	-0.38713
1.9976	0.07474	0.0749	-0.38319
1.9996	0.07786	0.07551	-0.38069
2.0016	0.07115	0.07624	-0.38813
2.0036	0.07111	0.0771	-0.38902
2.00561	0.07267	0.07814	-0.38851
2.00761	0.07789	0.07941	-0.38455
2.00962	0.08363	0.08099	-0.3804
2.01163	0.08571	0.08307	-0.38039
2.01365	0.08814	0.08602	-0.38092
2.01566	0.09735	0.09082	-0.37651
2.01768	0.10712	0.09974	-0.37566
2.0197	0.12744	0.11723	-0.37282
2.02172	0.16053	0.15051	-0.37301
2.02374	0.20033	0.20752	-0.39022
2.02576	0.27812	0.29177	-0.39668
2.02779	0.38325	0.39609	-0.39588
2.02982	0.49254	0.4998	-0.39029
2.03185	0.54367	0.57076	-0.41013
2.03388	0.5294	0.57274	-0.42638
2.03592	0.48083	0.49497	-0.39717
2.03795	0.38036	0.37702	-0.37969
2.03999	0.289	0.2679	-0.36194
2.04204	0.21917	0.19023	-0.3541
2.04408	0.16634	0.14332	-0.36002
2.04613	0.14044	0.11759	-0.36019
2.04817	0.12258	0.10367	-0.36412
2.05022	0.11964	0.09561	-0.35901
2.05227	0.09659	0.09044	-0.37688
2.05432	0.09909	0.08681	-0.37076
2.05638	0.09213	0.08411	-0.37501
2.05844	0.08761	0.08203	-0.37746
2.0605	0.08735	0.08041	-0.37609
2.06256	0.09147	0.07911	-0.37067
2.06463	0.08718	0.07806	-0.37391
2.06669	0.08613	0.0772	-0.3741
2.06876	0.08381	0.07649	-0.37571
2.07083	0.09248	0.07589	-0.36645
2.0729	0.08014	0.07539	-0.37829
2.07498	0.07738	0.07497	-0.38062
2.07705	0.0855	0.0746	-0.37214
2.07913	0.07666	0.07429	-0.38066
2.08121	0.08317	0.07402	-0.37389
2.08329	0.07505	0.07379	-0.38178
2.08538	0.07945	0.07359	-0.37717
2.08746	0.08152	0.07341	-0.37492
2.08955	0.07795	0.07325	-0.37834
2.09165	0.08371	0.07311	-0.37244
2.09374	0.06897	0.07299	-0.38706
2.09583	0.08378	0.07288	-0.37213
2.09793	0.08038	0.07279	-0.37544
2.10003	0.08871	0.0727	-0.36702
2.10213	0.08071	0.07263	-0.37496
2.10423	0.07948	0.07256	-0.37611
2.10634	0.08824	0.0725	-0.3673
2.10844	0.0819	0.07245	-0.37358
2.11055	0.09215	0.0724	-0.36329
2.11267	0.08437	0.07236	-0.37103
2.11478	0.09316	0.07232	-0.36219
2.1169	0.09849	0.07229	-0.35683
2.11902	0.08903	0.07226	-0.36626
2.12114	0.08498	0.07223	-0.37029
2.12326	0.08996	0.07221	-0.36529
2.12538	0.09259	0.07304	-0.36349
2.12751	0.10024	0.07303	-0.35583
2.12964	0.08785	0.07304	-0.36823
2.13177	0.10213	0.07304	-0.35395
2.1339	0.10275	0.07305	-0.35333
2.13604	0.1114	0.07306	-0.34469
2.13817	0.10404	0.07307	-0.35206
2.14031	0.10753	0.07308	-0.34859
2.14245	0.09993	0.0731	-0.3562
2.1446	0.09539	0.07311	-0.36076
2.14674	0.08663	0.07313	-0.36954
2.14889	0.08788	0.07315	-0.36831
2.15105	0.08085	0.07318	-0.37536
2.1532	0.07762	0.0732	-0.37861
2.15535	0.07756	0.07323	-0.3787
2.15751	0.07487	0.07326	-0.38142
2.15967	0.06742	0.07328	-0.3889
2.16183	0.06967	0.0736	-0.38697
2.16399	0.07283	0.07364	-0.38385
2.16615	0.07516	0.07368	-0.38156
2.16832	0.07478	0.07372	-0.38198
2.17049	0.07007	0.07377	-0.38673
2.17266	0.06951	0.07381	-0.38734
2.17484	0.08022	0.07386	-0.37668
2.17701	0.073	0.07391	-0.38394
2.17919	0.07378	0.07396	-0.38322
2.18138	0.06446	0.07402	-0.39259
2.18356	0.07383	0.07407	-0.38327
2.18574	0.08061	0.07413	-0.37656
2.18793	0.06363	0.07419	-0.39359
2.19012	0.07317	0.07426	-0.38412
2.19231	0.07532	0.07432	-0.38204
2.1945	0.07073	0.07439	-0.3867
2.1967	0.06948	0.07446	-0.38802
2.1989	0.06956	0.07454	-0.38802
2.2011	0.07103	0.07462	-0.38662
2.2033	0.06851	0.0747	-0.38922
2.2055	0.07165	0.07455	-0.38593
2.20771	0.07481	0.07464	-0.38287
2.20992	0.07421	0.07474	-0.38357
2.21213	0.0762	0.07485	-0.38168
2.21435	0.07586	0.07496	-0.38213
2.21656	0.07093	0.07507	-0.38718
2.21878	0.0744	0.07519	-0.38382
2.221	0.07596	0.07532	-0.38239
2.22322	0.06816	0.07545	-0.39032
2.22545	0.0813	0.07559	-0.37732
2.22767	0.07249	0.07573	-0.38628
2.2299	0.07879	0.07589	-0.38013
2.23213	0.07469	0.07605	-0.38439
2.23437	0.07201	0.07622	-0.38724
2.2366	0.07714	0.0764	-0.3823
2.23884	0.07391	0.0766	-0.38572
2.24108	0.08056	0.0768	-0.37928
2.24332	0.07885	0.07702	-0.38121
2.24557	0.08642	0.07726	-0.37387
2.24781	0.07694	0.07751	-0.3836
2.25006	0.07366	0.07777	-0.38714
2.25232	0.07819	0.07806	-0.38291
2.25457	0.07435	0.07837	-0.38706
2.25682	0.0731	0.0787	-0.38864
2.25908	0.08316	0.07906	-0.37894
2.26135	0.08057	0.07945	-0.38191
2.26361	0.08283	0.07988	-0.38009
2.26587	0.08321	0.08034	-0.38016
2.26814	0.08063	0.08084	-0.38325
2.27041	0.07881	0.0814	-0.38562
2.27268	0.07674	0.082	-0.3883
2.27496	0.08261	0.08267	-0.38309
2.27723	0.07422	0.08341	-0.39222
2.27951	0.08225	0.08423	-0.38501
2.28179	0.07821	0.08514	-0.38997
2.28407	0.08187	0.08617	-0.38733
2.28636	0.06967	0.08732	-0.40069
2.28865	0.08318	0.08863	-0.38848
2.29094	0.08381	0.09011	-0.38933
2.29323	0.09411	0.09181	-0.38073
2.29553	0.07864	0.09376	-0.39816
2.29782	0.09471	0.09603	-0.38435
2.30012	0.07929	0.09867	-0.40242
2.30242	0.09784	0.1018	-0.387
2.30473	0.09857	0.10552	-0.38999
2.30703	0.09759	0.11002	-0.39546
2.30934	0.10888	0.11557	-0.38972
2.31165	0.11323	0.12272	-0.39252
2.31397	0.12003	0.13265	-0.39566
2.31628	0.14739	0.14805	-0.38369
2.3186	0.1642	0.17471	-0.39354
2.32092	0.22853	0.22363	-0.37814
2.32324	0.29417	0.31232	-0.40118
2.32557	0.45134	0.46236	-0.39406
2.3279	0.63509	0.68985	-0.43779
2.33023	0.97279	0.99117	-0.40142
2.33256	1.41555	1.33219	-0.29967
2.33489	1.89322	1.64676	-0.13658
2.33722	2.06202	1.84095	-0.16196
2.33956	1.99676	1.81922	-0.2055
2.3419	1.53774	1.56982	-0.41512
2.34425	1.09982	1.20276	-0.48597
2.3466	0.76741	0.84905	-0.46467
2.34894	0.54497	0.57758	-0.41564
2.35129	0.38937	0.39937	-0.39304
2.35365	0.3068	0.29648	-0.37271
2.356	0.25126	0.2454	-0.37718
2.35836	0.23448	0.23023	-0.37878
2.36072	0.23479	0.2451	-0.39334
2.36308	0.26624	0.29107	-0.40786
2.36545	0.30577	0.36934	-0.44661
2.36781	0.43051	0.47412	-0.42665
2.37018	0.57473	0.58868	-0.39699
2.37256	0.73691	0.68527	-0.33139
2.37493	0.78316	0.72836	-0.32823
2.3773	0.7353	0.69	-0.33774
2.37968	0.53654	0.58039	-0.42688
2.38207	0.40351	0.44491	-0.42443
2.38445	0.28556	0.32424	-0.42172
2.38684	0.19072	0.23585	-0.42817
2.38922	0.14146	0.17904	-0.42062
2.39161	0.12581	0.14553	-0.40275
2.39401	0.11455	0.12636	-0.39484
2.39641	0.11366	0.11501	-0.38439
2.3988	0.10614	0.10768	-0.38457
2.4012	0.08516	0.10246	-0.40034
2.40361	0.09302	0.09848	-0.38849
2.40601	0.08784	0.09531	-0.3905
2.40842	0.08575	0.09272	-0.39
2.41083	0.08047	0.09057	-0.39313
2.41324	0.08192	0.08876	-0.38988
2.41565	0.08309	0.08723	-0.38717
2.41807	0.08972	0.08592	-0.37924
2.42049	0.08462	0.08481	-0.38322
2.42291	0.07915	0.08386	-0.38775
2.42534	0.08178	0.08308	-0.38434
2.42777	0.08112	0.08245	-0.38437
2.4302	0.07737	0.08195	-0.38761
2.43263	0.0826	0.08155	-0.38198
2.43506	0.08334	0.08118	-0.38088
2.4375	0.07801	0.0808	-0.38582
2.43994	0.08914	0.08033	-0.37422
2.44238	0.08495	0.07975	-0.37784
2.44482	0.07473	0.07914	-0.38744
2.44727	0.07736	0.07855	-0.38423
2.44972	0.0791	0.07804	-0.38198
2.45217	0.07555	0.07762	-0.3851
2.45462	0.0858	0.07727	-0.3745
2.45708	0.08504	0.07696	-0.37496
2.45954	0.08258	0.0767	-0.37716
2.462	0.07337	0.07647	-0.38613
2.46446	0.08101	0.07625	-0.37828
2.46693	0.07498	0.07605	-0.38411
2.4694	0.0648	0.07587	-0.3941
2.47187	0.07034	0.07569	-0.38839
2.47434	0.07556	0.07553	-0.383
2.47682	0.07095	0.07538	-0.38747
2.4793	0.0701	0.07524	-0.38817
2.48178	0.06838	0.0751	-0.38976
2.48426	0.0709	0.07498	-0.38712
2.48675	0.06753	0.07486	-0.39037
2.48924	0.07289	0.07475	-0.38489
2.49173	0.07534	0.07464	-0.38234
2.49422	0.0741	0.07454	-0.38348
2.49672	0.06413	0.07445	-0.39335
2.49922	0.06512	0.07435	-0.39227
2.50172	0.07617	0.07427	-0.38113
2.50422	0.07037	0.07419	-0.38685
2.50673	0.07253	0.07411	-0.38462
2.50923	0.07777	0.07404	-0.3793
2.51174	0.0659	0.07396	-0.3911
2.51426	0.07865	0.0739	-0.37828
2.51678	0.07374	0.07383	-0.38313
2.51929	0.07898	0.07377	-0.37782
2.52182	0.08217	0.07371	-0.37458
2.52434	0.07244	0.07366	-0.38425
2.52686	0.07311	0.0736	-0.38353
2.52939	0.06687	0.07355	-0.38972
2.53192	0.0649	0.0735	-0.39164
2.53446	0.07401	0.07346	-0.38249
2.53699	0.06646	0.07341	-0.38999
2.53953	0.06587	0.07337	-0.39053
2.54207	0.0845	0.07333	-0.37186
2.54462	0.06467	0.07329	-0.39166
2.54716	0.0811	0.07235	-0.37429
2.54971	0.06672	0.07234	-0.38865
2.55226	0.08196	0.07233	-0.3734
2.55482	0.07226	0.07231	-0.38309
2.55737	0.06685	0.0723	-0.38849
2.55993	0.06239	0.07229	-0.39294
2.5625	0.08572	0.07228	-0.3696
2.56506	0.07427	0.07227	-0.38103
2.56763	0.07614	0.07226	-0.37916
2.5702	0.07908	0.07226	-0.37621
2.57277	0.07548	0.07225	-0.3798
2.57535	0.08599	0.07224	-0.36929
2.57792	0.07029	0.07224	-0.38498
2.5805	0.07874	0.07223	-0.37653
2.58308	0.07921	0.07223	-0.37605
2.58567	0.0899	0.07192	-0.36505
2.58826	0.07959	0.07192	-0.37537
2.59085	0.09933	0.07193	-0.35563
2.59344	0.06431	0.07193	-0.39066
2.59603	0.08568	0.07194	-0.36929
2.59863	0.08237	0.07195	-0.37261
2.60123	0.06494	0.07195	-0.39005
2.60384	0.07223	0.07196	-0.38277
2.60644	0.07479	0.07197	-0.38021
2.60905	0.07184	0.07197	-0.38317
2.61166	0.07656	0.07198	-0.37846
2.61428	0.06978	0.07199	-0.38524
2.61689	0.08705	0.072	-0.36799
2.61951	0.07607	0.07201	-0.37898
2.62213	0.07312	0.07202	-0.38193
2.62475	0.07508	0.07203	-0.37998
2.62738	0.06378	0.07204	-0.3913
2.63001	0.0743	0.07205	-0.38079
2.63264	0.08492	0.07207	-0.37018
2.63528	0.07855	0.07208	-0.37656
2.63792	0.07613	0.07209	-0.379
2.64056	0.0736	0.07211	-0.38154
2.6432	0.07388	0.07212	-0.38128
2.64584	0.06839	0.07213	-0.38678
2.64849	0.08335	0.07215	-0.37183
2.65114	0.09323	0.07217	-0.36197
2.6538	0.06713	0.07218	-0.38808
2.65645	0.08633	0.0722	-0.3689
2.65911	0.06837	0.07222	-0.38688
2.66177	0.06758	0.07224	-0.38769
2.66443	0.08231	0.07226	-0.37298
2.6671	0.07002	0.07228	-0.38529
2.66977	0.07222	0.0723	-0.38311
2.67244	0.07625	0.07232	-0.3791
2.67512	0.07724	0.07234	-0.37814
2.67779	0.06963	0.07236	-0.38576
2.68047	0.06446	0.07238	-0.39096
2.68316	0.05916	0.07241	-0.39628
2.68584	0.07442	0.07243	-0.38105
2.68853	0.07167	0.07246	-0.38382
2.69122	0.07392	0.07248	-0.3816
2.69391	0.0616	0.07251	-0.39395
2.6966	0.0632	0.07254	-0.39237
2.69931	0.06736	0.07257	-0.38824
2.70201	0.08061	0.0726	-0.37502
2.70471	0.0674	0.07263	-0.38826
2.70742	0.06909	0.07266	-0.3866
2.71013	0.06417	0.07269	-0.39155
2.71284	0.07378	0.07272	-0.38197
2.71556	0.06955	0.07275	-0.38624
2.71827	0.06853	0.07279	-0.38729
2.72099	0.06751	0.07282	-0.38835
2.72371	0.07182	0.07286	-0.38408
2.72644	0.08841	0.07289	-0.36752
2.72917	0.06712	0.07293	-0.38884
2.7319	0.07422	0.07297	-0.38179
2.73464	0.07327	0.07301	-0.38277
2.73737	0.08164	0.07305	-0.37444
2.74011	0.07033	0.07309	-0.3858
2.74285	0.07754	0.07313	-0.37862
2.7456	0.07866	0.07317	-0.37754
2.74834	0.06857	0.07322	-0.38768
2.7511	0.07958	0.07326	-0.37672
2.75385	0.0729	0.07331	-0.38344
2.7566	0.08175	0.07335	-0.37464
2.75936	0.06861	0.0734	-0.38782
2.76212	0.07181	0.07345	-0.38467
2.76489	0.07426	0.07349	-0.38227
2.76766	0.08182	0.07354	-0.37476
2.77043	0.07861	0.0736	-0.37802
2.7732	0.08408	0.07365	-0.37261
2.77597	0.07977	0.0737	-0.37697
2.77875	0.06643	0.07375	-0.39036
2.78153	0.08066	0.07381	-0.37618
2.78432	0.07958	0.07386	-0.37732
2.7871	0.07456	0.07392	-0.3824
2.78989	0.07866	0.07398	-0.37835
2.79268	0.07001	0.07404	-0.38706
2.79548	0.07713	0.0741	-0.38
2.79828	0.06693	0.07416	-0.39027
2.80108	0.08025	0.07422	-0.377
2.80388	0.07989	0.07428	-0.37743
2.80669	0.07954	0.07435	-0.37784
2.8095	0.08366	0.07441	-0.37379
2.81231	0.08786	0.07448	-0.36966
2.81512	0.06171	0.07454	-0.39587
2.81794	0.06667	0.07461	-0.39097
2.82076	0.08192	0.07468	-0.3758
2.82358	0.07757	0.07475	-0.38021
2.82641	0.07397	0.07482	-0.38388
2.82924	0.07341	0.07489	-0.38452
2.83207	0.07773	0.07497	-0.38027
2.8349	0.07076	0.07504	-0.38731
2.83774	0.0767	0.07512	-0.38145
2.84058	0.06573	0.07519	-0.3925
2.84342	0.06679	0.07527	-0.39151
2.84627	0.09337	0.07535	-0.36502
2.84912	0.08218	0.07543	-0.37629
2.85197	0.07264	0.07551	-0.38591
2.85482	0.07293	0.07559	-0.38569
2.85768	0.07329	0.07567	-0.38542
2.86054	0.07862	0.07576	-0.38017
2.8634	0.07637	0.07584	-0.38251
2.86627	0.07903	0.07593	-0.37994
2.86914	0.07626	0.07602	-0.38279
2.87201	0.08068	0.0761	-0.37846
2.87488	0.06233	0.07619	-0.3969
2.87776	0.07542	0.07628	-0.3839
2.88064	0.0749	0.07638	-0.38451
2.88352	0.07871	0.07647	-0.3808
2.88641	0.07379	0.07656	-0.38581
2.8893	0.08115	0.07666	-0.37854
2.89219	0.08322	0.07675	-0.37656
2.89509	0.0738	0.07685	-0.38608
2.89798	0.08035	0.07695	-0.37963
2.90088	0.08583	0.07705	-0.37426
2.90379	0.07279	0.07715	-0.38739
2.90669	0.08293	0.07725	-0.37735
2.9096	0.06897	0.07735	-0.39142
2.91251	0.06838	0.07745	-0.39211
2.91543	0.08118	0.07756	-0.37942
2.91834	0.07882	0.07766	-0.38188
2.92126	0.0774	0.07777	-0.3834
2.92419	0.06676	0.07787	-0.39415
2.92712	0.07346	0.07798	-0.38756
2.93005	0.06923	0.07809	-0.3919
2.93298	0.07701	0.0782	-0.38423
2.93591	0.08106	0.07831	-0.38029
2.93885	0.0824	0.07842	-0.37905
2.94179	0.08005	0.07854	-0.38153
2.94474	0.07374	0.07865	-0.38795
2.94768	0.07871	0.07876	-0.38309
2.95063	0.08283	0.07888	-0.37908
2.95359	0.1033	0.079	-0.35873
2.95654	0.07025	0.07911	-0.3919
2.9595	0.09192	0.07923	-0.37035
2.96246	0.08063	0.07935	-0.38176
2.96543	0.09866	0.07947	-0.36384
2.9684	0.07948	0.07959	-0.38314
2.97137	0.09171	0.07971	-0.37104
2.97434	0.07637	0.07983	-0.38649
2.97732	0.08292	0.07996	-0.38007
2.9803	0.08727	0.08008	-0.37584
2.98328	0.09177	0.0802	-0.37147
2.98627	0.06897	0.08033	-0.39439
2.98926	0.0897	0.08045	-0.37378
2.99225	0.07278	0.08058	-0.39083
2.99524	0.08326	0.08071	-0.38048
2.99824	0.08068	0.08083	-0.38319
3.00124	0.09663	0.08096	-0.36736
3.00424	0.08045	0.08109	-0.38367
3.00725	0.08808	0.08122	-0.37617
3.01026	0.10018	0.08135	-0.3642
3.01327	0.07003	0.08148	-0.39448
3.01629	0.07372	0.08161	-0.39092
3.01931	0.08798	0.08174	-0.37679
3.02233	0.0787	0.08187	-0.3862
3.02535	0.09093	0.082	-0.3741
3.02838	0.09792	0.08213	-0.36724
3.03141	0.07007	0.08226	-0.39523
3.03445	0.07486	0.08239	-0.39057
3.03748	0.07418	0.08252	-0.39138
3.04052	0.09343	0.08266	-0.37226
3.04357	0.06594	0.08279	-0.39988
3.04661	0.0911	0.08292	-0.37485
3.04966	0.08029	0.08305	-0.3858
3.05272	0.09115	0.08318	-0.37507
3.05577	0.07452	0.08332	-0.39183
3.05883	0.08988	0.08345	-0.3766
3.06189	0.08685	0.08358	-0.37977
3.06496	0.08731	0.08371	-0.37943
3.06802	0.09011	0.08384	-0.37676
3.0711	0.08233	0.08397	-0.38467
3.07417	0.09233	0.0841	-0.37481
3.07724	0.0667	0.08423	-0.40057
3.08032	0.09933	0.08436	-0.36807
3.08341	0.08334	0.08449	-0.38418
3.08649	0.07993	0.08462	-0.38773
3.08958	0.08182	0.08475	-0.38596
3.09267	0.09424	0.08487	-0.37367
3.09577	0.06916	0.085	-0.39888
3.09887	0.09546	0.08513	-0.3727
3.10197	0.10104	0.08525	-0.36725
3.10507	0.07412	0.08537	-0.39429
3.10818	0.07588	0.0855	-0.39265
3.11129	0.10649	0.08562	-0.36216
3.11441	0.08828	0.08574	-0.38049
3.11753	0.07842	0.08586	-0.39048
3.12065	0.10078	0.08598	-0.36823
3.12377	0.07423	0.08609	-0.3949
3.12689	0.08902	0.08621	-0.38022
3.13002	0.09075	0.08632	-0.3786
3.13316	0.06868	0.08643	-0.40078
3.13629	0.10112	0.08654	-0.36846
3.13943	0.0803	0.08665	-0.38939
3.14257	0.08744	0.08676	-0.38236
3.14572	0.07716	0.08686	-0.39273
3.14887	0.07089	0.08696	-0.39911
3.15202	0.08375	0.08707	-0.38635
3.15517	0.08975	0.08716	-0.38044
3.15833	0.08625	0.08726	-0.38404
3.16149	0.08258	0.08735	-0.38781
3.16465	0.08742	0.08744	-0.38306
3.16782	0.08645	0.08753	-0.38412
3.171	0.08551	0.08762	-0.38515
3.17417	0.10896	0.0877	-0.36178
3.17735	0.08382	0.08778	-0.387
3.18052	0.08739	0.08786	-0.38351
3.18371	0.08951	0.08793	-0.38146
3.1869	0.10064	0.08801	-0.3704
3.19009	0.09259	0.08807	-0.37851
3.19328	0.08727	0.08814	-0.3839
3.19648	0.0988	0.0882	-0.37243
3.19968	0.1026	0.08825	-0.36869
3.20287	0.09262	0.08831	-0.37872
3.20608	0.09496	0.08836	-0.37644
3.20929	0.06116	0.0884	-0.41028
3.2125	0.09959	0.08844	-0.37189
3.21572	0.09407	0.08848	-0.37745
3.21894	0.1077	0.08851	-0.36385
3.22216	0.09088	0.08854	-0.38069
3.22538	0.07862	0.08856	-0.39297
3.22861	0.10737	0.08858	-0.36425
3.23184	0.09505	0.08859	-0.37658
3.23508	0.09745	0.0886	-0.37419
3.23831	0.10351	0.0886	-0.36813
3.24155	0.08198	0.0886	-0.38965
3.2448	0.08624	0.08859	-0.38539
3.24805	0.09574	0.08858	-0.37588
3.2513	0.06867	0.08856	-0.40292
3.25455	0.10659	0.08853	-0.36497
3.25781	0.07539	0.0885	-0.39614
3.26107	0.08336	0.08846	-0.38813
3.26434	0.07511	0.08841	-0.39634
3.2676	0.07763	0.08836	-0.39376
3.27087	0.11947	0.0883	-0.35186
3.27415	0.10025	0.08823	-0.37102
3.27742	0.09939	0.08816	-0.3718
3.28071	0.08124	0.08808	-0.38987
3.28399	0.07232	0.08799	-0.3987
3.28728	0.09066	0.08789	-0.38027
3.29056	0.10585	0.08778	-0.36497
3.29386	0.08889	0.08767	-0.38182
3.29716	0.07975	0.08755	-0.39083
3.30046	0.0724	0.08742	-0.39805
3.30376	0.07749	0.08727	-0.39282
3.30707	0.08701	0.08713	-0.38315
3.31038	0.1075	0.08697	-0.3625
3.31369	0.11304	0.0868	-0.35679
3.31701	0.09469	0.08662	-0.37496
3.32033	0.07361	0.08643	-0.39585
3.32365	0.09709	0.08623	-0.37218
3.32698	0.08455	0.08602	-0.3845
3.33031	0.07634	0.0858	-0.3925
3.33364	0.09843	0.08557	-0.37018
3.33698	0.07131	0.08533	-0.39705
3.34032	0.08424	0.08507	-0.38387
3.34366	0.09273	0.08481	-0.37511
3.34701	0.10131	0.08453	-0.36625
3.35036	0.09269	0.08424	-0.37459
3.35371	0.07098	0.08393	-0.39599
3.35707	0.07932	0.08362	-0.38733
3.36043	0.07554	0.08329	-0.39078

## Sheet: Figure 1e
d-spacing	Yobs	Ycalc	Differences	d-spacing	diffraction position
0.45872	0.09354	0.08716	-0.45306	0.41965	-0.09
0.45918	0.06148	0.08806	-0.48601	0.42097	-0.09
0.45964	0.07951	0.08922	-0.46915	0.42487	-0.09
0.4601	0.09509	0.08988	-0.45423	0.41904	-0.09
0.46056	0.10079	0.08946	-0.4481	0.41936	-0.09
0.46102	0.08016	0.08825	-0.46752	0.42303	-0.09
0.46148	0.07998	0.08696	-0.46641	0.42303	-0.09
0.46194	0.07396	0.08607	-0.47155	0.42551	-0.09
0.4624	0.07789	0.08573	-0.46727	0.42629	-0.09
0.46286	0.07755	0.08582	-0.4677	0.42672	-0.09
0.46333	0.06226	0.08615	-0.48332	0.42743	-0.09
0.46379	0.08348	0.08657	-0.46253	0.43183	-0.09
0.46426	0.07135	0.08708	-0.47516	0.42492	-0.09
0.46472	0.08382	0.08811	-0.46373	0.42872	-0.09
0.46519	0.07953	0.09034	-0.47024	0.43071	-0.09
0.46565	0.08386	0.09414	-0.46972	0.43483	-0.09
0.46611	0.0856	0.09928	-0.47312	0.43316	-0.09
0.46658	0.08853	0.10459	-0.47549	0.43127	-0.09
0.46705	0.09693	0.10803	-0.47054	0.43216	-0.09
0.46751	0.07945	0.1081	-0.48808	0.43976	-0.09
0.46798	0.08224	0.10545	-0.48264	0.44046	-0.09
0.46845	0.08162	0.10207	-0.47988	0.44166	-0.09
0.46892	0.09467	0.09963	-0.4644	0.43826	-0.09
0.46939	0.07104	0.09854	-0.48693	0.4354	-0.09
0.46986	0.08273	0.09794	-0.47465	0.44422	-0.09
0.47033	0.07122	0.0967	-0.48492	0.44487	-0.09
0.4708	0.07365	0.09449	-0.48028	0.44494	-0.09
0.47127	0.08454	0.09167	-0.46657	0.43863	-0.09
0.47174	0.0894	0.08868	-0.45871	0.44567	-0.09
0.47221	0.09313	0.08602	-0.45232	0.43895	-0.09
0.47268	0.08778	0.08397	-0.45562	0.44261	-0.09
0.47315	0.07989	0.08242	-0.46196	0.44453	-0.09
0.47363	0.0844	0.08119	-0.45623	0.445	-0.09
0.4741	0.06929	0.08028	-0.47042	0.44665	-0.09
0.47458	0.08373	0.07978	-0.45549	0.44665	-0.09
0.47505	0.08789	0.0798	-0.45135	0.44745	-0.09
0.47552	0.07278	0.08037	-0.46703	0.44788	-0.09
0.476	0.07844	0.08138	-0.46237	0.45167	-0.09
0.47648	0.08317	0.08251	-0.45878	0.445	-0.09
0.47695	0.08003	0.08332	-0.46272	0.45295	-0.09
0.47743	0.09185	0.08342	-0.451	0.45642	-0.09
0.4779	0.07423	0.08272	-0.46794	0.45668	-0.09
0.47838	0.08361	0.08155	-0.45738	0.45319	-0.09
0.47886	0.09408	0.08033	-0.44568	0.45112	-0.09
0.47934	0.07517	0.07933	-0.46359	0.45231	-0.09
0.47982	0.08387	0.07874	-0.4543	0.45708	-0.09
0.4803	0.07308	0.07872	-0.46508	0.45709	-0.09
0.48078	0.07894	0.07929	-0.45979	0.46213	-0.09
0.48126	0.07119	0.08017	-0.46842	0.46295	-0.09
0.48174	0.09532	0.08091	-0.44502	0.46039	-0.09
0.48222	0.10295	0.08093	-0.43742	0.46433	-0.09
0.4827	0.07675	0.08004	-0.46273	0.46807	-0.09
0.48319	0.0713	0.0787	-0.46683	0.46731	-0.09
0.48367	0.07724	0.0775	-0.4597	0.46759	-0.09
0.48415	0.08881	0.07684	-0.44746	0.46816	-0.09
0.48464	0.08282	0.07695	-0.45357	0.47005	-0.09
0.48512	0.08207	0.07794	-0.4553	0.47005	-0.09
0.48561	0.08135	0.0797	-0.45779	0.46767	-0.09
0.48609	0.08707	0.08194	-0.4543	0.47691	-0.09
0.48658	0.09593	0.08391	-0.44742	0.47063	-0.09
0.48707	0.0812	0.08459	-0.46282	0.47453	-0.09
0.48755	0.09762	0.08359	-0.44541	0.47158	-0.09
0.48804	0.09001	0.08173	-0.45116	0.47332	-0.09
0.48853	0.09267	0.08001	-0.44678	0.47751	-0.09
0.48902	0.08183	0.07914	-0.45675	0.4778	-0.09
0.48951	0.09376	0.07941	-0.44509	0.47108	-0.09
0.48999	0.08851	0.08087	-0.45179	0.47932	-0.09
0.49048	0.08911	0.08331	-0.45363	0.48158	-0.09
0.49097	0.09102	0.08638	-0.4548	0.47537	-0.09
0.49146	0.08876	0.08966	-0.46034	0.48831	-0.09
0.49196	0.09923	0.09231	-0.45252	0.48236	-0.09
0.49245	0.09328	0.09361	-0.45977	0.48237	-0.09
0.49294	0.09894	0.09404	-0.45453	0.48237	-0.09
0.49343	0.08107	0.09493	-0.4733	0.4909	-0.09
0.49393	0.09449	0.097	-0.46195	0.49443	-0.09
0.49442	0.10827	0.09978	-0.45095	0.4872	-0.09
0.49492	0.11008	0.1022	-0.45155	0.49533	-0.09
0.49541	0.10491	0.10294	-0.45746	0.49221	-0.09
0.49591	0.09333	0.10114	-0.46725	0.49221	-0.09
0.4964	0.0928	0.09708	-0.46372	0.49485	-0.09
0.4969	0.09593	0.09193	-0.45543	0.49252	-0.09
0.49739	0.08685	0.0871	-0.4597	0.49644	-0.09
0.49789	0.08385	0.08334	-0.45892	0.49836	-0.09
0.49839	0.08611	0.08049	-0.45381	0.4955	-0.09
0.49889	0.08387	0.07832	-0.45389	0.4989	-0.09
0.49938	0.08279	0.07678	-0.45342	0.50476	-0.09
0.49989	0.07802	0.07582	-0.45723	0.50156	-0.09
0.50039	0.08201	0.07536	-0.45278	0.5069	-0.09
0.50089	0.08517	0.0752	-0.44947	0.51179	-0.09
0.50139	0.07985	0.07515	-0.45474	0.51179	-0.09
0.50189	0.08607	0.0751	-0.44847	0.50872	-0.09
0.50239	0.07341	0.07519	-0.46121	0.51703	-0.09
0.50289	0.08157	0.07562	-0.45349	0.52066	-0.09
0.50339	0.08162	0.07648	-0.45429	0.51817	-0.09
0.5039	0.08092	0.0777	-0.45622	0.5273	-0.09
0.5044	0.08966	0.07908	-0.44886	0.5273	-0.09
0.5049	0.08827	0.0804	-0.45157	0.5281	-0.09
0.50541	0.07997	0.0818	-0.46126	0.52458	-0.09
0.50592	0.08368	0.08324	-0.45899	0.52458	-0.09
0.50642	0.08787	0.08415	-0.45572	0.52932	-0.09
0.50693	0.08771	0.08369	-0.45542	0.53731	-0.09
0.50743	0.081	0.08187	-0.46031	0.53096	-0.09
0.50794	0.09048	0.07958	-0.44854	0.53165	-0.09
0.50845	0.08088	0.07759	-0.45614	0.52819	-0.09
0.50896	0.08048	0.07621	-0.45516	0.53303	-0.09
0.50947	0.07983	0.0756	-0.4552	0.54077	-0.09
0.50997	0.0755	0.07568	-0.45962	0.53731	-0.09
0.51048	0.07638	0.07624	-0.45929	0.53945	-0.09
0.51099	0.08243	0.07688	-0.45389	0.54164	-0.09
0.51151	0.08703	0.07712	-0.44953	0.53555	-0.09
0.51202	0.09125	0.07669	-0.44487	0.5476	-0.09
0.51253	0.08171	0.07587	-0.45361	0.54428	-0.09
0.51304	0.07943	0.07513	-0.45514	0.54877	-0.09
0.51356	0.07749	0.07481	-0.45675	0.55755	-0.09
0.51407	0.08659	0.07524	-0.44809	0.56143	-0.09
0.51458	0.08362	0.07671	-0.45253	0.5545	-0.09
0.5151	0.08523	0.07947	-0.45367	0.55899	-0.09
0.51561	0.09773	0.08344	-0.44515	0.55591	-0.09
0.51613	0.10515	0.08804	-0.44232	0.56672	-0.09
0.51664	0.09272	0.09175	-0.45847	0.56807	-0.09
0.51716	0.10055	0.09304	-0.45192	0.56823	-0.09
0.51768	0.10935	0.09177	-0.44185	0.56975	-0.09
0.51819	0.09486	0.08888	-0.45345	0.56736	-0.09
0.51871	0.10008	0.08559	-0.44495	0.57163	-0.09
0.51923	0.09765	0.08302	-0.44481	0.57179	-0.09
0.51975	0.09065	0.08151	-0.4503	0.57179	-0.09
0.52027	0.0884	0.08067	-0.4517	0.57438	-0.09
0.52079	0.09522	0.07992	-0.44413	0.5852	-0.09
0.52131	0.09083	0.0793	-0.4479	0.58244	-0.09
0.52183	0.09579	0.07929	-0.44294	0.58572	-0.09
0.52235	0.09668	0.08038	-0.44314	0.59273	-0.09
0.52288	0.09369	0.08286	-0.44861	0.59422	-0.09
0.5234	0.09228	0.08667	-0.45382	0.60541	-0.09
0.52392	0.0978	0.09141	-0.45304	0.61038	-0.09
0.52444	0.09752	0.0966	-0.45852	0.60725	-0.09
0.52497	0.09575	0.10268	-0.46637	0.60151	-0.09
0.5255	0.10127	0.11095	-0.46911	0.6129	-0.09
0.52602	0.11809	0.12168	-0.46303	0.61721	-0.09
0.52655	0.11554	0.1325	-0.4764	0.61895	-0.09
0.52707	0.11442	0.1389	-0.48392	0.6135	-0.09
0.5276	0.12629	0.13812	-0.47126	0.61915	-0.09
0.52813	0.12042	0.13139	-0.4704	0.61803	-0.09
0.52866	0.11069	0.12218	-0.47092	0.62356	-0.09
0.52919	0.10479	0.11388	-0.46852	0.62356	-0.09
0.52971	0.10079	0.10826	-0.4669	0.6249	-0.09
0.53024	0.10181	0.10551	-0.46313	0.62713	-0.09
0.53077	0.10811	0.10415	-0.45547	0.64129	-0.09
0.5313	0.10491	0.10225	-0.45677	0.64569	-0.09
0.53183	0.09895	0.09911	-0.45959	0.64198	-0.09
0.53236	0.09311	0.0952	-0.46153	0.65125	-0.09
0.5329	0.09121	0.09097	-0.4592	0.65201	-0.09
0.53343	0.09367	0.08674	-0.45251	0.66818	-0.09
0.53397	0.08709	0.0832	-0.45555	0.67488	-0.09
0.5345	0.09264	0.08077	-0.44756	0.67829	-0.09
0.53503	0.09062	0.07928	-0.44809	0.68414	-0.09
0.53557	0.08616	0.07836	-0.45164	0.67829	-0.09
0.5361	0.08506	0.07777	-0.45215	0.68651	-0.09
0.53664	0.08088	0.07749	-0.45605	0.68502	-0.09
0.53718	0.08513	0.07761	-0.45191	0.6791	-0.09
0.53771	0.08615	0.0783	-0.45159	0.68526	-0.09
0.53825	0.08424	0.07976	-0.45496	0.68948	-0.09
0.53879	0.08261	0.08198	-0.45881	0.69311	-0.09
0.53933	0.08621	0.08467	-0.4579	0.69466	-0.09
0.53987	0.0955	0.08733	-0.45127	0.70741	-0.09
0.54041	0.08719	0.08922	-0.46147	0.71537	-0.09
0.54095	0.08661	0.08945	-0.46228	0.71232	-0.09
0.54149	0.0856	0.08782	-0.46165	0.71836	-0.09
0.54203	0.08016	0.08502	-0.46429	0.72356	-0.09
0.54257	0.08012	0.08224	-0.46156	0.73249	-0.09
0.54311	0.08666	0.08016	-0.45293	0.73249	-0.09
0.54365	0.07439	0.07882	-0.46387	0.75923	-0.09
0.5442	0.0798	0.07787	-0.45751	0.78026	-0.09
0.54474	0.08575	0.07704	-0.45072	0.78026	-0.09
0.54529	0.08087	0.07642	-0.45498	0.78289	-0.09
0.54583	0.0798	0.07613	-0.45577	0.78688	-0.09
0.54638	0.07993	0.07615	-0.45566	0.79186	-0.09
0.54693	0.08372	0.07625	-0.45196	0.79229	-0.09
0.54747	0.08206	0.0761	-0.45347	0.7946	-0.09
0.54802	0.08099	0.07562	-0.45407	0.81384	-0.09
0.54857	0.07785	0.07502	-0.4566	0.81384	-0.09
0.54912	0.07765	0.07449	-0.45627	0.82604	-0.09
0.54966	0.06722	0.07415	-0.46637	0.82136	-0.09
0.55021	0.07506	0.07407	-0.45845	0.82916	-0.09
0.55076	0.07059	0.07428	-0.46312	0.83872	-0.09
0.55132	0.07398	0.07492	-0.46038	0.85101	-0.09
0.55187	0.07395	0.07622	-0.46171	0.88989	-0.09
0.55242	0.07599	0.07842	-0.46186	0.89576	-0.09
0.55297	0.07585	0.08163	-0.46521	0.9059	-0.09
0.55352	0.08961	0.08554	-0.45537	0.91419	-0.09
0.55408	0.08586	0.08923	-0.4628	0.92866	-0.09
0.55463	0.08878	0.09151	-0.46217	0.93463	-0.09
0.55518	0.09641	0.09198	-0.455	0.93534	-0.09
0.55574	0.09097	0.09067	-0.45914	0.94216	-0.09
0.55629	0.08395	0.08799	-0.46348	0.95075	-0.09
0.55685	0.08285	0.08511	-0.46169	1.00312	-0.09
0.55741	0.07528	0.083	-0.46716	1.01743	-0.09
0.55797	0.07931	0.08205	-0.46218	1.05864	-0.09
0.55852	0.07506	0.08213	-0.46651	1.06192	-0.09
0.55908	0.07841	0.08287	-0.46389	1.13646	-0.09
0.55964	0.07408	0.08404	-0.46939	1.14876	-0.09
0.5602	0.07551	0.08538	-0.46931	1.1704	-0.09
0.56076	0.07613	0.08621	-0.46951	1.18843	-0.09
0.56132	0.07448	0.08574	-0.4707	1.22077	-0.09
0.56188	0.07005	0.08424	-0.47363	1.23441	-0.09
0.56244	0.07268	0.08281	-0.46957	1.2258	-0.09
0.56301	0.07464	0.08253	-0.46733	1.23605	-0.09
0.56357	0.07552	0.08418	-0.4681	1.37004	-0.09
0.56413	0.07675	0.08838	-0.47106	1.43074	-0.09
0.5647	0.07728	0.0952	-0.47735	1.44712	-0.09
0.56526	0.09465	0.10389	-0.46867	1.57375	-0.09
0.56583	0.09486	0.11245	-0.47702	1.58458	-0.09
0.56639	0.09982	0.11801	-0.47763	1.87068	-0.09
0.56696	0.09736	0.11966	-0.48174	2.03486	-0.09
0.56752	0.10029	0.11924	-0.47839	2.34079	-0.09
0.56809	0.10124	0.11851	-0.4767	2.37687	-0.09
0.56866	0.10157	0.1184	-0.47627	2.44153	-0.09
0.56923	0.09922	0.11906	-0.47927	4.75373	-0.09
0.5698	0.09843	0.11952	-0.48052
0.57037	0.09997	0.11942	-0.47889
0.57094	0.10134	0.11869	-0.47678
0.57151	0.09741	0.11561	-0.47764
0.57208	0.09696	0.10919	-0.47167
0.57265	0.08674	0.10137	-0.47407
0.57323	0.09102	0.09453	-0.46294
0.5738	0.07947	0.08942	-0.46938
0.57438	0.07902	0.08558	-0.46599
0.57495	0.07798	0.08242	-0.46387
0.57552	0.07669	0.07988	-0.46262
0.5761	0.07227	0.07801	-0.46517
0.57667	0.07586	0.07679	-0.46037
0.57725	0.07106	0.0761	-0.46448
0.57783	0.07371	0.07581	-0.46153
0.5784	0.07052	0.07584	-0.46475
0.57898	0.07325	0.07621	-0.4624
0.57956	0.07594	0.07706	-0.46056
0.58014	0.07731	0.07855	-0.46067
0.58072	0.08274	0.08069	-0.45739
0.5813	0.08017	0.08325	-0.46251
0.58188	0.07677	0.08569	-0.46835
0.58247	0.0806	0.08754	-0.46637
0.58305	0.08241	0.08934	-0.46636
0.58363	0.0869	0.09221	-0.46475
0.58421	0.09193	0.09633	-0.46384
0.5848	0.09545	0.10025	-0.46424
0.58538	0.09334	0.10143	-0.46752
0.58597	0.09419	0.09835	-0.46359
0.58655	0.09116	0.09249	-0.46077
0.58714	0.08758	0.08635	-0.4582
0.58773	0.08551	0.08148	-0.4554
0.58832	0.08108	0.07835	-0.45671
0.5889	0.07923	0.07668	-0.45689
0.58949	0.08047	0.07596	-0.45492
0.59008	0.07752	0.07578	-0.45769
0.59067	0.08007	0.07592	-0.45529
0.59126	0.07949	0.07623	-0.45618
0.59185	0.08342	0.07651	-0.45253
0.59244	0.08759	0.07656	-0.4484
0.59304	0.08301	0.07629	-0.45272
0.59363	0.08666	0.07585	-0.44863
0.59422	0.08471	0.07544	-0.45016
0.59482	0.08382	0.07513	-0.45074
0.59541	0.07471	0.07498	-0.4597
0.59601	0.08085	0.07494	-0.45353
0.5966	0.07783	0.07504	-0.45665
0.5972	0.07326	0.07531	-0.46149
0.5978	0.07191	0.07593	-0.46345
0.5984	0.07903	0.07719	-0.4576
0.599	0.07063	0.07947	-0.46827
0.5996	0.08228	0.08289	-0.46004
0.60019	0.08976	0.08698	-0.45666
0.60079	0.08743	0.09041	-0.46242
0.60139	0.09569	0.09133	-0.45507
0.60199	0.08966	0.08917	-0.45895
0.6026	0.08603	0.08555	-0.45895
0.6032	0.08081	0.08233	-0.46095
0.6038	0.08381	0.08048	-0.4561
0.60441	0.07566	0.08025	-0.46403
0.60501	0.07756	0.08141	-0.46328
0.60562	0.08143	0.08347	-0.46147
0.60622	0.08078	0.08579	-0.46444
0.60683	0.08114	0.08745	-0.46575
0.60743	0.08039	0.08782	-0.46686
0.60804	0.08005	0.08742	-0.4668
0.60865	0.08668	0.08731	-0.46006
0.60926	0.08182	0.08806	-0.46568
0.60986	0.09246	0.08971	-0.45669
0.61048	0.09695	0.09244	-0.45492
0.61109	0.10676	0.09699	-0.44967
0.6117	0.12568	0.10359	-0.43735
0.61231	0.13225	0.11076	-0.43794
0.61292	0.13135	0.11532	-0.44341
0.61353	0.13425	0.11473	-0.43992
0.61415	0.12071	0.11037	-0.44909
0.61476	0.11554	0.10642	-0.45032
0.61538	0.10781	0.10601	-0.45764
0.61599	0.10813	0.10989	-0.4612
0.61661	0.10807	0.11655	-0.46791
0.61722	0.11554	0.1232	-0.4671
0.61784	0.12131	0.12812	-0.46625
0.61846	0.12254	0.12985	-0.46674
0.61908	0.11093	0.12592	-0.47442
0.6197	0.10742	0.1168	-0.46882
0.62032	0.0949	0.10696	-0.4715
0.62094	0.09277	0.10031	-0.46698
0.62156	0.09307	0.09862	-0.46498
0.62218	0.09726	0.10166	-0.46384
0.6228	0.09913	0.10733	-0.46764
0.62342	0.10534	0.11237	-0.46647
0.62405	0.10822	0.11422	-0.46544
0.62467	0.11263	0.11222	-0.45902
0.62529	0.10338	0.10704	-0.4631
0.62592	0.09502	0.10086	-0.46527
0.62655	0.09171	0.09527	-0.463
0.62717	0.08707	0.09025	-0.46261
0.6278	0.08742	0.08569	-0.4577
0.62843	0.08062	0.08191	-0.46073
0.62906	0.08122	0.07917	-0.45739
0.62969	0.07464	0.0774	-0.4622
0.63032	0.07561	0.07641	-0.46023
0.63095	0.07566	0.07584	-0.45962
0.63158	0.07401	0.07554	-0.46096
0.63221	0.07311	0.07536	-0.46169
0.63284	0.07406	0.07525	-0.46063
0.63347	0.07055	0.0752	-0.46408
0.6341	0.07473	0.07519	-0.4599
0.63474	0.0764	0.07522	-0.45826
0.63537	0.07242	0.07533	-0.46235
0.63601	0.07523	0.07556	-0.45977
0.63664	0.07317	0.07602	-0.46229
0.63728	0.07786	0.07698	-0.45856
0.63792	0.0797	0.07887	-0.4586
0.63856	0.08723	0.08225	-0.45446
0.63919	0.08448	0.08762	-0.46257
0.63984	0.09451	0.09468	-0.45961
0.64047	0.09392	0.10182	-0.46734
0.64111	0.10215	0.10621	-0.46349
0.64175	0.10872	0.10557	-0.45628
0.6424	0.10408	0.10053	-0.45588
0.64304	0.10068	0.09406	-0.45282
0.64368	0.09373	0.0889	-0.45461
0.64433	0.09226	0.086	-0.45318
0.64497	0.09364	0.08466	-0.45045
0.64561	0.09205	0.08352	-0.4509
0.64626	0.08506	0.08185	-0.45622
0.64691	0.08756	0.08005	-0.45192
0.64755	0.08845	0.07879	-0.44978
0.6482	0.08791	0.07857	-0.45009
0.64885	0.08503	0.07957	-0.45398
0.6495	0.08471	0.08167	-0.45639
0.65015	0.08813	0.08431	-0.45562
0.6508	0.08858	0.08642	-0.45728
0.65145	0.08754	0.08682	-0.45872
0.6521	0.08745	0.0852	-0.45718
0.65275	0.08659	0.08236	-0.4552
0.6534	0.08508	0.07946	-0.45382
0.65406	0.08229	0.0772	-0.45434
0.65471	0.07962	0.07572	-0.45554
0.65537	0.0754	0.07488	-0.45892
0.65602	0.07941	0.07444	-0.45446
0.65668	0.07417	0.07422	-0.45948
0.65733	0.07546	0.07409	-0.45806
0.65799	0.07449	0.07401	-0.45896
0.65865	0.07621	0.07396	-0.45718
0.65931	0.07221	0.07392	-0.46114
0.65997	0.07679	0.0739	-0.45655
0.66063	0.07331	0.07389	-0.46002
0.66129	0.07831	0.0739	-0.45502
0.66195	0.07296	0.07392	-0.4604
0.66261	0.07583	0.07397	-0.45758
0.66327	0.07551	0.07405	-0.45798
0.66394	0.0733	0.07418	-0.46032
0.6646	0.07678	0.07443	-0.45708
0.66526	0.07703	0.07481	-0.45722
0.66593	0.07654	0.07535	-0.45824
0.6666	0.07866	0.07597	-0.45674
0.66726	0.07686	0.07651	-0.45909
0.66793	0.08029	0.07678	-0.45593
0.6686	0.07907	0.07674	-0.45711
0.66927	0.0743	0.07666	-0.4618
0.66993	0.07613	0.07691	-0.46022
0.67061	0.0758	0.07786	-0.46149
0.67128	0.07471	0.07997	-0.4647
0.67194	0.07983	0.08361	-0.46321
0.67262	0.08461	0.08877	-0.4636
0.67329	0.09247	0.09475	-0.46172
0.67397	0.09413	0.09974	-0.46505
0.67464	0.09312	0.10161	-0.46792
0.67531	0.09716	0.10059	-0.46287
0.67599	0.09876	0.09933	-0.46
0.67666	0.10195	0.09977	-0.45726
0.67734	0.10016	0.10182	-0.4611
0.67802	0.10216	0.10354	-0.46081
0.6787	0.11244	0.10322	-0.45022
0.67938	0.10365	0.1018	-0.45758
0.68005	0.09991	0.10243	-0.46196
0.68073	0.10562	0.10884	-0.46266
0.68141	0.11597	0.12389	-0.46735
0.6821	0.14271	0.14801	-0.46473
0.68278	0.17201	0.17743	-0.46485
0.68346	0.19108	0.20285	-0.4712
0.68415	0.19438	0.21247	-0.47753
0.68483	0.18484	0.2018	-0.47639
0.68551	0.16286	0.17759	-0.47417
0.6862	0.13781	0.15274	-0.47436
0.68689	0.13314	0.13668	-0.46297
0.68757	0.13351	0.13221	-0.45813
0.68826	0.13788	0.13593	-0.45749
0.68895	0.13751	0.1404	-0.46232
0.68963	0.13992	0.13911	-0.45862
0.69033	0.12684	0.13334	-0.46594
0.69102	0.12432	0.12922	-0.46434
0.69171	0.12997	0.12986	-0.45932
0.6924	0.13886	0.13305	-0.45362
0.69309	0.1414	0.13313	-0.45116
0.69378	0.13564	0.12706	-0.45086
0.69448	0.12362	0.11644	-0.45225
0.69517	0.11095	0.10406	-0.45255
0.69587	0.09544	0.09312	-0.45711
0.69656	0.09224	0.08515	-0.45235
0.69726	0.08356	0.08012	-0.456
0.69796	0.08198	0.07727	-0.45472
0.69866	0.07815	0.07573	-0.45701
0.69935	0.07486	0.07489	-0.45946
0.70005	0.08012	0.07437	-0.45369
0.70075	0.0755	0.07402	-0.45796
0.70145	0.07538	0.07378	-0.45783
0.70215	0.07771	0.07362	-0.45534
0.70286	0.07423	0.07356	-0.45877
0.70356	0.07696	0.07363	-0.4561
0.70426	0.07795	0.07386	-0.45534
0.70497	0.07641	0.07427	-0.45729
0.70567	0.07572	0.07478	-0.4585
0.70638	0.07589	0.07529	-0.45883
0.70708	0.0745	0.07567	-0.46061
0.70779	0.07565	0.07613	-0.45991
0.7085	0.07415	0.07726	-0.46254
0.70921	0.07678	0.07974	-0.46239
0.70992	0.08423	0.08399	-0.4592
0.71062	0.09196	0.08973	-0.4572
0.71134	0.09512	0.09567	-0.45999
0.71205	0.09719	0.09956	-0.46181
0.71276	0.09793	0.10026	-0.46177
0.71348	0.09336	0.09934	-0.46542
0.71419	0.09436	0.09857	-0.46364
0.7149	0.09059	0.09824	-0.46708
0.71561	0.09271	0.09843	-0.46516
0.71633	0.09883	0.09999	-0.4606
0.71705	0.10205	0.10274	-0.46013
0.71776	0.10403	0.1042	-0.4596
0.71848	0.10978	0.1015	-0.45115
0.7192	0.09759	0.09501	-0.45685
0.71992	0.08942	0.08786	-0.45787
0.72064	0.0849	0.08245	-0.45699
0.72136	0.08227	0.07965	-0.45681
0.72208	0.07821	0.07892	-0.46014
0.7228	0.07648	0.07898	-0.46194
0.72353	0.08093	0.07852	-0.45703
0.72425	0.0779	0.07717	-0.45871
0.72497	0.07864	0.07541	-0.4562
0.7257	0.07392	0.07387	-0.45938
0.72642	0.07606	0.07285	-0.45622
0.72715	0.07392	0.07239	-0.4579
0.72788	0.07116	0.07247	-0.46074
0.72861	0.07502	0.07315	-0.45756
0.72934	0.07561	0.07459	-0.45841
0.73006	0.07654	0.07681	-0.4597
0.73079	0.08295	0.0795	-0.45598
0.73152	0.08159	0.08174	-0.45959
0.73225	0.08409	0.08226	-0.45761
0.73299	0.08097	0.08061	-0.45908
0.73372	0.07656	0.07784	-0.46072
0.73445	0.07386	0.07514	-0.46072
0.73519	0.07321	0.07311	-0.45934
0.73593	0.07416	0.07185	-0.45712
0.73666	0.07059	0.07116	-0.46
0.7374	0.07049	0.07083	-0.45977
0.73813	0.07343	0.07063	-0.45663
0.73887	0.0716	0.07051	-0.45835
0.73961	0.06991	0.07042	-0.45994
0.74035	0.07148	0.07035	-0.45831
0.74109	0.07088	0.07026	-0.45881
0.74183	0.06684	0.07022	-0.46281
0.74257	0.06871	0.07018	-0.46091
0.74332	0.06893	0.07015	-0.46065
0.74406	0.06957	0.07007	-0.45994
0.7448	0.06705	0.07006	-0.46244
0.74555	0.06998	0.07005	-0.4595
0.74629	0.06904	0.07005	-0.46045
0.74704	0.07149	0.07006	-0.458
0.74779	0.07106	0.07008	-0.45845
0.74854	0.06895	0.0701	-0.46059
0.74928	0.06944	0.07014	-0.46013
0.75003	0.0723	0.0702	-0.45733
0.75078	0.0729	0.07027	-0.45681
0.75153	0.07489	0.07038	-0.45493
0.75228	0.07291	0.07053	-0.45705
0.75304	0.07021	0.07078	-0.46001
0.75379	0.07635	0.07127	-0.45435
0.75455	0.07267	0.07228	-0.45904
0.7553	0.07775	0.07433	-0.45602
0.75605	0.07735	0.078	-0.46009
0.75681	0.08287	0.08352	-0.46008
0.75757	0.08812	0.09013	-0.46145
0.75832	0.0957	0.0956	-0.45933
0.75908	0.0924	0.09678	-0.46382
0.75984	0.0884	0.09285	-0.46388
0.7606	0.08588	0.08641	-0.45996
0.76136	0.0809	0.08031	-0.45885
0.76212	0.08299	0.07593	-0.45238
0.76289	0.07965	0.07337	-0.45316
0.76365	0.07697	0.07211	-0.45458
0.76441	0.07765	0.07159	-0.45337
0.76518	0.07703	0.0714	-0.4538
0.76594	0.07494	0.07139	-0.45589
0.76671	0.07452	0.07145	-0.45636
0.76747	0.07609	0.07157	-0.45492
0.76824	0.07762	0.07176	-0.45358
0.76901	0.07489	0.07202	-0.45656
0.76978	0.07518	0.07235	-0.45661
0.77055	0.07561	0.07278	-0.45661
0.77132	0.07263	0.07334	-0.46014
0.77209	0.07257	0.07407	-0.46093
0.77286	0.07369	0.07504	-0.46078
0.77364	0.07418	0.07655	-0.4618
0.77441	0.07623	0.07912	-0.46233
0.77518	0.07875	0.08399	-0.46468
0.77596	0.08951	0.09322	-0.46315
0.77674	0.09944	0.10938	-0.46938
0.77751	0.12687	0.13419	-0.46676
0.77829	0.16454	0.16664	-0.46153
0.77907	0.19871	0.201	-0.46173
0.77985	0.21922	0.22656	-0.46678
0.78063	0.22571	0.2373	-0.47103
0.78141	0.22686	0.23795	-0.47052
0.78219	0.21692	0.23081	-0.47333
0.78297	0.1991	0.21237	-0.47271
0.78375	0.17571	0.18662	-0.47035
0.78454	0.15852	0.16405	-0.46497
0.78532	0.15488	0.14989	-0.45444
0.78611	0.1487	0.14198	-0.45271
0.78689	0.13728	0.13435	-0.45651
0.78768	0.12966	0.12552	-0.4553
0.78847	0.12221	0.12006	-0.45729
0.78926	0.12357	0.12227	-0.45813
0.79004	0.13528	0.13249	-0.45665
0.79083	0.15058	0.14605	-0.45491
0.79162	0.16411	0.15451	-0.44984
0.79242	0.16193	0.15252	-0.45002
0.79321	0.15285	0.14324	-0.44983
0.794	0.14422	0.13089	-0.44611
0.7948	0.13319	0.11658	-0.44283
0.79559	0.11558	0.10219	-0.44604
0.79639	0.10408	0.09021	-0.44557
0.79718	0.09232	0.08181	-0.44892
0.79798	0.08691	0.07671	-0.44924
0.79878	0.08057	0.07395	-0.45282
0.79958	0.08276	0.07252	-0.4492
0.80038	0.07684	0.07174	-0.45433
0.80118	0.07609	0.07124	-0.45458
0.80198	0.07331	0.07088	-0.45701
0.80278	0.07622	0.0706	-0.45382
0.80358	0.07225	0.07038	-0.45757
0.80439	0.07317	0.07021	-0.45647
0.80519	0.07079	0.07008	-0.45873
0.80599	0.07328	0.06998	-0.45614
0.8068	0.07249	0.06992	-0.45687
0.80761	0.06942	0.06992	-0.45994
0.80841	0.07241	0.06999	-0.45701
0.80922	0.06983	0.07021	-0.45981
0.81003	0.06693	0.07062	-0.46313
0.81084	0.06623	0.07127	-0.46448
0.81166	0.06583	0.0721	-0.4657
0.81247	0.06645	0.07285	-0.46584
0.81328	0.06509	0.07321	-0.46756
0.81409	0.06673	0.07301	-0.46571
0.81491	0.06606	0.07253	-0.46591
0.81572	0.06441	0.07227	-0.4673
0.81654	0.06623	0.07269	-0.4659
0.81735	0.06588	0.0743	-0.46785
0.81817	0.06923	0.07753	-0.46773
0.81899	0.07919	0.08239	-0.46264
0.81981	0.08194	0.08803	-0.46552
0.82063	0.08685	0.09254	-0.46513
0.82145	0.08157	0.0941	-0.47197
0.82227	0.08902	0.09359	-0.46401
0.82309	0.08571	0.09399	-0.46771
0.82392	0.08895	0.09744	-0.46792
0.82474	0.09701	0.10412	-0.46654
0.82556	0.10237	0.11228	-0.46934
0.82639	0.10585	0.11961	-0.4732
0.82722	0.11217	0.12566	-0.47293
0.82804	0.1169	0.1294	-0.47193
0.82887	0.11418	0.12703	-0.47229
0.8297	0.11074	0.11687	-0.46556
0.83053	0.09869	0.10316	-0.46391
0.83136	0.08928	0.09067	-0.46083
0.83219	0.0811	0.08166	-0.45999
0.83303	0.07653	0.07642	-0.45933
0.83386	0.07533	0.07406	-0.45817
0.83469	0.0685	0.07372	-0.46465
0.83553	0.07374	0.0749	-0.4606
0.83636	0.07486	0.07722	-0.4618
0.8372	0.0793	0.07994	-0.46007
0.83803	0.08101	0.0817	-0.46013
0.83887	0.08286	0.08117	-0.45774
0.83971	0.07712	0.07859	-0.46091
0.84055	0.07637	0.07546	-0.45853
0.84139	0.06694	0.07282	-0.46532
0.84223	0.07262	0.07106	-0.45788
0.84308	0.06483	0.0702	-0.46481
0.84392	0.06685	0.06987	-0.46246
0.84476	0.06563	0.0699	-0.46371
0.84561	0.06491	0.07041	-0.46494
0.84645	0.06728	0.07161	-0.46377
0.8473	0.07051	0.07386	-0.46279
0.84815	0.07287	0.07731	-0.46388
0.849	0.08023	0.08155	-0.46076
0.84984	0.08566	0.08525	-0.45903
0.85069	0.08431	0.0864	-0.46152
0.85154	0.08275	0.08412	-0.4608
0.8524	0.07789	0.07994	-0.46148
0.85325	0.08177	0.07579	-0.45346
0.8541	0.08151	0.07267	-0.45059
0.85496	0.08406	0.07073	-0.44611
0.85581	0.08668	0.06981	-0.44257
0.85667	0.08414	0.06931	-0.4446
0.85752	0.08533	0.06907	-0.44317
0.85838	0.08074	0.06893	-0.44762
0.85924	0.07445	0.06884	-0.45382
0.8601	0.07272	0.06878	-0.45549
0.86096	0.06785	0.06873	-0.46032
0.86182	0.06671	0.0687	-0.46143
0.86268	0.0654	0.06868	-0.46272
0.86354	0.06531	0.06866	-0.46279
0.86441	0.06175	0.06865	-0.46633
0.86527	0.06149	0.06865	-0.4666
0.86614	0.06355	0.06865	-0.46454
0.86701	0.06274	0.06866	-0.46535
0.86787	0.06538	0.06867	-0.46272
0.86874	0.06527	0.06868	-0.46284
0.86961	0.06357	0.0687	-0.46456
0.87048	0.06658	0.06872	-0.46157
0.87135	0.06387	0.06874	-0.4643
0.87222	0.06396	0.06882	-0.46429
0.87309	0.06229	0.06885	-0.46599
0.87396	0.06432	0.06888	-0.464
0.87484	0.06175	0.06892	-0.46661
0.87572	0.06409	0.06897	-0.46431
0.87659	0.06541	0.06902	-0.46305
0.87747	0.065	0.06907	-0.4635
0.87834	0.06335	0.06914	-0.46523
0.87922	0.06403	0.06921	-0.46462
0.8801	0.06491	0.0693	-0.46382
0.88098	0.06508	0.0694	-0.46375
0.88186	0.06228	0.06952	-0.46668
0.88275	0.0655	0.06974	-0.46367
0.88363	0.06494	0.07	-0.46449
0.88451	0.06579	0.07045	-0.46409
0.88539	0.06527	0.07122	-0.46539
0.88628	0.06939	0.07247	-0.46252
0.88717	0.07074	0.0742	-0.4629
0.88805	0.07369	0.07614	-0.46188
0.88894	0.07556	0.07773	-0.4616
0.88983	0.07463	0.07842	-0.46323
0.89072	0.07658	0.07869	-0.46155
0.89161	0.07398	0.07987	-0.46532
0.8925	0.07944	0.08296	-0.46295
0.8934	0.08329	0.08808	-0.46422
0.89429	0.0879	0.0937	-0.46524
0.89518	0.09076	0.09692	-0.4656
0.89608	0.09055	0.0954	-0.46429
0.89697	0.08392	0.09039	-0.4659
0.89787	0.08087	0.08488	-0.46344
0.89877	0.07765	0.08109	-0.46287
0.89967	0.07818	0.08019	-0.46145
0.90057	0.08012	0.08301	-0.46232
0.90147	0.0867	0.09057	-0.46331
0.90237	0.09399	0.10365	-0.4691
0.90327	0.11224	0.1212	-0.46839
0.90417	0.13301	0.1391	-0.46552
0.90508	0.14091	0.14941	-0.46794
0.90598	0.13759	0.14534	-0.46718
0.90689	0.1271	0.13012	-0.46245
0.9078	0.11277	0.11272	-0.45938
0.90871	0.10036	0.09967	-0.45874
0.90962	0.09884	0.09404	-0.45464
0.91053	0.10217	0.09649	-0.45376
0.91144	0.11214	0.10574	-0.45304
0.91235	0.12358	0.11834	-0.4542
0.91326	0.13136	0.12829	-0.45637
0.91417	0.13225	0.12884	-0.45602
0.91509	0.12168	0.11927	-0.45702
0.916	0.11114	0.10576	-0.45406
0.91692	0.09896	0.09395	-0.45443
0.91783	0.09209	0.08619	-0.45353
0.91875	0.0868	0.08241	-0.45505
0.91967	0.08541	0.08155	-0.45558
0.92059	0.08745	0.08282	-0.4548
0.92151	0.08468	0.08658	-0.46134
0.92244	0.08729	0.09482	-0.46696
0.92336	0.10096	0.11134	-0.46982
0.92428	0.12609	0.14069	-0.47403
0.9252	0.17756	0.18496	-0.46684
0.92613	0.24507	0.23943	-0.4538
0.92705	0.29672	0.28799	-0.45071
0.92798	0.3133	0.30573	-0.45187
0.92891	0.28482	0.28131	-0.45592
0.92984	0.23484	0.2343	-0.45889
0.93077	0.18946	0.19126	-0.46123
0.9317	0.16938	0.1676	-0.45766
0.93263	0.17224	0.16636	-0.45356
0.93356	0.18815	0.17947	-0.45075
0.9345	0.19658	0.19143	-0.45429
0.93543	0.18547	0.18732	-0.46129
0.93637	0.1602	0.16769	-0.46693
0.93731	0.14368	0.14617	-0.46192
0.93824	0.13481	0.13504	-0.45967
0.93918	0.13682	0.13919	-0.46181
0.94012	0.15267	0.15496	-0.46172
0.94106	0.17867	0.17107	-0.45184
0.942	0.18213	0.1733	-0.4506
0.94294	0.16227	0.15695	-0.45412
0.94389	0.13555	0.13181	-0.45569
0.94483	0.10787	0.10893	-0.4605
0.94577	0.09487	0.09381	-0.45838
0.94672	0.08626	0.08702	-0.46019
0.94767	0.08203	0.08649	-0.4639
0.94861	0.08875	0.08943	-0.46011
0.94956	0.09337	0.09272	-0.45878
0.95051	0.09704	0.09323	-0.45563
0.95146	0.0918	0.08983	-0.45747
0.95242	0.08641	0.08441	-0.45744
0.95337	0.08009	0.0793	-0.45864
0.95432	0.07391	0.07564	-0.46117
0.95528	0.07148	0.0735	-0.46146
0.95623	0.07211	0.07239	-0.45972
0.95719	0.07347	0.07182	-0.45779
0.95815	0.07295	0.07149	-0.45797
0.9591	0.07288	0.07127	-0.45782
0.96006	0.07133	0.0711	-0.4592
0.96102	0.06949	0.07095	-0.4609
0.96198	0.06861	0.07084	-0.46166
0.96294	0.07213	0.07074	-0.45804
0.96391	0.07044	0.07065	-0.45965
0.96487	0.07125	0.07058	-0.45877
0.96584	0.07081	0.07051	-0.45913
0.9668	0.07197	0.07046	-0.45792
0.96777	0.07197	0.07041	-0.45788
0.96874	0.07287	0.07037	-0.45693
0.96971	0.07248	0.07033	-0.45729
0.97068	0.07338	0.0703	-0.45635
0.97165	0.07282	0.07027	-0.45689
0.97262	0.07441	0.07025	-0.45527
0.97359	0.07735	0.07023	-0.45231
0.97456	0.07733	0.07021	-0.45232
0.97554	0.07846	0.0702	-0.45118
0.97652	0.07862	0.07013	-0.45095
0.97749	0.0826	0.07013	-0.44697
0.97847	0.08534	0.07013	-0.44422
0.97945	0.08916	0.07013	-0.4404
0.98043	0.09087	0.07013	-0.4387
0.98141	0.09738	0.07015	-0.43221
0.98239	0.09864	0.07016	-0.43096
0.98337	0.09797	0.07018	-0.43165
0.98435	0.09757	0.0702	-0.43206
0.98534	0.08897	0.07023	-0.4407
0.98633	0.08383	0.07026	-0.44587
0.98731	0.07762	0.07031	-0.45212
0.9883	0.07495	0.07036	-0.45485
0.98929	0.07279	0.07045	-0.4571
0.99028	0.07247	0.07053	-0.45749
0.99127	0.07222	0.07063	-0.45785
0.99226	0.07151	0.07077	-0.4587
0.99325	0.06934	0.07094	-0.46104
0.99424	0.07021	0.0712	-0.46043
0.99524	0.06983	0.07163	-0.46123
0.99623	0.06928	0.07249	-0.46265
0.99723	0.07095	0.07438	-0.46286
0.99823	0.07642	0.07828	-0.46129
0.99923	0.08287	0.08513	-0.46169
1.00023	0.09654	0.09523	-0.45813
1.00123	0.10751	0.10649	-0.45841
1.00222	0.11786	0.11431	-0.45589
1.00323	0.11945	0.11371	-0.45369
1.00423	0.10966	0.10514	-0.45492
1.00524	0.09511	0.09389	-0.45822
1.00624	0.08291	0.08437	-0.4609
1.00725	0.07575	0.07817	-0.46186
1.00826	0.07461	0.07502	-0.45985
1.00927	0.07519	0.07394	-0.45818
1.01028	0.07422	0.07428	-0.4595
1.01128	0.0746	0.07615	-0.46099
1.01229	0.07721	0.08038	-0.4626
1.01331	0.0826	0.08797	-0.46481
1.01432	0.09762	0.09905	-0.46087
1.01534	0.10746	0.11166	-0.46363
1.01635	0.11832	0.12105	-0.46216
1.01737	0.11436	0.12149	-0.46657
1.01838	0.11048	0.11258	-0.46153
1.0194	0.09821	0.09982	-0.46105
1.02043	0.09054	0.08829	-0.45718
1.02145	0.08297	0.08018	-0.45664
1.02247	0.07747	0.07546	-0.45742
1.02349	0.07403	0.07307	-0.45847
1.02451	0.07338	0.07192	-0.45798
1.02554	0.07267	0.07134	-0.4581
1.02656	0.0713	0.07099	-0.45912
1.02759	0.07113	0.07074	-0.45905
1.02862	0.07038	0.07056	-0.45962
1.02964	0.06944	0.07042	-0.46042
1.03067	0.06927	0.07031	-0.46048
1.03171	0.06869	0.07022	-0.46096
1.03274	0.06848	0.07015	-0.4611
1.03377	0.06761	0.07009	-0.46192
1.0348	0.06752	0.07004	-0.46196
1.03584	0.06479	0.07001	-0.46465
1.03688	0.06528	0.06998	-0.46414
1.03791	0.06566	0.06997	-0.46374
1.03895	0.06317	0.06996	-0.46623
1.03999	0.06793	0.06996	-0.46146
1.04103	0.06665	0.06997	-0.46275
1.04207	0.06723	0.06998	-0.46219
1.04311	0.06657	0.07002	-0.46288
1.04415	0.06712	0.07006	-0.46237
1.0452	0.0688	0.07012	-0.46075
1.04624	0.06566	0.07021	-0.46398
1.04729	0.06639	0.07032	-0.46337
1.04834	0.06614	0.07048	-0.46377
1.04939	0.06723	0.07071	-0.46291
1.05044	0.06683	0.07107	-0.46368
1.05149	0.0674	0.07174	-0.46377
1.05254	0.07058	0.07305	-0.4619
1.05359	0.07293	0.07555	-0.46205
1.05465	0.07525	0.07995	-0.46413
1.0557	0.08372	0.08677	-0.46249
1.05675	0.09524	0.09602	-0.46021
1.05781	0.10602	0.10663	-0.46004
1.05887	0.11942	0.11667	-0.45668
1.05993	0.125	0.12466	-0.4591
1.06099	0.13349	0.12792	-0.45387
1.06205	0.12827	0.12285	-0.45402
1.06311	0.11017	0.11067	-0.45994
1.06418	0.09647	0.09689	-0.45985
1.06524	0.08834	0.08558	-0.45668
1.06631	0.08114	0.07812	-0.45642
1.06737	0.07454	0.07399	-0.45888
1.06844	0.07584	0.07197	-0.45556
1.06951	0.07427	0.07097	-0.45613
1.07058	0.0694	0.07045	-0.46048
1.07165	0.07167	0.07011	-0.45788
1.07272	0.06853	0.06986	-0.46077
1.07379	0.07229	0.06967	-0.45681
1.07487	0.06769	0.06951	-0.46125
1.07595	0.06816	0.06941	-0.46068
1.07702	0.06603	0.0693	-0.4627
1.0781	0.06424	0.0692	-0.46439
1.07917	0.06907	0.06911	-0.45948
1.08025	0.06525	0.06904	-0.46322
1.08133	0.06617	0.06897	-0.46223
1.08241	0.06583	0.06895	-0.46255
1.0835	0.06557	0.06889	-0.46276
1.08458	0.06652	0.06884	-0.46176
1.08566	0.06751	0.06879	-0.46071
1.08675	0.06639	0.06875	-0.4618
1.08784	0.06596	0.06868	-0.46215
1.08892	0.06462	0.06864	-0.46345
1.09002	0.06606	0.0686	-0.46197
1.09111	0.06521	0.06856	-0.46278
1.0922	0.0672	0.06852	-0.46076
1.09329	0.06726	0.06849	-0.46066
1.09439	0.06863	0.06845	-0.45926
1.09548	0.06846	0.06842	-0.4594
1.09657	0.06917	0.06839	-0.45866
1.09767	0.06946	0.06835	-0.45833
1.09877	0.06569	0.06832	-0.46206
1.09987	0.06912	0.06829	-0.45861
1.10097	0.07103	0.06826	-0.45667
1.10207	0.06841	0.06823	-0.45926
1.10317	0.06802	0.06821	-0.45962
1.10427	0.06798	0.06818	-0.45963
1.10538	0.06962	0.06815	-0.45797
1.10648	0.06779	0.06812	-0.45977
1.10759	0.06822	0.0681	-0.45931
1.1087	0.07101	0.06807	-0.4565
1.10981	0.06931	0.06805	-0.45817
1.11092	0.06893	0.06803	-0.45853
1.11203	0.06733	0.06801	-0.46011
1.11314	0.06978	0.06799	-0.45764
1.11426	0.06869	0.06797	-0.45871
1.11537	0.06676	0.06796	-0.46064
1.11648	0.07017	0.06795	-0.45722
1.1176	0.07022	0.06794	-0.45716
1.11872	0.06801	0.06793	-0.45935
1.11984	0.07157	0.06793	-0.45579
1.12096	0.06836	0.06793	-0.459
1.12208	0.07072	0.06794	-0.45665
1.1232	0.06932	0.06795	-0.45807
1.12432	0.06739	0.06798	-0.46003
1.12545	0.07315	0.06802	-0.45431
1.12658	0.07052	0.06809	-0.45701
1.1277	0.0709	0.06835	-0.45689
1.12883	0.07409	0.06861	-0.45396
1.12996	0.06909	0.06913	-0.45948
1.13109	0.07398	0.07008	-0.45553
1.13222	0.07597	0.07157	-0.45504
1.13335	0.07948	0.07349	-0.45344
1.13448	0.07898	0.07543	-0.45589
1.13562	0.07932	0.07653	-0.45664
1.13676	0.0783	0.07613	-0.45727
1.13789	0.0737	0.07493	-0.46066
1.13903	0.07591	0.07338	-0.45691
1.14017	0.07809	0.07254	-0.45389
1.14131	0.07301	0.07314	-0.45956
1.14245	0.0764	0.07621	-0.45925
1.14359	0.08156	0.08323	-0.46111
1.14474	0.09692	0.09535	-0.45786
1.14588	0.11267	0.11157	-0.45833
1.14703	0.13024	0.12727	-0.45646
1.14817	0.14011	0.13457	-0.45389
1.14932	0.13184	0.12838	-0.45598
1.15047	0.11957	0.11303	-0.45289
1.15162	0.10057	0.09658	-0.45545
1.15278	0.09394	0.08402	-0.44952
1.15393	0.08252	0.07664	-0.45356
1.15508	0.0787	0.07298	-0.45371
1.15624	0.07579	0.07149	-0.45513
1.15739	0.075	0.07102	-0.45546
1.15855	0.07853	0.07104	-0.45194
1.15971	0.0707	0.0714	-0.46014
1.16087	0.07296	0.07229	-0.45877
1.16203	0.07317	0.07427	-0.46054
1.16319	0.07884	0.07856	-0.45916
1.16436	0.08886	0.08707	-0.45764
1.16552	0.09886	0.10163	-0.4622
1.16669	0.125	0.1223	-0.45673
1.16785	0.15363	0.14538	-0.45118
1.16902	0.16805	0.16212	-0.4535
1.17019	0.16652	0.16241	-0.45533
1.17136	0.14891	0.146	-0.45652
1.17253	0.12738	0.1229	-0.45496
1.1737	0.11072	0.10196	-0.45067
1.17488	0.10038	0.08719	-0.44624
1.17605	0.08779	0.07856	-0.4502
1.17723	0.08516	0.07425	-0.44853
1.17841	0.08165	0.07231	-0.45009
1.17959	0.07919	0.07157	-0.45181
1.18077	0.08028	0.07163	-0.45079
1.18195	0.07831	0.0727	-0.45383
1.18313	0.08098	0.07533	-0.45379
1.18431	0.08481	0.07996	-0.45459
1.1855	0.092	0.08619	-0.45363
1.18668	0.09791	0.09218	-0.4537
1.18787	0.10205	0.09484	-0.45223
1.18906	0.10064	0.09231	-0.4511
1.19025	0.09113	0.08639	-0.45469
1.19144	0.08302	0.08015	-0.45657
1.19263	0.07505	0.07548	-0.45986
1.19382	0.07188	0.07278	-0.46034
1.19502	0.0692	0.0716	-0.46184
1.19621	0.0702	0.07128	-0.46052
1.19741	0.0692	0.07137	-0.4616
1.19861	0.06571	0.07167	-0.4654
1.19981	0.0703	0.07211	-0.46125
1.201	0.0691	0.07268	-0.46302
1.2022	0.06814	0.0734	-0.46469
1.20341	0.06967	0.07429	-0.46406
1.20461	0.06995	0.0754	-0.46488
1.20582	0.07155	0.07677	-0.46465
1.20702	0.07162	0.0785	-0.46632
1.20823	0.07305	0.08076	-0.46714
1.20944	0.07764	0.08388	-0.46568
1.21065	0.08116	0.08873	-0.46701
1.21186	0.09268	0.09722	-0.46397
1.21307	0.11024	0.11316	-0.46236
1.21429	0.13614	0.14232	-0.46561
1.2155	0.19739	0.19037	-0.45242
1.21671	0.28552	0.25964	-0.43356
1.21793	0.39495	0.34558	-0.41007
1.21915	0.49021	0.43362	-0.40285
1.22037	0.55504	0.50791	-0.41231
1.22159	0.61706	0.57437	-0.41675
1.22282	0.69861	0.64925	-0.41007
1.22404	0.74659	0.71686	-0.4297
1.22526	0.72799	0.724	-0.45545
1.22649	0.622	0.63706	-0.4745
1.22771	0.47652	0.49562	-0.47854
1.22894	0.35998	0.36318	-0.46264
1.23017	0.28704	0.28022	-0.45262
1.2314	0.27466	0.25923	-0.44401
1.23263	0.30729	0.28942	-0.44156
1.23386	0.36244	0.34234	-0.43933
1.2351	0.39268	0.3773	-0.44405
1.23633	0.36152	0.36072	-0.45863
1.23757	0.29578	0.29874	-0.4624
1.23881	0.21961	0.22376	-0.46358
1.24005	0.16298	0.16087	-0.45732
1.24129	0.12307	0.11933	-0.45569
1.24253	0.09858	0.09642	-0.45727
1.24377	0.09176	0.08513	-0.45281
1.24502	0.07818	0.0796	-0.46086
1.24626	0.07389	0.07653	-0.46208
1.24751	0.07018	0.07448	-0.46374
1.24876	0.06728	0.07294	-0.46509
1.25	0.06669	0.0717	-0.46445
1.25125	0.0656	0.0707	-0.46453
1.25251	0.0664	0.06985	-0.46289
1.25376	0.06492	0.06914	-0.46365
1.25501	0.06299	0.06848	-0.46493
1.25627	0.06178	0.06796	-0.46562
1.25752	0.06129	0.0675	-0.46565
1.25878	0.0585	0.06708	-0.46802
1.26004	0.06378	0.06673	-0.46239
1.2613	0.06396	0.06641	-0.46188
1.26256	0.06264	0.06612	-0.46292
1.26383	0.06411	0.06586	-0.46119
1.26509	0.06339	0.06563	-0.46168
1.26636	0.05883	0.06542	-0.46602
1.26762	0.06268	0.06522	-0.46198
1.26889	0.05908	0.06504	-0.4654
1.27016	0.05849	0.06488	-0.46582
1.27143	0.06178	0.06474	-0.46239
1.2727	0.0616	0.0646	-0.46243
1.27397	0.06208	0.06446	-0.46182
1.27525	0.06187	0.06434	-0.46191
1.27653	0.06119	0.06423	-0.46247
1.2778	0.05946	0.06412	-0.4641
1.27908	0.05923	0.06402	-0.46423
1.28036	0.05984	0.06393	-0.46353
1.28164	0.05736	0.06384	-0.46591
1.28292	0.06028	0.06375	-0.46291
1.28421	0.06045	0.06367	-0.46266
1.28549	0.05751	0.0636	-0.46553
1.28678	0.05902	0.06353	-0.46394
1.28806	0.05852	0.06346	-0.46437
1.28935	0.06112	0.06339	-0.46171
1.29064	0.0587	0.06333	-0.46407
1.29193	0.05769	0.06327	-0.46502
1.29322	0.06049	0.06322	-0.46216
1.29452	0.06098	0.06316	-0.46162
1.29581	0.0585	0.06311	-0.46405
1.29711	0.05831	0.06306	-0.46419
1.2984	0.05821	0.06302	-0.46424
1.2997	0.0584	0.06297	-0.46401
1.301	0.06068	0.06293	-0.46168
1.3023	0.06003	0.06289	-0.46229
1.30361	0.06187	0.06285	-0.46041
1.30491	0.05802	0.06281	-0.46423
1.30622	0.05645	0.06278	-0.46576
1.30752	0.05899	0.06275	-0.46319
1.30883	0.06054	0.06271	-0.46161
1.31014	0.0597	0.06254	-0.46227
1.31145	0.05966	0.06251	-0.46229
1.31276	0.06071	0.06249	-0.46122
1.31408	0.05815	0.06247	-0.46375
1.31539	0.0602	0.06245	-0.46168
1.3167	0.0591	0.06242	-0.46276
1.31802	0.05911	0.0624	-0.46273
1.31934	0.05813	0.06239	-0.46369
1.32066	0.06005	0.06245	-0.46184
1.32198	0.05889	0.06244	-0.46298
1.3233	0.06	0.06243	-0.46186
1.32462	0.06073	0.06242	-0.46112
1.32595	0.05861	0.0624	-0.46323
1.32728	0.05891	0.0624	-0.46293
1.3286	0.05745	0.06239	-0.46437
1.32993	0.05809	0.0621	-0.46345
1.33127	0.05678	0.0621	-0.46475
1.3326	0.05964	0.0621	-0.4619
1.33393	0.05995	0.06211	-0.46159
1.33526	0.06437	0.06211	-0.45717
1.3366	0.06005	0.06212	-0.4615
1.33794	0.05998	0.06213	-0.46158
1.33927	0.05959	0.06214	-0.46199
1.34061	0.05961	0.06215	-0.46197
1.34195	0.06072	0.06216	-0.46088
1.3433	0.05896	0.06218	-0.46266
1.34464	0.05844	0.0622	-0.4632
1.34598	0.06234	0.06222	-0.45931
1.34733	0.05875	0.06225	-0.46293
1.34868	0.05912	0.06228	-0.46259
1.35003	0.05694	0.06232	-0.46482
1.35138	0.06107	0.06236	-0.46072
1.35273	0.06252	0.06242	-0.45934
1.35408	0.05797	0.06257	-0.46404
1.35544	0.06113	0.06266	-0.46097
1.35679	0.05952	0.06278	-0.4627
1.35815	0.0603	0.06297	-0.4621
1.35951	0.06136	0.0633	-0.46138
1.36087	0.0622	0.06397	-0.46121
1.36223	0.06414	0.06531	-0.46061
1.36359	0.06746	0.06773	-0.45971
1.36496	0.07084	0.07148	-0.46007
1.36632	0.07617	0.07623	-0.4595
1.36769	0.07954	0.08072	-0.46061
1.36905	0.08192	0.08285	-0.46036
1.37042	0.08104	0.08123	-0.45963
1.3718	0.07729	0.07695	-0.45909
1.37317	0.07408	0.07218	-0.45753
1.37454	0.06517	0.06831	-0.46257
1.37592	0.06507	0.06577	-0.46014
1.37729	0.0634	0.06438	-0.46042
1.37867	0.06499	0.06372	-0.45817
1.38005	0.06619	0.06342	-0.45667
1.38143	0.06385	0.06329	-0.45888
1.38281	0.06474	0.06323	-0.45792
1.38419	0.06364	0.0632	-0.45899
1.38558	0.06199	0.06319	-0.46064
1.38697	0.0623	0.06321	-0.46034
1.38835	0.06333	0.06323	-0.45934
1.38974	0.06518	0.06327	-0.45752
1.39113	0.06339	0.06332	-0.45937
1.39252	0.06287	0.06338	-0.45995
1.39392	0.06487	0.06345	-0.45802
1.39531	0.06308	0.06354	-0.45989
1.3967	0.06081	0.06363	-0.46226
1.3981	0.06023	0.06374	-0.46294
1.3995	0.06561	0.06386	-0.4577
1.4009	0.06303	0.06401	-0.46042
1.4023	0.06491	0.06417	-0.4587
1.40371	0.06355	0.06435	-0.46024
1.40511	0.06376	0.06457	-0.46024
1.40651	0.06314	0.06481	-0.46111
1.40792	0.0644	0.0651	-0.46014
1.40933	0.06868	0.06545	-0.45621
1.41074	0.06657	0.06586	-0.45873
1.41215	0.06314	0.06637	-0.46267
1.41356	0.06561	0.06699	-0.46082
1.41498	0.06427	0.06778	-0.46295
1.41639	0.06688	0.06886	-0.46141
1.41781	0.06866	0.07048	-0.46126
1.41923	0.07149	0.07333	-0.46128
1.42065	0.07798	0.07889	-0.46034
1.42207	0.08943	0.08988	-0.45989
1.42349	0.10938	0.10989	-0.45994
1.42491	0.13987	0.14145	-0.46101
1.42634	0.18587	0.18286	-0.45643
1.42777	0.23409	0.2252	-0.45055
1.4292	0.26017	0.25122	-0.45048
1.43063	0.25429	0.24505	-0.4502
1.43206	0.21699	0.21127	-0.45371
1.43349	0.17192	0.1686	-0.45611
1.43492	0.14225	0.13169	-0.44887
1.43636	0.12329	0.10729	-0.44343
1.43779	0.12496	0.0968	-0.43127
1.43923	0.12207	0.10012	-0.43748
1.44067	0.13689	0.11812	-0.44067
1.44211	0.16467	0.15118	-0.44595
1.44355	0.20941	0.19481	-0.44483
1.445	0.24743	0.23558	-0.44759
1.44644	0.25762	0.25279	-0.45461
1.44789	0.24897	0.23443	-0.4449
1.44934	0.19915	0.19235	-0.45263
1.45079	0.15961	0.14708	-0.44691
1.45224	0.12466	0.1116	-0.44637
1.45369	0.10997	0.08941	-0.43889
1.45515	0.09125	0.07785	-0.44603
1.4566	0.08727	0.07247	-0.44464
1.45806	0.08135	0.07	-0.44809
1.45952	0.08025	0.0687	-0.44789
1.46098	0.07673	0.06788	-0.45059
1.46244	0.0749	0.06729	-0.45182
1.4639	0.074	0.06687	-0.4523
1.46537	0.07147	0.0665	-0.45447
1.46683	0.07302	0.06622	-0.45263
1.4683	0.07287	0.06599	-0.45256
1.46977	0.07319	0.06581	-0.45206
1.47124	0.07148	0.06566	-0.45361
1.47271	0.06857	0.06553	-0.4564
1.47418	0.0718	0.06543	-0.45307
1.47566	0.07039	0.06535	-0.4544
1.47713	0.06991	0.06529	-0.45481
1.47861	0.07403	0.06523	-0.45064
1.48009	0.06905	0.06519	-0.45558
1.48157	0.07184	0.06516	-0.45276
1.48305	0.06904	0.06513	-0.45553
1.48454	0.06729	0.06512	-0.45726
1.48602	0.06945	0.06512	-0.45511
1.48751	0.06821	0.06511	-0.45634
1.489	0.06964	0.06511	-0.45491
1.49049	0.07163	0.06512	-0.45292
1.49197	0.07063	0.06512	-0.45393
1.49347	0.06902	0.06513	-0.45555
1.49496	0.07116	0.06515	-0.45342
1.49646	0.0693	0.06516	-0.4553
1.49796	0.06809	0.06518	-0.45653
1.49945	0.06903	0.0652	-0.4556
1.50095	0.06823	0.06522	-0.45643
1.50246	0.07093	0.06525	-0.45375
1.50396	0.06815	0.06527	-0.45656
1.50546	0.06704	0.0653	-0.4577
1.50697	0.0652	0.06533	-0.45957
1.50847	0.06999	0.06536	-0.45481
1.50998	0.06671	0.0654	-0.45812
1.51149	0.06565	0.06543	-0.45922
1.51301	0.06514	0.06547	-0.45976
1.51452	0.07172	0.0655	-0.45322
1.51603	0.06486	0.06554	-0.46011
1.51755	0.0691	0.06558	-0.45591
1.51907	0.06581	0.06562	-0.45924
1.52059	0.06676	0.06566	-0.45833
1.52211	0.066	0.0657	-0.45914
1.52363	0.06682	0.06575	-0.45836
1.52516	0.0711	0.06579	-0.45413
1.52668	0.07264	0.06584	-0.45264
1.52821	0.07298	0.06589	-0.45234
1.52974	0.07277	0.06594	-0.45261
1.53127	0.07147	0.06599	-0.45396
1.5328	0.07085	0.06605	-0.45463
1.53434	0.07304	0.06611	-0.45251
1.53587	0.07237	0.06617	-0.45324
1.5374	0.07128	0.06606	-0.45421
1.53894	0.06746	0.06613	-0.45811
1.54048	0.06856	0.06621	-0.45709
1.54202	0.0683	0.06629	-0.45743
1.54357	0.06941	0.06638	-0.45641
1.54511	0.07007	0.06648	-0.45585
1.54665	0.06825	0.06659	-0.45777
1.5482	0.06949	0.06671	-0.45665
1.54975	0.07312	0.06684	-0.45316
1.5513	0.07211	0.06699	-0.45432
1.55285	0.06798	0.06717	-0.45863
1.55441	0.06606	0.06738	-0.46076
1.55596	0.06673	0.06764	-0.46035
1.55752	0.06926	0.06796	-0.45814
1.55907	0.06827	0.06841	-0.45957
1.56063	0.06955	0.06912	-0.459
1.5622	0.0738	0.07046	-0.45609
1.56376	0.07949	0.07323	-0.45317
1.56532	0.08643	0.07878	-0.45179
1.56689	0.09338	0.08867	-0.45473
1.56846	0.10891	0.10353	-0.45405
1.57003	0.12505	0.12154	-0.45593
1.5716	0.1374	0.13736	-0.4594
1.57317	0.14912	0.14343	-0.45375
1.57474	0.13492	0.13649	-0.46101
1.57632	0.12712	0.12237	-0.45468
1.5779	0.1164	0.10945	-0.45249
1.57947	0.11178	0.10265	-0.45031
1.58105	0.10905	0.10216	-0.45254
1.58263	0.11486	0.10426	-0.44883
1.58422	0.11429	0.10375	-0.4489
1.5858	0.10411	0.09822	-0.45354
1.58739	0.09508	0.08976	-0.45412
1.58898	0.08468	0.08156	-0.45632
1.59057	0.08084	0.07547	-0.45407
1.59216	0.07357	0.0718	-0.45767
1.59375	0.07778	0.0699	-0.45156
1.59534	0.07178	0.06901	-0.45666
1.59694	0.07425	0.06858	-0.45377
1.59854	0.06878	0.06834	-0.45899
1.60013	0.07292	0.06818	-0.4547
1.60174	0.07065	0.06807	-0.45686
1.60334	0.07233	0.06798	-0.45509
1.60494	0.071	0.06792	-0.45635
1.60655	0.07485	0.06787	-0.45246
1.60816	0.07375	0.06783	-0.45352
1.60976	0.07523	0.0678	-0.452
1.61137	0.07644	0.06778	-0.45077
1.61299	0.07158	0.06776	-0.45562
1.6146	0.0736	0.06775	-0.45359
1.61622	0.07271	0.06775	-0.45447
1.61783	0.0742	0.06775	-0.45298
1.61945	0.0768	0.06775	-0.45038
1.62107	0.07277	0.06775	-0.45441
1.62269	0.06833	0.06775	-0.45886
1.62432	0.07321	0.06776	-0.45398
1.62594	0.06803	0.06776	-0.45917
1.62757	0.07006	0.06777	-0.45715
1.62919	0.06433	0.06778	-0.46288
1.63082	0.06383	0.06779	-0.4634
1.63245	0.06615	0.0678	-0.46108
1.63409	0.06311	0.06781	-0.46414
1.63572	0.06199	0.06782	-0.46526
1.63736	0.07225	0.06783	-0.45502
1.639	0.06385	0.06784	-0.46343
1.64064	0.0631	0.06785	-0.46419
1.64228	0.06627	0.06786	-0.46103
1.64392	0.06194	0.06787	-0.46537
1.64557	0.06324	0.06789	-0.46408
1.64721	0.06524	0.0679	-0.46209
1.64886	0.06812	0.06791	-0.45922
1.65051	0.06618	0.06792	-0.46118
1.65216	0.0629	0.06793	-0.46446
1.65381	0.06794	0.06794	-0.45943
1.65547	0.06024	0.06795	-0.46714
1.65712	0.06446	0.06796	-0.46293
1.65878	0.06137	0.06797	-0.46604
1.66044	0.06605	0.06797	-0.46136
1.6621	0.06495	0.06798	-0.46247
1.66376	0.0689	0.06799	-0.45853
1.66543	0.06676	0.068	-0.46067
1.6671	0.0627	0.06801	-0.46474
1.66876	0.06681	0.06801	-0.46064
1.67043	0.06863	0.06802	-0.45882
1.6721	0.06389	0.06803	-0.46358
1.67377	0.06558	0.06803	-0.46188
1.67545	0.05834	0.06804	-0.46914
1.67712	0.06291	0.06804	-0.46456
1.6788	0.06253	0.06805	-0.46496
1.68048	0.06412	0.068	-0.46331
1.68216	0.06297	0.068	-0.46447
1.68384	0.06536	0.06801	-0.46209
1.68553	0.05881	0.06801	-0.46864
1.68722	0.06107	0.06802	-0.46638
1.6889	0.06677	0.06802	-0.46069
1.69059	0.06078	0.06802	-0.46668
1.69229	0.06771	0.06802	-0.45975
1.69398	0.06261	0.06803	-0.46485
1.69567	0.06323	0.06803	-0.46423
1.69737	0.06301	0.06803	-0.46445
1.69907	0.05898	0.06803	-0.46849
1.70077	0.06767	0.06803	-0.45979
1.70247	0.06267	0.06803	-0.46479
1.70417	0.06521	0.06802	-0.46225
1.70588	0.06669	0.06802	-0.46077
1.70758	0.06768	0.06802	-0.45977
1.70929	0.06156	0.06802	-0.46589
1.711	0.06027	0.06801	-0.46718
1.71271	0.06508	0.06801	-0.46236
1.71442	0.0612	0.068	-0.46624
1.71614	0.06059	0.068	-0.46685
1.71786	0.06738	0.06799	-0.46005
1.71957	0.07	0.06799	-0.45742
1.7213	0.06464	0.06798	-0.46278
1.72302	0.06545	0.06798	-0.46197
1.72474	0.06739	0.06797	-0.46002
1.72647	0.06751	0.06796	-0.45989
1.72819	0.06351	0.06795	-0.46388
1.72992	0.06254	0.06795	-0.46484
1.73165	0.05887	0.06794	-0.4685
1.73339	0.06493	0.06793	-0.46243
1.73512	0.06073	0.06792	-0.46662
1.73685	0.06401	0.06791	-0.46334
1.73859	0.06478	0.0679	-0.46255
1.74033	0.06126	0.06789	-0.46606
1.74207	0.06316	0.0679	-0.46417
1.74382	0.06732	0.06789	-0.46
1.74556	0.06491	0.06788	-0.4624
1.74731	0.06238	0.06786	-0.46492
1.74905	0.05974	0.06785	-0.46755
1.7508	0.05974	0.06784	-0.46754
1.75255	0.06392	0.06783	-0.46334
1.75431	0.06254	0.06782	-0.46471
1.75606	0.05901	0.0678	-0.46823
1.75782	0.06106	0.06779	-0.46617
1.75958	0.06213	0.06778	-0.46508
1.76134	0.06452	0.06776	-0.46268
1.7631	0.06295	0.06775	-0.46424
1.76487	0.0652	0.06774	-0.46197
1.76663	0.06259	0.06772	-0.46456
1.7684	0.06713	0.06771	-0.46001
1.77017	0.06982	0.06769	-0.45731
1.77194	0.06047	0.06768	-0.46665
1.77371	0.06508	0.06767	-0.46202
1.77548	0.06395	0.06765	-0.46313
1.77726	0.06345	0.06764	-0.46363
1.77904	0.06316	0.06762	-0.4639
1.78082	0.06698	0.06761	-0.46006
1.7826	0.06557	0.06759	-0.46146
1.78438	0.0674	0.06758	-0.45961
1.78617	0.06345	0.06756	-0.46355
1.78796	0.06225	0.06755	-0.46473
1.78974	0.06541	0.06753	-0.46156
1.79153	0.06462	0.06752	-0.46234
1.79333	0.06629	0.0675	-0.46065
1.79512	0.06668	0.06749	-0.46025
1.79691	0.05982	0.06748	-0.46709
1.79871	0.06419	0.06746	-0.46271
1.80051	0.06506	0.06745	-0.46182
1.80232	0.06716	0.06743	-0.45971
1.80412	0.06781	0.06742	-0.45905
1.80592	0.06466	0.06741	-0.46218
1.80773	0.06651	0.0674	-0.46032
1.80954	0.06026	0.06738	-0.46656
1.81135	0.06807	0.06737	-0.45874
1.81316	0.066	0.06736	-0.4608
1.81498	0.07045	0.06735	-0.45634
1.81679	0.06033	0.06734	-0.46644
1.81861	0.06121	0.06733	-0.46556
1.82043	0.06635	0.06733	-0.46041
1.82225	0.06652	0.06732	-0.46024
1.82407	0.06808	0.06732	-0.45867
1.82589	0.06382	0.06731	-0.46293
1.82772	0.05827	0.06731	-0.46847
1.82955	0.07067	0.06731	-0.45608
1.83138	0.07086	0.06732	-0.45589
1.83322	0.06896	0.06732	-0.4578
1.83505	0.06639	0.06733	-0.46037
1.83688	0.06527	0.06735	-0.46151
1.83872	0.0639	0.06736	-0.4629
1.84056	0.0672	0.06739	-0.45962
1.8424	0.07232	0.06742	-0.45454
1.84424	0.06673	0.06747	-0.46017
1.84609	0.06649	0.06753	-0.46047
1.84794	0.06005	0.0676	-0.46698
1.84979	0.06382	0.0677	-0.46331
1.85164	0.06809	0.06785	-0.45919
1.85349	0.06813	0.06807	-0.45938
1.85534	0.0706	0.06849	-0.45733
1.8572	0.06723	0.06937	-0.46157
1.85906	0.07226	0.07121	-0.45839
1.86092	0.07593	0.07475	-0.45826
1.86278	0.07952	0.08073	-0.46064
1.86464	0.09187	0.08914	-0.4567
1.86651	0.09896	0.09861	-0.45909
1.86837	0.1061	0.10609	-0.45942
1.87024	0.10499	0.10782	-0.46227
1.87211	0.09204	0.1027	-0.4701
1.87399	0.08646	0.09367	-0.46665
1.87586	0.08229	0.08442	-0.46156
1.87774	0.0721	0.07717	-0.4645
1.87962	0.07274	0.07274	-0.45943
1.8815	0.06663	0.07019	-0.46299
1.88338	0.07083	0.06895	-0.45755
1.88526	0.06689	0.06836	-0.46091
1.88715	0.06779	0.06807	-0.45971
1.88904	0.07285	0.06789	-0.45448
1.89093	0.07004	0.06777	-0.45716
1.89282	0.06488	0.06768	-0.46223
1.89471	0.07165	0.06761	-0.4554
1.89661	0.06726	0.06756	-0.45974
1.89851	0.07258	0.06752	-0.45438
1.90041	0.06334	0.06749	-0.46359
1.90231	0.06816	0.06747	-0.45874
1.90421	0.06661	0.06745	-0.46029
1.90612	0.06687	0.06745	-0.46001
1.90802	0.07302	0.06744	-0.45386
1.90993	0.06031	0.06744	-0.46656
1.91184	0.06379	0.06744	-0.46309
1.91375	0.0716	0.06745	-0.45529
1.91567	0.06047	0.06746	-0.46643
1.91758	0.06764	0.06748	-0.45927
1.9195	0.06856	0.06749	-0.45836
1.92142	0.06579	0.06751	-0.46116
1.92335	0.07174	0.06753	-0.45523
1.92527	0.06626	0.06756	-0.46074
1.92719	0.07424	0.06758	-0.45278
1.92912	0.07022	0.06761	-0.45682
1.93106	0.07186	0.06764	-0.45522
1.93299	0.06711	0.06768	-0.46
1.93492	0.06524	0.06772	-0.46191
1.93685	0.06779	0.06775	-0.4594
1.93879	0.06577	0.0678	-0.46147
1.94073	0.06769	0.06784	-0.45958
1.94267	0.07117	0.06789	-0.45615
1.94462	0.06746	0.06794	-0.45992
1.94656	0.06509	0.068	-0.46235
1.94851	0.06731	0.06805	-0.46018
1.95046	0.0746	0.06812	-0.45295
1.95241	0.0698	0.06818	-0.45781
1.95437	0.07109	0.06825	-0.4566
1.95632	0.06682	0.06832	-0.46094
1.95828	0.07249	0.0684	-0.45535
1.96024	0.06429	0.06849	-0.46363
1.9622	0.06503	0.06858	-0.46298
1.96416	0.06717	0.06867	-0.46094
1.96613	0.07264	0.06877	-0.45557
1.96809	0.07525	0.06888	-0.45307
1.97006	0.06882	0.069	-0.45961
1.97203	0.07176	0.06913	-0.4568
1.97401	0.07044	0.06926	-0.45826
1.97598	0.07106	0.06941	-0.45778
1.97796	0.07524	0.06957	-0.45377
1.97993	0.07302	0.06974	-0.45616
1.98192	0.06716	0.06994	-0.46221
1.9839	0.0714	0.07015	-0.45818
1.98589	0.07743	0.07038	-0.45239
1.98787	0.07291	0.07063	-0.45716
1.98986	0.08375	0.07092	-0.44661
1.99185	0.0731	0.07124	-0.45758
1.99384	0.06861	0.07159	-0.46241
1.99584	0.0783	0.072	-0.45314
1.99784	0.06668	0.07248	-0.46523
1.99983	0.07599	0.07303	-0.45647
2.00183	0.07881	0.07367	-0.4543
2.00384	0.07928	0.07443	-0.45459
2.00585	0.08859	0.07534	-0.44619
2.00785	0.0752	0.07645	-0.46068
2.00986	0.07934	0.07782	-0.45791
2.01187	0.0854	0.07957	-0.45361
2.01388	0.08477	0.08196	-0.45662
2.0159	0.09462	0.08564	-0.45046
2.01791	0.09403	0.09224	-0.45764
2.01993	0.11901	0.10525	-0.44568
2.02195	0.14441	0.13106	-0.44609
2.02398	0.18627	0.17849	-0.45165
2.026	0.26745	0.2551	-0.44709
2.02803	0.38918	0.36057	-0.43083
2.03006	0.48857	0.4791	-0.44997
2.03209	0.55665	0.57571	-0.4785
2.03412	0.55866	0.60599	-0.50677
2.03616	0.49476	0.55183	-0.5165
2.03819	0.39216	0.44376	-0.51103
2.04023	0.30304	0.32597	-0.48237
2.04227	0.23208	0.22805	-0.45541
2.04432	0.18442	0.16077	-0.43579
2.04636	0.15636	0.12127	-0.42434
2.04841	0.13032	0.10066	-0.42978
2.05046	0.12119	0.09049	-0.42874
2.05251	0.11203	0.08533	-0.43274
2.05456	0.10188	0.08237	-0.43992
2.05662	0.10175	0.08039	-0.43807
2.05868	0.09621	0.07893	-0.44216
2.06073	0.08717	0.07781	-0.45008
2.0628	0.09856	0.07692	-0.4378
2.06486	0.09181	0.07621	-0.44384
2.06693	0.08828	0.07564	-0.4468
2.069	0.08597	0.07518	-0.44865
2.07107	0.09013	0.0748	-0.44411
2.07314	0.08177	0.0745	-0.45217
2.07521	0.07919	0.07424	-0.45449
2.07729	0.07967	0.07404	-0.45381
2.07937	0.08197	0.07387	-0.45134
2.08145	0.08188	0.07374	-0.45129
2.08353	0.08021	0.07364	-0.45286
2.08561	0.08094	0.07355	-0.45205
2.0877	0.07948	0.07349	-0.45345
2.08979	0.07235	0.07344	-0.46053
2.09188	0.08034	0.07341	-0.45251
2.09397	0.07498	0.0734	-0.45785
2.09607	0.08624	0.07339	-0.44659
2.09816	0.07394	0.07339	-0.45889
2.10026	0.07444	0.07341	-0.45841
2.10237	0.08319	0.07343	-0.44967
2.10447	0.09158	0.07345	-0.44131
2.10657	0.07976	0.07349	-0.45316
2.10868	0.08558	0.07353	-0.44738
2.11079	0.08088	0.07357	-0.45213
2.1129	0.08456	0.07362	-0.44849
2.11502	0.10042	0.07367	-0.43268
2.11713	0.0914	0.07373	-0.44176
2.11925	0.08923	0.07379	-0.44399
2.12137	0.08717	0.07385	-0.44612
2.1235	0.09494	0.07391	-0.4384
2.12562	0.1014	0.07398	-0.43201
2.12775	0.09964	0.07405	-0.43385
2.12988	0.08501	0.07412	-0.44854
2.13201	0.09806	0.07419	-0.43557
2.13414	0.10622	0.07426	-0.42748
2.13627	0.11427	0.07434	-0.4195
2.13841	0.12073	0.07442	-0.41312
2.14055	0.10877	0.07449	-0.42516
2.14269	0.10138	0.07457	-0.43262
2.14483	0.10207	0.07465	-0.43202
2.14698	0.10026	0.07473	-0.43391
2.14913	0.08008	0.07481	-0.45417
2.15128	0.08572	0.0749	-0.44861
2.15343	0.07507	0.07498	-0.45934
2.15559	0.08141	0.07593	-0.45396
2.15774	0.07573	0.07604	-0.45975
2.1599	0.07173	0.07614	-0.46385
2.16206	0.07356	0.07625	-0.46212
2.16423	0.07522	0.07635	-0.46057
2.16639	0.07363	0.07646	-0.46227
2.16856	0.08026	0.07657	-0.45575
2.17073	0.07227	0.07668	-0.46384
2.1729	0.07571	0.07679	-0.46051
2.17507	0.08066	0.0769	-0.45567
2.17725	0.07523	0.07701	-0.46121
2.17943	0.07445	0.07712	-0.46211
2.18161	0.08294	0.07723	-0.45372
2.1838	0.077	0.0771	-0.45953
2.18598	0.07036	0.07722	-0.46629
2.18816	0.0689	0.07734	-0.46788
2.19035	0.07041	0.07746	-0.46649
2.19254	0.07509	0.07759	-0.46193
2.19474	0.06933	0.07771	-0.46781
2.19694	0.07158	0.07784	-0.4657
2.19913	0.07283	0.07796	-0.46456
2.20133	0.07221	0.07809	-0.46532
2.20354	0.06993	0.07822	-0.46772
2.20574	0.06881	0.07835	-0.46898
2.20795	0.07076	0.07848	-0.46716
2.21016	0.0778	0.07861	-0.46024
2.21237	0.07524	0.07875	-0.46294
2.21458	0.07828	0.07925	-0.4604
2.2168	0.06704	0.07939	-0.47179
2.21901	0.07294	0.07955	-0.46604
2.22123	0.07179	0.0797	-0.46734
2.22346	0.08145	0.07986	-0.45784
2.22568	0.06968	0.08002	-0.46977
2.22791	0.07149	0.08019	-0.46813
2.23014	0.07081	0.08036	-0.46899
2.23237	0.07494	0.08054	-0.46503
2.2346	0.07705	0.08072	-0.4631
2.23684	0.07562	0.08091	-0.46472
2.23908	0.07671	0.0811	-0.46383
2.24132	0.08209	0.0813	-0.45865
2.24356	0.07143	0.08152	-0.46952
2.2458	0.07896	0.08174	-0.46221
2.24805	0.0741	0.08197	-0.4673
2.2503	0.07859	0.08221	-0.46306
2.25255	0.08053	0.08247	-0.46138
2.25481	0.07565	0.08274	-0.46652
2.25706	0.07126	0.08303	-0.47121
2.25932	0.07181	0.08334	-0.47097
2.26158	0.07262	0.08367	-0.47048
2.26384	0.08309	0.08402	-0.46037
2.26611	0.07679	0.0844	-0.46705
2.26838	0.07767	0.08482	-0.46658
2.27065	0.07476	0.08526	-0.46994
2.27292	0.08271	0.08575	-0.46248
2.27519	0.07743	0.08628	-0.46829
2.27747	0.07121	0.08687	-0.4751
2.27975	0.08721	0.08752	-0.45975
2.28203	0.07489	0.08824	-0.47278
2.28431	0.0877	0.08904	-0.46078
2.2866	0.08416	0.08994	-0.46522
2.28888	0.08318	0.09096	-0.46721
2.29117	0.08072	0.09212	-0.47083
2.29347	0.08874	0.09344	-0.46414
2.29576	0.08573	0.09497	-0.46867
2.29806	0.08931	0.09673	-0.46686
2.30036	0.08044	0.0988	-0.4778
2.30266	0.08057	0.10125	-0.48011
2.30496	0.08325	0.10416	-0.48035
2.30727	0.10137	0.10767	-0.46574
2.30958	0.10596	0.11198	-0.46546
2.31189	0.09094	0.1174	-0.4859
2.3142	0.10941	0.12455	-0.47457
2.31652	0.11892	0.13486	-0.47538
2.31884	0.14811	0.15184	-0.46317
2.32116	0.19528	0.1833	-0.44745
2.32348	0.25412	0.24453	-0.44984
2.3258	0.39413	0.35999	-0.4253
2.32813	0.57548	0.55846	-0.44241
2.33046	0.90278	0.85824	-0.41489
2.33279	1.36736	1.24567	-0.33775
2.33512	1.84603	1.65638	-0.26979
2.33746	2.12682	1.96954	-0.30216
2.3398	2.04599	2.04634	-0.45979
2.34214	1.69427	1.84443	-0.60959
2.34449	1.21147	1.46672	-0.71468
2.34683	0.81313	1.05497	-0.70127
2.34918	0.55931	0.70534	-0.60547
2.35153	0.39639	0.45739	-0.52044
2.35388	0.31258	0.30723	-0.45409
2.35624	0.26222	0.2299	-0.42711
2.35859	0.23221	0.20146	-0.42868
2.36095	0.23609	0.20977	-0.43312
2.36332	0.25481	0.25549	-0.46011
2.36568	0.29788	0.34545	-0.507
2.36805	0.38462	0.48089	-0.55571
2.37042	0.55913	0.64549	-0.54579
2.37279	0.75894	0.79844	-0.49894
2.37517	0.8489	0.88053	-0.49106
2.37754	0.80674	0.84824	-0.50093
2.37992	0.60695	0.71722	-0.5697
2.3823	0.4324	0.5449	-0.57194
2.38469	0.27258	0.38348	-0.57034
2.38707	0.20581	0.26136	-0.51499
2.38946	0.16699	0.18318	-0.47562
2.39185	0.13517	0.13955	-0.46381
2.39425	0.11247	0.11737	-0.46434
2.39664	0.10737	0.10631	-0.45838
2.39904	0.1065	0.1003	-0.45324
2.40144	0.08021	0.09647	-0.47569
2.40384	0.09551	0.09366	-0.45759
2.40625	0.09427	0.09142	-0.45659
2.40865	0.08611	0.08956	-0.46289
2.41106	0.08768	0.08798	-0.45974
2.41348	0.08264	0.08663	-0.46342
2.41589	0.08929	0.08546	-0.4556
2.41831	0.0802	0.08442	-0.46366
2.42073	0.09051	0.08351	-0.45244
2.42315	0.07915	0.0827	-0.46299
2.42558	0.08141	0.08199	-0.46002
2.428	0.07663	0.08138	-0.46418
2.43043	0.07925	0.08085	-0.46103
2.43286	0.08147	0.0804	-0.45837
2.4353	0.07879	0.07999	-0.46063
2.43773	0.0822	0.07959	-0.45682
2.44017	0.07499	0.07914	-0.46359
2.44262	0.07495	0.07864	-0.46312
2.44506	0.07435	0.07811	-0.46319
2.44751	0.0828	0.07758	-0.45421
2.44995	0.08572	0.07709	-0.45081
2.4524	0.07438	0.07665	-0.46171
2.45486	0.0736	0.07625	-0.46208
2.45732	0.07792	0.07589	-0.4574
2.45978	0.08178	0.07555	-0.45321
2.46224	0.07656	0.07523	-0.45811
2.4647	0.07138	0.07493	-0.46298
2.46717	0.07296	0.07464	-0.46111
2.46963	0.07169	0.07435	-0.4621
2.4721	0.07481	0.07408	-0.45871
2.47458	0.0776	0.07381	-0.45564
2.47705	0.07013	0.07355	-0.46286
2.47953	0.08412	0.07329	-0.44861
2.48202	0.07418	0.07304	-0.4583
2.4845	0.0759	0.0728	-0.45634
2.48699	0.07591	0.07256	-0.45608
2.48948	0.07584	0.07233	-0.45592
2.49196	0.06603	0.0721	-0.46551
2.49446	0.07538	0.07187	-0.45593
2.49695	0.07139	0.07165	-0.45969
2.49945	0.07368	0.07144	-0.45719
2.50195	0.07141	0.07122	-0.45925
2.50446	0.07037	0.07101	-0.46008
2.50696	0.06772	0.07081	-0.46252
2.50947	0.07469	0.07061	-0.45535
2.51198	0.07076	0.07041	-0.45908
2.5145	0.07421	0.07021	-0.45544
2.51701	0.06614	0.06909	-0.46238
2.51953	0.06642	0.06892	-0.46194
2.52205	0.07314	0.06876	-0.45506
2.52457	0.08059	0.06861	-0.44745
2.5271	0.07219	0.06845	-0.4557
2.52963	0.06183	0.0683	-0.4659
2.53216	0.07779	0.06776	-0.44941
2.5347	0.06892	0.06763	-0.45815
2.53723	0.0725	0.06749	-0.45443
2.53977	0.08643	0.06736	-0.44037
2.54231	0.07324	0.06724	-0.45344
2.54485	0.07316	0.06711	-0.45338
2.5474	0.06877	0.06699	-0.45765
2.54995	0.06529	0.06687	-0.46101
2.5525	0.07957	0.06675	-0.44662
2.55505	0.0713	0.06663	-0.45477
2.55761	0.06588	0.06652	-0.46008
2.56017	0.0658	0.06641	-0.46005
2.56273	0.07543	0.06631	-0.45031
2.5653	0.06739	0.06621	-0.45825
2.56787	0.07021	0.06611	-0.45534
2.57044	0.07211	0.06601	-0.45333
2.57301	0.06798	0.06592	-0.45737
2.57558	0.07291	0.06583	-0.45236
2.57816	0.0804	0.06575	-0.44478
2.58074	0.07061	0.06567	-0.45449
2.58332	0.06746	0.06559	-0.45757
2.58591	0.08014	0.06552	-0.44481
2.58849	0.07856	0.06545	-0.44633
2.59108	0.07021	0.06539	-0.45461
2.59368	0.06065	0.06533	-0.46411
2.59627	0.07201	0.06527	-0.45269
2.59887	0.07287	0.06522	-0.45179
2.60147	0.07931	0.06518	-0.44531
2.60407	0.07597	0.06514	-0.4486
2.60668	0.08448	0.0651	-0.44006
2.60929	0.07778	0.06507	-0.44672
2.6119	0.07113	0.06504	-0.45335
2.61451	0.08068	0.06502	-0.44377
2.61713	0.06186	0.065	-0.46258
2.61975	0.07331	0.06499	-0.45112
2.62237	0.06315	0.06499	-0.46127
2.62499	0.07675	0.06499	-0.44767
2.62762	0.0649	0.06499	-0.45953
2.63025	0.07937	0.065	-0.44507
2.63288	0.07417	0.06502	-0.45028
2.63552	0.0814	0.06504	-0.44307
2.63815	0.06926	0.06506	-0.45524
2.64079	0.0805	0.06509	-0.44403
2.64343	0.07849	0.06513	-0.44607
2.64608	0.06781	0.06518	-0.4568
2.64873	0.08335	0.06523	-0.44131
2.65138	0.06743	0.06528	-0.45728
2.65403	0.07185	0.06534	-0.45293
2.65669	0.07392	0.06541	-0.45093
2.65934	0.06124	0.06548	-0.46368
2.662	0.07476	0.06556	-0.45024
2.66467	0.06969	0.06564	-0.45539
2.66734	0.08149	0.06573	-0.44368
2.67	0.06979	0.06583	-0.45547
2.67268	0.07259	0.06593	-0.45277
2.67535	0.07724	0.06604	-0.44823
2.67803	0.0721	0.06615	-0.45349
2.68071	0.08244	0.06627	-0.44327
2.68339	0.07037	0.0664	-0.45546
2.68608	0.06879	0.06653	-0.45717
2.68877	0.06664	0.06666	-0.45946
2.69146	0.07708	0.06681	-0.44916
2.69415	0.06604	0.06695	-0.46035
2.69684	0.07086	0.06711	-0.45568
2.69954	0.07506	0.06727	-0.45164
2.70225	0.07416	0.06743	-0.4527
2.70495	0.07388	0.0676	-0.45316
2.70766	0.05736	0.06778	-0.46986
2.71036	0.08054	0.06796	-0.44685
2.71308	0.07576	0.06815	-0.45183
2.71579	0.07683	0.06834	-0.45094
2.71851	0.07452	0.06854	-0.45345
2.72123	0.0762	0.06874	-0.45198
2.72395	0.06443	0.06895	-0.46395
2.72668	0.07154	0.06916	-0.45705
2.72941	0.07662	0.06938	-0.4522
2.73214	0.07898	0.0696	-0.45005
2.73487	0.06848	0.06982	-0.46078
2.73761	0.06792	0.07005	-0.46157
2.74035	0.06274	0.07029	-0.46698
2.74309	0.07893	0.07053	-0.45104
2.74583	0.06822	0.07077	-0.46198
2.74858	0.08607	0.07102	-0.44438
2.75133	0.07887	0.07127	-0.45183
2.75409	0.07573	0.07152	-0.45523
2.75684	0.06042	0.07178	-0.47079
2.7596	0.08076	0.07204	-0.45071
2.76236	0.08833	0.0723	-0.44341
2.76513	0.0757	0.07257	-0.45631
2.76789	0.05865	0.07284	-0.47362
2.77066	0.07861	0.07311	-0.45394
2.77344	0.06507	0.07338	-0.46775
2.77621	0.0783	0.07366	-0.45479
2.77899	0.06274	0.07393	-0.47063
2.78177	0.0888	0.07421	-0.44485
2.78455	0.06842	0.07449	-0.46551
2.78734	0.06636	0.07478	-0.46785
2.79013	0.07866	0.07506	-0.45583
2.79292	0.07377	0.07534	-0.461
2.79572	0.0794	0.07563	-0.45566
2.79852	0.07909	0.07591	-0.45625
2.80132	0.0535	0.07619	-0.48213
2.80412	0.0845	0.07648	-0.45142
2.80692	0.08726	0.07676	-0.44894
2.80973	0.08443	0.07704	-0.45205
2.81255	0.06764	0.07733	-0.46912
2.81536	0.07889	0.07761	-0.45815
2.81818	0.0855	0.07788	-0.45182
2.821	0.08349	0.07816	-0.45411
2.82382	0.06412	0.07844	-0.47375
2.82664	0.06602	0.07871	-0.47212
2.82947	0.07341	0.07898	-0.465
2.83231	0.06411	0.07924	-0.47457
2.83514	0.07398	0.07951	-0.46496
2.83798	0.07024	0.07977	-0.46896
2.84082	0.08114	0.08002	-0.45831
2.84366	0.07086	0.08027	-0.46884
2.8465	0.07453	0.08052	-0.46543
2.84936	0.08218	0.08076	-0.45802
2.85221	0.08337	0.081	-0.45707
2.85506	0.0779	0.08123	-0.46276
2.85792	0.07579	0.08146	-0.4651
2.86077	0.09117	0.08168	-0.44995
2.86364	0.09567	0.08189	-0.44566
2.86651	0.0765	0.0821	-0.46503
2.86937	0.07287	0.0823	-0.46886
2.87225	0.07558	0.0825	-0.46635
2.87512	0.08538	0.08268	-0.45673
2.878	0.09256	0.08286	-0.44973
2.88088	0.07146	0.08303	-0.47101
2.88376	0.07006	0.08319	-0.47257
2.88665	0.06511	0.08335	-0.47767
2.88954	0.08377	0.08349	-0.45916
2.89243	0.06658	0.08363	-0.47649
2.89532	0.07116	0.08376	-0.47203
2.89822	0.08565	0.08387	-0.45766
2.90112	0.07963	0.08398	-0.46379
2.90402	0.06924	0.08408	-0.47427
2.90693	0.07758	0.08417	-0.46602
2.90984	0.0609	0.08425	-0.48278
2.91275	0.09447	0.08431	-0.44928
2.91566	0.08478	0.08437	-0.45902
2.91858	0.0915	0.08441	-0.45235
2.9215	0.08468	0.08445	-0.4592
2.92443	0.07042	0.08447	-0.47349
2.92735	0.06703	0.08448	-0.47688
2.93028	0.0683	0.08448	-0.47561
2.93322	0.07886	0.08447	-0.46504
2.93615	0.09876	0.08444	-0.44512
2.93909	0.06649	0.08441	-0.47736
2.94203	0.07251	0.08436	-0.47128
2.94497	0.07941	0.0843	-0.46432
2.94792	0.09199	0.08422	-0.45167
2.95087	0.07807	0.08414	-0.4655
2.95383	0.07269	0.08404	-0.47079
2.95678	0.08853	0.08393	-0.45484
2.95974	0.08128	0.08381	-0.46197
2.9627	0.06897	0.08368	-0.47414
2.96567	0.07424	0.08353	-0.46873
2.96863	0.07556	0.08337	-0.46725
2.9716	0.07692	0.0832	-0.46572
2.97458	0.06943	0.08302	-0.47303
2.97755	0.07293	0.08283	-0.46934
2.98054	0.07122	0.08262	-0.47084
2.98352	0.07866	0.08241	-0.46318
2.9865	0.07202	0.08218	-0.4696
2.98949	0.07951	0.08194	-0.46187
2.99248	0.06971	0.0817	-0.47142
2.99548	0.07503	0.08144	-0.46584
2.99848	0.06206	0.08117	-0.47854
3.00148	0.09248	0.08089	-0.44785
3.00448	0.07	0.0806	-0.47003
3.00749	0.06816	0.08031	-0.47159
3.0105	0.08014	0.08	-0.45929
3.01351	0.07216	0.07969	-0.46697
3.01653	0.07799	0.07937	-0.46081
3.01954	0.08476	0.07904	-0.45371
3.02257	0.08409	0.07871	-0.45405
3.02559	0.05088	0.07837	-0.48693
3.02862	0.06311	0.07802	-0.47435
3.03165	0.07883	0.07767	-0.45828
3.03468	0.08146	0.07732	-0.45529
3.03772	0.07307	0.07696	-0.46333
3.04076	0.08898	0.07661	-0.44706
3.0438	0.08494	0.07624	-0.45074
3.04685	0.06636	0.07588	-0.46896
3.0499	0.08707	0.07552	-0.44788
3.05295	0.08545	0.07516	-0.44915
3.05601	0.06534	0.0748	-0.46889
3.05907	0.06223	0.07444	-0.47165
3.06213	0.088	0.07409	-0.44552
3.06519	0.08615	0.07374	-0.44703
3.06826	0.07841	0.0734	-0.45442
3.07133	0.07528	0.07306	-0.45722
3.0744	0.07221	0.07273	-0.45996
3.07748	0.07504	0.07241	-0.45681
3.08056	0.08377	0.0721	-0.44776
3.08364	0.09059	0.07179	-0.44064
3.08673	0.07993	0.0715	-0.45101
3.08982	0.10136	0.07123	-0.4293
3.09291	0.07833	0.07097	-0.45207
3.09601	0.08151	0.07072	-0.44865
3.0991	0.09546	0.07049	-0.43446
3.10221	0.10104	0.07027	-0.42867
3.10531	0.08417	0.07008	-0.44534
3.10842	0.08347	0.0699	-0.44587
3.11153	0.07606	0.06975	-0.45312
3.11464	0.07421	0.06962	-0.45485
3.11776	0.08099	0.06951	-0.44796
3.12088	0.10594	0.06943	-0.42292
3.12401	0.08986	0.06937	-0.43895
3.12713	0.09687	0.06934	-0.43191
3.13026	0.10391	0.06934	-0.42487
3.13339	0.09246	0.06937	-0.43635
3.13653	0.1091	0.06943	-0.41977
3.13967	0.10171	0.06952	-0.42725
3.14281	0.09147	0.06965	-0.43761
3.14595	0.08393	0.06981	-0.44531
3.14911	0.08862	0.07	-0.44082
3.15226	0.07825	0.07023	-0.45141
3.15541	0.08147	0.07049	-0.44846
3.15857	0.05843	0.07079	-0.4718
3.16173	0.07978	0.07113	-0.45079
3.16489	0.06627	0.07151	-0.46468
3.16806	0.08929	0.07193	-0.44208
3.17123	0.09263	0.07239	-0.43919
3.17441	0.09892	0.07288	-0.4334
3.17758	0.08237	0.07342	-0.45049
3.18076	0.0801	0.074	-0.45333
3.18395	0.08951	0.07462	-0.44454
3.18713	0.07696	0.07528	-0.45775
3.19032	0.09707	0.07597	-0.43834
3.19352	0.06921	0.07671	-0.46693
3.19671	0.0988	0.07748	-0.43812
3.19991	0.09954	0.0783	-0.43819
3.20311	0.0741	0.07914	-0.46448
3.20632	0.07472	0.08003	-0.46474
3.20953	0.07213	0.08094	-0.46825
3.21274	0.0901	0.08189	-0.45122
3.21596	0.07175	0.08287	-0.47056
3.21917	0.0868	0.08388	-0.45651
3.22239	0.07952	0.0849	-0.46482
3.22562	0.09009	0.08596	-0.4553
3.22885	0.06442	0.08702	-0.48204
3.23208	0.10005	0.08811	-0.44749
3.23532	0.07224	0.0892	-0.47639
3.23855	0.09333	0.0903	-0.4564
3.24179	0.09735	0.0914	-0.45348
3.24504	0.06899	0.0925	-0.48294
3.24829	0.08877	0.09358	-0.46424
3.25154	0.09509	0.09465	-0.459
3.25479	0.0906	0.09569	-0.46453
3.25805	0.09693	0.09671	-0.45921
3.26131	0.1033	0.09768	-0.45382
3.26457	0.07511	0.09861	-0.48294
3.26784	0.09242	0.09948	-0.46649
3.27111	0.084	0.10028	-0.47572
3.27438	0.07187	0.10101	-0.48857
3.27766	0.07645	0.10164	-0.48463
3.28094	0.08897	0.10218	-0.47264
3.28423	0.08991	0.1026	-0.47212
3.28751	0.07686	0.10289	-0.48547
3.2908	0.08788	0.10304	-0.4746
3.2941	0.09899	0.10303	-0.46348
3.29739	0.08384	0.10285	-0.47844
3.30069	0.08068	0.10247	-0.48123
3.304	0.05864	0.10188	-0.50268
3.3073	0.08489	0.10106	-0.47561
3.31061	0.1032	0.09999	-0.45622
3.31393	0.07391	0.09864	-0.48416
3.31724	0.07487	0.09699	-0.48155
3.32056	0.08476	0.09501	-0.46968
3.32389	0.07677	0.09269	-0.47536
3.32722	0.11197	0.08998	-0.43745
3.33054	0.08559	0.08687	-0.46072
3.33388	0.07265	0.08333	-0.47011
3.33721	0.09508	0.0793	-0.44366
3.34055	0.07461	0.07478	-0.4596
3.3439	0.07809	0.0697	-0.45105
3.34724	0.10131	0.06405	-0.42218
3.35059	0.07766	0.05778	-0.43956
3.35395	0.09632	0.05084	-0.41395
3.3573	0.08955	0.0432	-0.41308
3.36066	0.1042	0.03481	-0.39005

## Sheet: Figure 2a
Pristine		M-LRO
Capcaity	Votage	Capcaity	Votage
0	2.4829	0	2.3524
0.0672	2.6726	0.0732	2.5226
0.1343	2.7787	0.1466	2.614
0.2014	2.8546	0.22	2.6782
0.2686	2.9141	0.2933	2.7241
0.3357	2.9678	0.3667	2.7628
0.4029	3.0174	0.4401	2.7966
0.47	3.0654	0.5135	2.8258
0.5371	3.1088	0.5869	2.854
0.6043	3.1501	0.6603	2.8797
0.6714	3.1907	0.7337	2.9042
0.7386	3.2276	0.8071	2.9281
0.8057	3.2632	0.8805	2.9516
0.8728	3.2986	0.9539	2.973
0.94	3.3311	1.0273	2.9938
1.0071	3.363	1.1007	3.014
1.0743	3.394	1.1741	3.0338
1.1414	3.4226	1.2475	3.0524
1.2085	3.4495	1.3209	3.0707
1.2757	3.4765	1.3943	3.089
1.3429	3.5007	1.4677	3.1063
1.41	3.5233	1.5411	3.1237
1.4772	3.545	1.6145	3.1411
1.5443	3.5652	1.6879	3.1584
1.6114	3.5832	1.7613	3.1746
1.6787	3.5993	1.8347	3.1916
1.7459	3.6135	1.9081	3.2077
1.8132	3.625	1.9815	3.2235
1.8805	3.6346	2.0548	3.2397
1.9481	3.6424	2.1282	3.2555
2.0155	3.6489	2.2016	3.2707
2.0829	3.6542	2.275	3.2862
2.1502	3.6585	2.3484	3.3014
2.2177	3.6619	2.4218	3.3162
2.2854	3.665	2.4952	3.3311
2.3532	3.6681	2.5686	3.3457
2.4209	3.6706	2.642	3.3599
2.4885	3.6724	2.7154	3.3742
2.5563	3.6743	2.7888	3.3888
2.6242	3.6762	2.8622	3.4024
2.6921	3.6777	2.9356	3.4164
2.7602	3.679	3.009	3.43
2.8279	3.6802	3.0824	3.4433
2.8958	3.6814	3.1558	3.4564
2.9637	3.6827	3.2292	3.4694
3.0318	3.6836	3.3026	3.4821
3.0998	3.6845	3.3761	3.4942
3.168	3.6855	3.4496	3.5066
3.236	3.6864	3.523	3.5184
3.3041	3.6873	3.5964	3.5295
3.3722	3.6883	3.6698	3.541
3.4403	3.6892	3.7432	3.5522
3.5084	3.6901	3.8168	3.563
3.5764	3.6907	3.8902	3.5732
3.6446	3.6917	3.9638	3.5838
3.7126	3.6923	4.0373	3.5931
3.7808	3.6929	4.1111	3.603
3.8489	3.6938	4.1845	3.6117
3.917	3.6945	4.2582	3.6204
3.9851	3.6951	4.3319	3.6287
4.0532	3.696	4.4057	3.6362
4.1214	3.6966	4.4797	3.6433
4.1895	3.6972	4.5536	3.6501
4.2576	3.6979	4.6273	3.656
4.3257	3.6985	4.7009	3.6619
4.3939	3.6991	4.7747	3.6672
4.462	3.6997	4.8483	3.6718
4.5301	3.7003	4.9223	3.6762
4.5983	3.701	4.9963	3.6805
4.6664	3.7016	5.07	3.6839
4.7345	3.7022	5.1442	3.6873
4.8026	3.7028	5.2181	3.6904
4.8708	3.7034	5.2924	3.6932
4.9389	3.7041	5.3667	3.6957
5.007	3.7047	5.4407	3.6982
5.0752	3.7053	5.515	3.7007
5.1433	3.7059	5.5894	3.7025
5.2114	3.7065	5.6633	3.7044
5.2795	3.7072	5.7376	3.7059
5.3477	3.7075	5.812	3.7075
5.4158	3.7081	5.8866	3.709
5.4839	3.7087	5.9613	3.7106
5.5521	3.7093	6.036	3.7118
5.6202	3.71	6.1105	3.7131
5.6883	3.7106	6.1848	3.7143
5.7564	3.7112	6.2593	3.7152
5.8246	3.7121	6.334	3.7165
5.8927	3.7124	6.4085	3.7174
5.9608	3.7131	6.483	3.7183
6.0289	3.7137	6.5576	3.7193
6.0971	3.7143	6.6324	3.7205
6.1652	3.7149	6.7073	3.7211
6.2333	3.7155	6.7819	3.722
6.3015	3.7162	6.8566	3.7227
6.3696	3.7168	6.9315	3.7236
6.4377	3.7174	7.006	3.7242
6.5058	3.718	7.0807	3.7248
6.574	3.7186	7.1553	3.7258
6.6421	3.7193	7.23	3.7261
6.7102	3.7196	7.3045	3.727
6.7784	3.7202	7.3792	3.7276
6.8465	3.7208	7.454	3.7279
6.9146	3.7211	7.5286	3.7286
6.9827	3.7217	7.6035	3.7292
7.0509	3.7224	7.6785	3.7301
7.119	3.723	7.753	3.7304
7.1871	3.7236	7.8279	3.7313
7.2552	3.7242	7.9026	3.732
7.3234	3.7248	7.9775	3.7326
7.3915	3.7255	8.0522	3.7332
7.4596	3.7261	8.127	3.7338
7.5278	3.7264	8.2017	3.7344
7.5959	3.727	8.2766	3.7348
7.664	3.7276	8.3516	3.7354
7.7321	3.7282	8.4265	3.736
7.8003	3.7286	8.5012	3.7366
7.8684	3.7292	8.5761	3.7372
7.9365	3.7298	8.6507	3.7375
8.0047	3.7304	8.7252	3.7382
8.0728	3.7307	8.8001	3.7388
8.1409	3.7313	8.875	3.7391
8.209	3.732	8.9498	3.7394
8.2772	3.7323	9.0248	3.74
8.3453	3.7329	9.0994	3.741
8.4134	3.7335	9.1741	3.7416
8.4816	3.7341	9.2489	3.7419
8.5497	3.7348	9.324	3.7425
8.6178	3.7354	9.3989	3.7428
8.6859	3.736	9.4738	3.7434
8.7541	3.7363	9.5483	3.7437
8.8222	3.7369	9.6229	3.7441
8.8903	3.7375	9.6975	3.7447
8.9584	3.7379	9.7724	3.7453
9.0266	3.7385	9.8474	3.7456
9.0947	3.7391	9.9223	3.7459
9.1628	3.7394	9.9972	3.7465
9.231	3.74	10.0721	3.7468
9.2991	3.7406	10.1471	3.7475
9.3672	3.741	10.2221	3.7478
9.4353	3.7416	10.2969	3.7484
9.5035	3.7419	10.3718	3.7487
9.5716	3.7425	10.4466	3.7493
9.6397	3.7431	10.5212	3.7496
9.7079	3.7434	10.5961	3.7503
9.776	3.7441	10.6705	3.7506
9.8441	3.7444	10.7451	3.7512
9.9122	3.745	10.8196	3.7515
9.9804	3.7456	10.8946	3.7521
10.0485	3.7462	10.9695	3.7524
10.1166	3.7465	11.0444	3.7531
10.1848	3.7468	11.1191	3.7534
10.2529	3.7475	11.1939	3.754
10.321	3.7478	11.2687	3.7543
10.3891	3.7484	11.3435	3.7549
10.4573	3.749	11.4183	3.7552
10.5254	3.7493	11.4933	3.7558
10.5935	3.75	11.5679	3.7562
10.6616	3.7503	11.6429	3.7568
10.7298	3.7509	11.7175	3.7571
10.7979	3.7512	11.7924	3.7577
10.866	3.7518	11.8674	3.7583
10.9342	3.7524	11.9423	3.7586
11.0023	3.7527	12.017	3.7593
11.0704	3.7531	12.092	3.7596
11.1385	3.7537	12.1667	3.7599
11.2067	3.7543	12.2416	3.7605
11.2748	3.7546	12.3165	3.7611
11.3429	3.7549	12.3915	3.7614
11.4111	3.7555	12.4665	3.7624
11.4792	3.7558	12.5414	3.7627
11.5473	3.7565	12.6162	3.7633
11.6154	3.7568	12.6911	3.7636
11.6836	3.7577	12.766	3.7642
11.7517	3.758	12.8409	3.7645
11.8198	3.7586	12.9159	3.7651
11.888	3.7589	12.9909	3.7655
11.9561	3.7596	13.0659	3.7661
12.0242	3.7599	13.1408	3.7667
12.0923	3.7602	13.2158	3.767
12.1605	3.7608	13.2908	3.7673
12.2286	3.7611	13.3659	3.7679
12.2967	3.7617	13.4408	3.7682
12.3648	3.762	13.5154	3.7689
12.433	3.7627	13.5904	3.7695
12.5011	3.763	13.6655	3.7698
12.5692	3.7633	13.7405	3.7704
12.6374	3.7639	13.8155	3.7707
12.7055	3.7645	13.8905	3.7713
12.7736	3.7648	13.9656	3.7717
12.8417	3.7651	14.0406	3.7723
12.9099	3.7658	14.1156	3.7729
12.978	3.7664	14.1907	3.7732
13.0461	3.7667	14.2658	3.7738
13.1143	3.767	14.3408	3.7741
13.1824	3.7676	14.4157	3.7748
13.2505	3.7679	14.4908	3.7751
13.3186	3.7686	14.5658	3.7757
13.3868	3.7689	14.6409	3.776
13.4549	3.7695	14.716	3.7763
13.523	3.7698	14.791	3.7769
13.5912	3.7701	14.8661	3.7775
13.6593	3.7707	14.9411	3.7782
13.7274	3.771	15.0162	3.7785
13.7955	3.7713	15.0913	3.7791
13.8637	3.772	15.1663	3.7794
13.9318	3.7723	15.2414	3.78
13.9999	3.7729	15.3165	3.7803
14.068	3.7732	15.3914	3.781
14.1362	3.7738	15.4665	3.7813
14.2043	3.7741	15.5416	3.7819
14.2724	3.7744	15.6167	3.7822
14.3406	3.7748	15.6918	3.7831
14.4087	3.7754	15.7668	3.7834
14.4768	3.7757	15.8417	3.7837
14.5449	3.7763	15.9168	3.7844
14.6131	3.7766	15.9919	3.7847
14.6812	3.7769	16.067	3.7853
14.7493	3.7775	16.142	3.7856
14.8175	3.7779	16.217	3.7862
14.8856	3.7782	16.292	3.7865
14.9537	3.7788	16.3671	3.7868
15.0218	3.7791	16.4422	3.7872
15.09	3.7794	16.5173	3.7878
15.1581	3.7797	16.5922	3.7881
15.2262	3.7806	16.6673	3.7887
15.2943	3.781	16.7422	3.789
15.3625	3.7813	16.8173	3.7896
15.4306	3.7816	16.8923	3.7899
15.4987	3.7822	16.9673	3.7903
15.5669	3.7825	17.0424	3.7906
15.635	3.7828	17.1175	3.7912
15.7031	3.7834	17.1925	3.7915
15.7712	3.7837	17.2676	3.7921
15.8394	3.7841	17.3427	3.7924
15.9075	3.7847	17.4178	3.793
15.9756	3.785	17.4929	3.7934
16.0438	3.7853	17.5679	3.7937
16.1119	3.7859	17.643	3.7943
16.18	3.7862	17.718	3.7946
16.2481	3.7865	17.7931	3.7949
16.3163	3.7868	17.8682	3.7955
16.3844	3.7872	17.9433	3.7958
16.4525	3.7878	18.0184	3.7965
16.5207	3.7881	18.0935	3.7968
16.5888	3.7884	18.1685	3.7974
16.6569	3.789	18.2436	3.7977
16.725	3.7893	18.3187	3.798
16.7932	3.7896	18.3938	3.7986
16.8613	3.7899	18.4689	3.7989
16.9294	3.7906	18.544	3.7992
16.9975	3.7909	18.619	3.7999
17.0657	3.7912	18.694	3.8002
17.1338	3.7915	18.7691	3.8005
17.2019	3.7921	18.8442	3.8011
17.2701	3.7924	18.9193	3.8014
17.3382	3.7927	18.9944	3.8017
17.4063	3.7934	19.0694	3.8023
17.4744	3.7934	19.1445	3.8027
17.5426	3.794	19.2196	3.803
17.6107	3.7943	19.2947	3.8039
17.6788	3.7946	19.3698	3.8042
17.747	3.7952	19.4449	3.8048
17.8151	3.7955	19.52	3.8051
17.8832	3.7958	19.595	3.8054
17.9513	3.7965	19.6701	3.8061
18.0195	3.7968	19.7452	3.8064
18.0876	3.7971	19.8202	3.8067
18.1557	3.7974	19.8953	3.8073
18.2239	3.7977	19.9703	3.8076
18.292	3.7983	20.0453	3.8079
18.3601	3.7986	20.1203	3.8085
18.4282	3.7989	20.1954	3.8089
18.4964	3.7996	20.2705	3.8092
18.5645	3.7999	20.3456	3.8098
18.6326	3.8002	20.4207	3.8101
18.7007	3.8005	20.4958	3.8107
18.7689	3.8008	20.5709	3.811
18.837	3.8014	20.646	3.8113
18.9051	3.8017	20.7211	3.812
18.9733	3.802	20.7962	3.8123
19.0414	3.8023	20.8712	3.8126
19.1095	3.8027	20.9463	3.8132
19.1776	3.8036	21.0214	3.8135
19.2458	3.8039	21.0965	3.8138
19.3139	3.8042	21.1716	3.8144
19.382	3.8045	21.2467	3.8147
19.4502	3.8048	21.3218	3.8154
19.5183	3.8054	21.3969	3.8157
19.5864	3.8058	21.472	3.816
19.6545	3.8061	21.547	3.8163
19.7227	3.8067	21.622	3.8169
19.7908	3.807	21.6971	3.8172
19.8589	3.8073	21.772	3.8175
19.9271	3.8076	21.8471	3.8182
19.9952	3.8079	21.9221	3.8185
20.0633	3.8085	21.9971	3.8191
20.1314	3.8089	22.0721	3.8194
20.1996	3.8092	22.1472	3.8197
20.2677	3.8098	22.2222	3.82
20.3358	3.8101	22.2973	3.8206
20.4039	3.8104	22.3724	3.8209
20.4721	3.8107	22.4475	3.8216
20.5402	3.811	22.5226	3.8219
20.6083	3.8116	22.5976	3.8225
20.6765	3.812	22.6727	3.8228
20.7446	3.8123	22.7477	3.8231
20.8127	3.8126	22.8227	3.8234
20.8808	3.8129	22.8976	3.8244
20.949	3.8135	22.9727	3.8247
21.0171	3.8138	23.0478	3.8253
21.0852	3.8141	23.1228	3.8256
21.1534	3.8144	23.1979	3.8259
21.2215	3.8147	23.2729	3.8265
21.2896	3.8154	23.348	3.8268
21.3577	3.8157	23.423	3.8275
21.4259	3.816	23.4981	3.8278
21.494	3.8166	23.5731	3.8281
21.5621	3.8169	23.6482	3.8287
21.6302	3.8172	23.7233	3.829
21.6984	3.8175	23.7983	3.8296
21.7665	3.8178	23.8734	3.8299
21.8346	3.8185	23.9484	3.8302
21.9028	3.8188	24.0235	3.8309
21.9709	3.8191	24.0986	3.8312
22.039	3.8194	24.1737	3.8318
22.1071	3.82	24.2487	3.8321
22.1753	3.8203	24.3235	3.8324
22.2434	3.8206	24.3984	3.833
22.3115	3.8209	24.4735	3.8333
22.3797	3.8213	24.5485	3.8337
22.4478	3.8219	24.6235	3.8343
22.5159	3.8222	24.6984	3.8346
22.584	3.8225	24.7735	3.8352
22.6522	3.8228	24.8485	3.8355
22.7203	3.8234	24.9235	3.8361
22.7884	3.8237	24.9985	3.8364
22.8566	3.824	25.0735	3.8368
22.9247	3.8244	25.1486	3.8374
22.9928	3.825	25.2237	3.8377
23.0609	3.8253	25.2988	3.838
23.1291	3.8256	25.3738	3.8386
23.1972	3.8259	25.4489	3.8389
23.2653	3.8268	25.524	3.8392
23.3334	3.8271	25.5991	3.8399
23.4016	3.8275	25.6741	3.8402
23.4697	3.8281	25.7492	3.8408
23.5378	3.8281	25.8243	3.8411
23.606	3.8287	25.8994	3.8414
23.6741	3.829	25.9745	3.842
23.7422	3.8293	26.0496	3.8423
23.8103	3.8299	26.1247	3.843
23.8785	3.8302	26.1997	3.8433
23.9466	3.8306	26.2746	3.8436
24.0147	3.8309	26.3497	3.8442
24.0829	3.8315	26.4246	3.8445
24.151	3.8318	26.4997	3.8454
24.2191	3.8321	26.5748	3.8457
24.2872	3.8324	26.6499	3.8461
24.3554	3.833	26.7249	3.8467
24.4235	3.8333	26.8	3.847
24.4916	3.8337	26.8751	3.8476
24.5598	3.834	26.9502	3.8479
24.6279	3.8346	27.0252	3.8485
24.696	3.8349	27.1003	3.8488
24.7641	3.8355	27.1752	3.8492
24.8323	3.8358	27.2503	3.8498
24.9004	3.8361	27.325	3.8501
24.9685	3.8364	27.4001	3.8504
25.0366	3.8371	27.475	3.851
25.1048	3.8374	27.5501	3.8513
25.1729	3.8377	27.6251	3.8519
25.241	3.838	27.7001	3.8523
25.3092	3.8386	27.7752	3.8529
25.3773	3.8389	27.8502	3.8532
25.4454	3.8392	27.9253	3.8538
25.5135	3.8399	28.0004	3.8541
25.5817	3.8402	28.0755	3.8547
25.6498	3.8405	28.1505	3.855
25.7179	3.8408	28.2255	3.8557
25.7861	3.8411	28.3006	3.856
25.8542	3.8417	28.3757	3.8566
25.9223	3.842	28.4508	3.8569
25.9904	3.8423	28.5259	3.8572
26.0586	3.843	28.601	3.8578
26.1267	3.8433	28.676	3.8585
26.1948	3.8436	28.7511	3.8588
26.263	3.8442	28.8261	3.8591
26.3311	3.8445	28.9012	3.8597
26.3992	3.8448	28.9762	3.86
26.4673	3.8454	29.0513	3.8606
26.5355	3.8457	29.1264	3.8609
26.6036	3.8461	29.2014	3.8612
26.6717	3.8467	29.2765	3.8619
26.7398	3.847	29.3516	3.8622
26.808	3.8473	29.4267	3.8628
26.8761	3.8476	29.5017	3.8631
26.9442	3.8482	29.5768	3.8634
27.0124	3.8485	29.6519	3.864
27.0805	3.8488	29.7269	3.8647
27.1486	3.8498	29.802	3.865
27.2167	3.8501	29.8771	3.8656
27.2849	3.8504	29.9522	3.8662
27.353	3.851	30.0272	3.8665
27.4211	3.8513	30.1023	3.8671
27.4893	3.8516	30.1774	3.8678
27.5574	3.8523	30.2525	3.8681
27.6255	3.8526	30.3275	3.8684
27.6936	3.8532	30.4026	3.869
27.7618	3.8535	30.4776	3.8693
27.8299	3.8538	30.5527	3.8699
27.898	3.8541	30.6278	3.8702
27.9662	3.8544	30.7029	3.8709
28.0343	3.855	30.778	3.8712
28.1024	3.8557	30.8531	3.8718
28.1705	3.856	30.9281	3.8721
28.2387	3.8563	31.0032	3.8727
28.3068	3.8569	31.0783	3.873
28.3749	3.8572	31.1534	3.8736
28.443	3.8575	31.2285	3.8743
28.5112	3.8581	31.3036	3.8746
28.5793	3.8585	31.3786	3.8749
28.6474	3.8588	31.4537	3.8755
28.7156	3.8594	31.5288	3.8761
28.7837	3.8597	31.6038	3.8764
28.8518	3.8603	31.6789	3.8767
28.9199	3.8606	31.754	3.8774
28.9881	3.8609	31.8291	3.8777
29.0562	3.8612	31.9042	3.8783
29.1243	3.8619	31.9793	3.8786
29.1925	3.8622	32.0544	3.8792
29.2606	3.8628	32.1295	3.8795
29.3287	3.8631	32.2045	3.8802
29.3968	3.8637	32.2796	3.8805
29.465	3.864	32.3547	3.8811
29.5331	3.8643	32.4298	3.8814
29.6012	3.865	32.5048	3.882
29.6693	3.8653	32.5799	3.8823
29.7375	3.8656	32.655	3.8829
29.8056	3.8662	32.7301	3.8836
29.8737	3.8665	32.8051	3.8839
29.9419	3.8671	32.8802	3.8842
30.01	3.8674	32.9553	3.8848
30.0781	3.8681	33.0304	3.8854
30.1462	3.8684	33.1055	3.8857
30.2144	3.869	33.1806	3.8864
30.2825	3.8693	33.2556	3.887
30.3506	3.8699	33.3307	3.8876
30.4188	3.8702	33.4058	3.8879
30.4869	3.8705	33.4809	3.8885
30.555	3.8712	33.556	3.8888
30.6231	3.8715	33.6311	3.8895
30.6913	3.8718	33.7062	3.8898
30.7594	3.8727	33.7813	3.8904
30.8275	3.8733	33.8564	3.8907
30.8957	3.8736	33.9314	3.8913
30.9638	3.874	34.0064	3.8919
31.0319	3.8746	34.0814	3.8922
31.1	3.8752	34.1564	3.8926
31.1682	3.8755	34.2315	3.8932
31.2363	3.8758	34.3066	3.8938
31.3044	3.8764	34.3817	3.8941
31.3725	3.8767	34.4568	3.8947
31.4407	3.8774	34.5318	3.895
31.5088	3.8777	34.6068	3.8957
31.5769	3.8783	34.6819	3.896
31.6451	3.8786	34.7569	3.8966
31.7132	3.8792	34.832	3.8969
31.7813	3.8795	34.9071	3.8975
31.8494	3.8802	34.9822	3.8981
31.9176	3.8808	35.0573	3.8984
31.9857	3.8811	35.1324	3.8991
32.0538	3.8814	35.2075	3.8994
32.122	3.882	35.2826	3.9
32.1901	3.8826	35.3577	3.9006
32.2582	3.8829	35.4328	3.9009
32.3263	3.8836	35.5078	3.9015
32.3945	3.8839	35.5829	3.9022
32.4626	3.8845	35.658	3.9025
32.5307	3.8848	35.733	3.9031
32.5989	3.8854	35.808	3.9034
32.667	3.8857	35.8831	3.904
32.7351	3.8864	35.9581	3.9046
32.8032	3.8867	36.0332	3.905
32.8714	3.8873	36.1083	3.9056
32.9395	3.8876	36.1834	3.9062
33.0076	3.8882	36.2585	3.9065
33.0757	3.8888	36.3336	3.9071
33.1439	3.8891	36.4087	3.9081
33.212	3.8898	36.4838	3.9084
33.2801	3.8904	36.5589	3.909
33.3483	3.8907	36.6339	3.9096
33.4164	3.8913	36.709	3.9099
33.4845	3.8916	36.784	3.9105
33.5526	3.8922	36.8591	3.9112
33.6208	3.8926	36.9342	3.9115
33.6889	3.8932	37.0093	3.9121
33.757	3.8935	37.0843	3.9127
33.8252	3.8941	37.1594	3.913
33.8933	3.8947	37.2345	3.9136
33.9614	3.895	37.3096	3.9143
34.0295	3.896	37.3847	3.9146
34.0977	3.8966	37.4598	3.9152
34.1658	3.8969	37.5349	3.9158
34.2339	3.8975	37.61	3.9161
34.3021	3.8978	37.685	3.9167
34.3702	3.8984	37.7601	3.9174
34.4383	3.8991	37.8352	3.9177
34.5064	3.8994	37.9103	3.9183
34.5746	3.9	37.9854	3.9189
34.6427	3.9003	38.0605	3.9192
34.7108	3.9009	38.1356	3.9198
34.7789	3.9015	38.2107	3.9205
34.8471	3.9019	38.2857	3.9211
34.9152	3.9025	38.3608	3.9214
34.9833	3.9028	38.4359	3.922
35.0515	3.9034	38.511	3.9223
35.1196	3.904	38.586	3.9229
35.1877	3.9043	38.6611	3.9236
35.2558	3.905	38.7362	3.9239
35.324	3.9056	38.8113	3.9245
35.3921	3.9059	38.8863	3.9251
35.4602	3.9065	38.9614	3.9257
35.5284	3.9071	39.0365	3.926
35.5965	3.9074	39.1116	3.9267
35.6646	3.9081	39.1867	3.9273
35.7327	3.9084	39.2618	3.9276
35.8009	3.909	39.3369	3.9285
35.869	3.9096	39.4119	3.9291
35.9371	3.9102	39.487	3.9295
36.0053	3.9105	39.562	3.9301
36.0734	3.9112	39.6371	3.9307
36.1415	3.9115	39.7122	3.931
36.2096	3.9121	39.7873	3.9316
36.2778	3.9127	39.8624	3.9322
36.3459	3.9133	39.9375	3.9329
36.414	3.9136	40.0126	3.9332
36.4821	3.9143	40.0876	3.9338
36.5503	3.9146	40.1627	3.9344
36.6184	3.9152	40.2378	3.9347
36.6865	3.9158	40.3129	3.9353
36.7547	3.9164	40.388	3.936
36.8228	3.9167	40.463	3.9366
36.8909	3.9174	40.5381	3.9369
36.959	3.918	40.6132	3.9375
37.0272	3.9186	40.6883	3.9381
37.0953	3.9192	40.7634	3.9384
37.1634	3.9198	40.8385	3.9391
37.2316	3.9205	40.9136	3.9397
37.2997	3.9208	40.9887	3.94
37.3678	3.9214	41.0638	3.9406
37.4359	3.9217	41.1389	3.9412
37.5041	3.9223	41.2139	3.9419
37.5722	3.9229	41.2889	3.9422
37.6403	3.9236	41.3639	3.9428
37.7084	3.9242	41.439	3.9434
37.7766	3.9245	41.5141	3.944
37.8447	3.9248	41.5891	3.9443
37.9128	3.9254	41.6642	3.945
37.981	3.926	41.7393	3.9456
38.0491	3.9267	41.8144	3.9459
38.1172	3.9273	41.8895	3.9465
38.1853	3.9276	41.9646	3.9471
38.2535	3.9282	42.0397	3.9477
38.3216	3.9288	42.1148	3.9481
38.3897	3.9291	42.1899	3.9487
38.4579	3.9298	42.265	3.9496
38.526	3.9304	42.3401	3.9502
38.5941	3.931	42.4151	3.9505
38.6622	3.9313	42.4902	3.9512
38.7304	3.9319	42.5653	3.9518
38.7985	3.9322	42.6404	3.9524
38.8666	3.9329	42.7155	3.9527
38.9348	3.9335	42.7906	3.9533
39.0029	3.9341	42.8657	3.9539
39.071	3.9344	42.9408	3.9543
39.1391	3.935	43.0159	3.9549
39.2073	3.9357	43.091	3.9555
39.2754	3.936	43.166	3.9561
39.3435	3.9366	43.2411	3.9564
39.4116	3.9372	43.3162	3.957
39.4798	3.9378	43.3913	3.9577
39.5479	3.9381	43.4664	3.9583
39.616	3.9388	43.5415	3.9586
39.6842	3.9394	43.6166	3.9592
39.7523	3.94	43.6917	3.9598
39.8204	3.9403	43.7668	3.9601
39.8885	3.9409	43.8419	3.9608
39.9567	3.9419	43.9169	3.9614
40.0248	3.9425	43.992	3.9617
40.0929	3.9428	44.0671	3.9623
40.1611	3.9434	44.1422	3.9629
40.2292	3.9437	44.2173	3.9636
40.2973	3.9443	44.2924	3.9639
40.3654	3.945	44.3675	3.9645
40.4336	3.9456	44.4426	3.9651
40.5017	3.9462	44.5177	3.9657
40.5698	3.9465	44.5928	3.966
40.638	3.9471	44.6679	3.9667
40.7061	3.9477	44.7429	3.967
40.7742	3.9481	44.8179	3.9676
40.8423	3.9487	44.893	3.9682
40.9105	3.9493	44.9681	3.9688
40.9786	3.9499	45.0432	3.9694
41.0467	3.9502	45.1183	3.9701
41.1148	3.9508	45.1934	3.9707
41.183	3.9515	45.2685	3.9713
41.2511	3.9518	45.3436	3.9719
41.3192	3.9524	45.4187	3.9725
41.3874	3.953	45.4938	3.9729
41.4555	3.9536	45.5689	3.9735
41.5236	3.9539	45.6439	3.9741
41.5917	3.9546	45.719	3.9747
41.6599	3.9552	45.7941	3.975
41.728	3.9555	45.8692	3.9756
41.7961	3.9561	45.9443	3.9763
41.8643	3.9567	46.0194	3.9769
41.9324	3.9574	46.0945	3.9772
42.0005	3.9577	46.1696	3.9778
42.0686	3.9583	46.2447	3.9784
42.1368	3.9589	46.3198	3.9787
42.2049	3.9592	46.3948	3.9794
42.273	3.9598	46.4699	3.98
42.3412	3.9605	46.545	3.9806
42.4093	3.9608	46.6201	3.9812
42.4774	3.9614	46.6952	3.9815
42.5455	3.962	46.7703	3.9822
42.6137	3.9623	46.8454	3.9828
42.6818	3.9629	46.9205	3.9831
42.7499	3.9636	46.9956	3.9837
42.818	3.9645	47.0707	3.9843
42.8862	3.9648	47.1457	3.9846
42.9543	3.9654	47.2208	3.9853
43.0224	3.966	47.2959	3.9859
43.0906	3.9663	47.371	3.9862
43.1587	3.967	47.4461	3.9868
43.2268	3.9676	47.5212	3.9871
43.2949	3.9682	47.5963	3.9877
43.3631	3.9685	47.6714	3.9884
43.4312	3.9688	47.7465	3.9887
43.4993	3.9694	47.8216	3.9893
43.5675	3.9701	47.8967	3.9899
43.6356	3.9707	47.9717	3.9902
43.7037	3.971	48.0468	3.9911
43.7718	3.9716	48.1219	3.9915
43.84	3.9719	48.197	3.9921
43.9081	3.9725	48.2721	3.9927
43.9762	3.9732	48.3472	3.9933
44.0443	3.9738	48.4223	3.9936
44.1125	3.9741	48.4974	3.9942
44.1806	3.9747	48.5725	3.9946
44.2487	3.975	48.6476	3.9952
44.3169	3.9756	48.7226	3.9958
44.385	3.9763	48.7977	3.9961
44.4531	3.9766	48.8728	3.9967
44.5212	3.9772	48.9479	3.9973
44.5894	3.9778	49.023	3.9977
44.6575	3.9781	49.0981	3.9983
44.7256	3.9787	49.1732	3.9989
44.7938	3.9794	49.2483	3.9992
44.8619	3.9797	49.3234	3.9995
44.93	3.9803	49.3985	4.0001
44.9981	3.9806	49.4735	4.0008
45.0663	3.9812	49.5486	4.0011
45.1344	3.9818	49.6237	4.0017
45.2025	3.9825	49.6988	4.0023
45.2707	3.9828	49.7739	4.0026
45.3388	3.9834	49.849	4.0032
45.4069	3.9837	49.9241	4.0035
45.475	3.9843	49.9992	4.0042
45.5432	3.9849	50.0743	4.0048
45.6113	3.9856	50.1494	4.0051
45.6794	3.9859	50.2245	4.0057
45.7475	3.9862	50.2995	4.0063
45.8157	3.9868	50.3746	4.0066
45.8838	3.9877	50.4497	4.0073
45.9519	3.9884	50.5248	4.0076
46.0201	3.9887	50.5999	4.0082
46.0882	3.9893	50.675	4.0088
46.1563	3.9896	50.7501	4.0091
46.2244	3.9902	50.8252	4.0097
46.2926	3.9908	50.9003	4.0101
46.3607	3.9911	50.9754	4.0107
46.4288	3.9918	51.0504	4.011
46.497	3.9924	51.1255	4.0119
46.5651	3.9927	51.2006	4.0125
46.6332	3.9933	51.2757	4.0128
46.7013	3.9939	51.3508	4.0135
46.7695	3.9942	51.4259	4.0141
46.8376	3.9949	51.501	4.0144
46.9057	3.9952	51.5761	4.015
46.9739	3.9958	51.6512	4.0153
47.042	3.9964	51.7263	4.0159
47.1101	3.9967	51.8013	4.0166
47.1782	3.9973	51.8764	4.0169
47.2464	3.9977	51.9515	4.0175
47.3145	3.9983	52.0266	4.0178
47.3826	3.9989	52.1017	4.0184
47.4507	3.9992	52.1768	4.0187
47.5189	3.9998	52.2519	4.0194
47.587	4.0001	52.327	4.02
47.6551	4.0008	52.4021	4.0203
47.7233	4.0011	52.4772	4.0209
47.7914	4.0017	52.5523	4.0215
47.8595	4.002	52.6273	4.0218
47.9276	4.0026	52.7024	4.0221
47.9958	4.0032	52.7775	4.0228
48.0639	4.0035	52.8526	4.0234
48.132	4.0042	52.9277	4.0237
48.2002	4.0045	53.0028	4.0243
48.2683	4.0051	53.0779	4.0249
48.3364	4.0057	53.153	4.0252
48.4045	4.006	53.2281	4.0259
48.4727	4.0066	53.3032	4.0262
48.5408	4.007	53.3782	4.0268
48.6089	4.0076	53.4533	4.0274
48.6771	4.0082	53.5284	4.0277
48.7452	4.0085	53.6035	4.0283
48.8133	4.0088	53.6786	4.0287
48.8814	4.0094	53.7537	4.0293
48.9496	4.0104	53.8288	4.0296
49.0177	4.0107	53.9039	4.0302
49.0858	4.0113	53.979	4.0308
49.1539	4.0116	54.0541	4.0311
49.2221	4.0122	54.1291	4.0318
49.2902	4.0128	54.2042	4.0321
49.3583	4.0132	54.2793	4.033
49.4265	4.0138	54.3544	4.0333
49.4946	4.0141	54.4295	4.0339
49.5627	4.0147	54.5046	4.0345
49.6308	4.015	54.5797	4.0349
49.699	4.0156	54.6548	4.0355
49.7671	4.0159	54.7299	4.0358
49.8352	4.0166	54.805	4.0364
49.9034	4.0172	54.8801	4.0367
49.9715	4.0175	54.9551	4.0373
50.0396	4.0178	55.0302	4.0376
50.1077	4.0184	55.1053	4.0383
50.1759	4.019	55.1804	4.0389
50.244	4.0194	55.2555	4.0392
50.3121	4.02	55.3306	4.0398
50.3803	4.0203	55.4057	4.0401
50.4484	4.0209	55.4808	4.0407
50.5165	4.0212	55.5559	4.0411
50.5846	4.0218	55.631	4.0417
50.6528	4.0221	55.706	4.042
50.7209	4.0228	55.7811	4.0426
50.789	4.0231	55.8562	4.0429
50.8571	4.0237	55.9313	4.0435
50.9253	4.0243	56.0064	4.0442
50.9934	4.0246	56.0815	4.0445
51.0615	4.0252	56.1566	4.0448
51.1297	4.0256	56.2317	4.0454
51.1978	4.0262	56.3068	4.046
51.2659	4.0265	56.3819	4.0463
51.334	4.0271	56.4569	4.0466
51.4022	4.0274	56.532	4.0473
51.4703	4.028	56.6071	4.0479
51.5384	4.0283	56.6822	4.0482
51.6066	4.029	56.7573	4.0485
51.6747	4.0293	56.8324	4.0491
51.7428	4.0299	56.9075	4.0497
51.8109	4.0302	56.9826	4.05
51.8791	4.0308	57.0577	4.0507
51.9472	4.0311	57.1328	4.051
52.0153	4.0318	57.2079	4.0516
52.0834	4.0321	57.2829	4.0519
52.1516	4.0327	57.358	4.0525
52.2197	4.0333	57.4331	4.0528
52.2878	4.0339	57.5082	4.0538
52.356	4.0342	57.5833	4.0541
52.4241	4.0349	57.6584	4.0547
52.4922	4.0352	57.7335	4.055
52.5603	4.0358	57.8086	4.0556
52.6285	4.0361	57.8837	4.0559
52.6966	4.0367	57.9588	4.0566
52.7647	4.037	58.0338	4.0569
52.8329	4.0376	58.1089	4.0575
52.901	4.038	58.184	4.0578
52.9691	4.0386	58.2591	4.0584
53.0372	4.0392	58.3342	4.0587
53.1054	4.0395	58.4093	4.0593
53.1735	4.0398	58.4844	4.0597
53.2416	4.0404	58.5595	4.0603
53.3098	4.0407	58.6346	4.0606
53.3779	4.0414	58.7097	4.0612
53.446	4.0417	58.7847	4.0615
53.5141	4.0423	58.8598	4.0621
53.5823	4.0429	58.9349	4.0625
53.6504	4.0432	59.01	4.0631
53.7185	4.0435	59.0851	4.0637
53.7866	4.0442	59.1602	4.064
53.8548	4.0445	59.2353	4.0646
53.9229	4.0448	59.3104	4.0649
53.991	4.0454	59.3855	4.0652
54.0592	4.046	59.4606	4.0659
54.1273	4.0463	59.5357	4.0662
54.1954	4.0469	59.6107	4.0668
54.2635	4.0473	59.6858	4.0671
54.3317	4.0479	59.7609	4.0677
54.3998	4.0482	59.836	4.068
54.4679	4.0488	59.9111	4.0687
54.5361	4.0491	59.9862	4.069
54.6042	4.0497	60.0613	4.0696
54.6723	4.05	60.1364	4.0699
54.7404	4.0504	60.2115	4.0705
54.8086	4.051	60.2866	4.0708
54.8767	4.0513	60.3616	4.0714
54.9448	4.0519	60.4367	4.0718
55.013	4.0522	60.5118	4.0724
55.0811	4.0528	60.5869	4.0727
55.1492	4.0531	60.662	4.0733
55.2173	4.0538	60.7371	4.0736
55.2855	4.0541	60.8122	4.0742
55.3536	4.0547	60.8873	4.0749
55.4217	4.055	60.9624	4.0752
55.4898	4.0556	61.0375	4.0758
55.558	4.0562	61.1125	4.0764
55.6261	4.0569	61.1876	4.0767
55.6942	4.0572	61.2627	4.0773
55.7624	4.0575	61.3378	4.0776
55.8305	4.0581	61.4129	4.078
55.8986	4.0587	61.488	4.0786
55.9667	4.059	61.5631	4.0789
56.0349	4.0593	61.6382	4.0795
56.103	4.06	61.7133	4.0801
56.1711	4.0603	61.7884	4.0804
56.2393	4.0609	61.8635	4.0807
56.3074	4.0612	61.9385	4.0814
56.3755	4.0618	62.0136	4.082
56.4436	4.0621	62.0887	4.0823
56.5118	4.0628	62.1638	4.0829
56.5799	4.0631	62.2389	4.0832
56.648	4.0637	62.314	4.0835
56.7162	4.064	62.3891	4.0842
56.7843	4.0646	62.4642	4.0845
56.8524	4.0649	62.5393	4.0851
56.9205	4.0656	62.6144	4.0857
56.9887	4.0659	62.6894	4.086
57.0568	4.0665	62.7645	4.0863
57.1249	4.0668	62.8396	4.0869
57.193	4.0674	62.9147	4.0873
57.2612	4.068	62.9898	4.0879
57.3293	4.0683	63.0649	4.0885
57.3974	4.0687	63.14	4.0888
57.4656	4.0693	63.2151	4.0891
57.5337	4.0699	63.2902	4.0897
57.6018	4.0702	63.3653	4.09
57.6699	4.0705	63.4403	4.0907
57.7381	4.0711	63.5154	4.0913
57.8062	4.0714	63.5905	4.0916
57.8743	4.0721	63.6656	4.0922
57.9425	4.0724	63.7407	4.0925
58.0106	4.073	63.8158	4.0931
58.0787	4.0733	63.8909	4.0938
58.1468	4.0736	63.966	4.0941
58.215	4.0742	64.0411	4.0947
58.2831	4.0749	64.1162	4.0953
58.3512	4.0752	64.1913	4.0959
58.4194	4.0755	64.2663	4.0962
58.4875	4.0761	64.3414	4.0969
58.5556	4.0767	64.4165	4.0972
58.6237	4.077	64.4916	4.0978
58.6919	4.0773	64.5667	4.0981
58.76	4.078	64.6418	4.0987
58.8281	4.0783	64.7169	4.099
58.8962	4.0792	64.792	4.0993
58.9644	4.0795	64.8671	4.1
59.0325	4.0801	64.9422	4.1003
59.1006	4.0804	65.0172	4.1009
59.1688	4.0811	65.0923	4.1012
59.2369	4.0814	65.1674	4.1018
59.305	4.082	65.2425	4.1021
59.3731	4.0823	65.3176	4.1028
59.4413	4.0826	65.3927	4.1031
59.5094	4.0832	65.4678	4.1037
59.5775	4.0838	65.5429	4.104
59.6457	4.0842	65.618	4.1046
59.7138	4.0845	65.6931	4.1049
59.7819	4.0851	65.7681	4.1055
59.85	4.0854	65.8432	4.1059
59.9182	4.086	65.9183	4.1062
59.9863	4.0863	65.9934	4.1068
60.0544	4.0869	66.0685	4.1074
60.1225	4.0873	66.1436	4.1077
60.1907	4.0879	66.2187	4.1083
60.2588	4.0882	66.2938	4.1086
60.3269	4.0888	66.3689	4.1093
60.3951	4.0891	66.444	4.1096
60.4632	4.0894	66.5191	4.1099
60.5313	4.09	66.5941	4.1105
60.5994	4.0904	66.6692	4.1111
60.6676	4.091	66.7443	4.1114
60.7357	4.0913	66.8194	4.1121
60.8038	4.0919	66.8945	4.1124
60.872	4.0922	66.9696	4.113
60.9401	4.0928	67.0447	4.1133
61.0082	4.0931	67.1198	4.1136
61.0763	4.0938	67.1949	4.1142
61.1445	4.0941	67.27	4.1148
61.2126	4.0944	67.345	4.1152
61.2807	4.095	67.4201	4.1161
61.3489	4.0953	67.4952	4.1164
61.417	4.0959	67.5703	4.1167
61.4851	4.0962	67.6454	4.1173
61.5532	4.0969	67.7205	4.1179
61.6214	4.0972	67.7956	4.1183
61.6895	4.0978	67.8707	4.1186
61.7576	4.0981	67.9458	4.1192
61.8257	4.0987	68.0209	4.1195
61.8939	4.099	68.096	4.1201
61.962	4.0993	68.171	4.1204
62.0301	4.1	68.2461	4.121
62.0983	4.1006	68.3212	4.1214
62.1664	4.1009	68.3963	4.122
62.2345	4.1015	68.4714	4.1223
62.3026	4.1021	68.5465	4.1229
62.3708	4.1028	68.6216	4.1232
62.4389	4.1031	68.6967	4.1238
62.507	4.1037	68.7718	4.1241
62.5752	4.104	68.8469	4.1245
62.6433	4.1043	68.9219	4.1251
62.7114	4.1049	68.997	4.1254
62.7795	4.1052	69.0721	4.126
62.8477	4.1059	69.1472	4.1266
62.9158	4.1065	69.2223	4.1269
62.9839	4.1068	69.2974	4.1272
63.0521	4.1071	69.3725	4.1279
63.1202	4.1077	69.4476	4.1282
63.1883	4.108	69.5227	4.1288
63.2564	4.1086	69.5978	4.1291
63.3246	4.109	69.6728	4.1297
63.3927	4.1096	69.7479	4.13
63.4608	4.1099	69.823	4.1307
63.5289	4.1105	69.8981	4.131
63.5971	4.1108	69.9732	4.1316
63.6652	4.1114	70.0483	4.1319
63.7333	4.1117	70.1234	4.1325
63.8015	4.1124	70.1985	4.1328
63.8696	4.1127	70.2736	4.1334
63.9377	4.1133	70.3487	4.1338
64.0058	4.1136	70.4238	4.1344
64.074	4.1139	70.4988	4.1347
64.1421	4.1145	70.5739	4.1353
64.2102	4.1152	70.649	4.1356
64.2784	4.1155	70.7241	4.1362
64.3465	4.1158	70.7992	4.1369
64.4146	4.1164	70.8743	4.1375
64.4827	4.117	70.9494	4.1381
64.5509	4.1173	71.0245	4.1384
64.619	4.1176	71.0996	4.1387
64.6871	4.1183	71.1747	4.1393
64.7553	4.1186	71.2497	4.1396
64.8234	4.1192	71.3248	4.1403
64.8915	4.1195	71.3999	4.1406
64.9596	4.1201	71.475	4.1412
65.0278	4.1207	71.5501	4.1415
65.0959	4.121	71.6252	4.1421
65.164	4.1214	71.7003	4.1424
65.2321	4.122	71.7754	4.1427
65.3003	4.1226	71.8505	4.1434
65.3684	4.1229	71.9256	4.1437
65.4365	4.1235	72.0006	4.1443
65.5047	4.1238	72.0757	4.1449
65.5728	4.1245	72.1508	4.1452
65.6409	4.1251	72.2259	4.1455
65.709	4.1254	72.301	4.1462
65.7772	4.126	72.3761	4.1465
65.8453	4.1266	72.4512	4.1471
65.9134	4.1269	72.5263	4.1474
65.9816	4.1272	72.6014	4.148
66.0497	4.1279	72.6765	4.1483
66.1178	4.1285	72.7516	4.1489
66.1859	4.1288	72.8266	4.1493
66.2541	4.1291	72.9017	4.1499
66.3222	4.1297	72.9768	4.1502
66.3903	4.1303	73.0519	4.1508
66.4584	4.1307	73.127	4.1511
66.5266	4.1313	73.2021	4.1517
66.5947	4.1316	73.2772	4.152
66.6628	4.1322	73.3523	4.1527
66.731	4.1325	73.4274	4.153
66.7991	4.1331	73.5025	4.1536
66.8672	4.1334	73.5775	4.1539
66.9353	4.1341	73.6526	4.1545
67.0035	4.1344	73.7277	4.1548
67.0716	4.135	73.8028	4.1555
67.1397	4.1353	73.8779	4.1558
67.2079	4.1359	73.953	4.1564
67.276	4.1362	74.0281	4.1567
67.3441	4.1369	74.1032	4.1576
67.4122	4.1372	74.1783	4.1582
67.4804	4.1378	74.2534	4.1586
67.5485	4.1381	74.3284	4.1592
67.6166	4.1387	74.4035	4.1595
67.6848	4.139	74.4786	4.1601
67.7529	4.1396	74.5537	4.1604
67.821	4.1403	74.6288	4.161
67.8891	4.1406	74.7039	4.1613
67.9573	4.1412	74.779	4.162
68.0254	4.1415	74.8541	4.1623
68.0935	4.1421	74.9292	4.1629
68.1616	4.1424	75.0043	4.1635
68.2298	4.1431	75.0794	4.1638
68.2979	4.1434	75.1544	4.1644
68.366	4.144	75.2295	4.1648
68.4342	4.1446	75.3046	4.1654
68.5023	4.1449	75.3797	4.1657
68.5704	4.1455	75.4548	4.1663
68.6385	4.1458	75.5299	4.1669
68.7067	4.1465	75.605	4.1672
68.7748	4.1471	75.6801	4.1679
68.8429	4.1474	75.7552	4.1682
68.9111	4.148	75.8303	4.1688
68.9792	4.1486	75.9053	4.1694
69.0473	4.1493	75.9804	4.1697
69.1154	4.1496	76.0555	4.1703
69.1836	4.1502	76.1306	4.1706
69.2517	4.1505	76.2057	4.1713
69.3198	4.1511	76.2808	4.1716
69.388	4.1517	76.3559	4.1722
69.4561	4.152	76.431	4.1725
69.5242	4.1527	76.5061	4.1731
69.5923	4.153	76.5812	4.1734
69.6605	4.1536	76.6562	4.1741
69.7286	4.1542	76.7313	4.1747
69.7967	4.1545	76.8064	4.175
69.8648	4.1548	76.8815	4.1756
69.933	4.1555	76.9566	4.1759
70.0011	4.1561	77.0317	4.1765
70.0692	4.1564	77.1068	4.1772
70.1374	4.157	77.1819	4.1775
70.2055	4.1573	77.257	4.1784
70.2736	4.1579	77.3321	4.1787
70.3417	4.1586	77.4072	4.1793
70.4099	4.1589	77.4822	4.1796
70.478	4.1595	77.5573	4.1803
70.5461	4.1601	77.6324	4.1809
70.6143	4.1604	77.7075	4.1812
70.6824	4.161	77.7826	4.1818
70.7505	4.1617	77.8577	4.1821
70.8186	4.162	77.9328	4.1827
70.8868	4.1623	78.0079	4.1834
70.9549	4.1629	78.083	4.1837
71.023	4.1635	78.1581	4.1843
71.0912	4.1641	78.2331	4.1846
71.1593	4.1644	78.3082	4.1852
71.2274	4.1651	78.3833	4.1858
71.2955	4.1654	78.4584	4.1861
71.3637	4.166	78.5335	4.1868
71.4318	4.1663	78.6086	4.1871
71.4999	4.1669	78.6837	4.1877
71.568	4.1675	78.7588	4.1883
71.6362	4.1679	78.8339	4.1886
71.7043	4.1685	78.909	4.1892
71.7724	4.1688	78.984	4.1896
71.8406	4.1694	79.0591	4.1902
71.9087	4.17	79.1342	4.1908
71.9768	4.1703	79.2093	4.1911
72.0449	4.1713	79.2844	4.1917
72.1131	4.1719	79.3595	4.1923
72.1812	4.1722	79.4346	4.1927
72.2493	4.1725	79.5097	4.193
72.3175	4.1731	79.5848	4.1936
72.3856	4.1737	79.6599	4.1942
72.4537	4.1744	79.735	4.1945
72.5218	4.1747	79.81	4.1951
72.59	4.1753	79.8851	4.1958
72.6581	4.1756	79.9602	4.1961
72.7262	4.1762	80.0353	4.1967
72.7944	4.1768	80.1104	4.197
72.8625	4.1775	80.1855	4.1976
72.9306	4.1778	80.2606	4.1979
72.9987	4.1784	80.3357	4.1985
73.0669	4.1787	80.4108	4.1995
73.135	4.1793	80.4859	4.1998
73.2031	4.1799	80.5609	4.2004
73.2712	4.1803	80.636	4.201
73.3394	4.1809	80.7111	4.2013
73.4075	4.1815	80.7862	4.202
73.4756	4.1818	80.8613	4.2023
73.5438	4.1824	80.9364	4.2029
73.6119	4.1827	81.0115	4.2035
73.68	4.1834	81.0866	4.2038
73.7481	4.1837	81.1617	4.2044
73.8163	4.1843	81.2368	4.2051
73.8844	4.1849	81.3118	4.2054
73.9525	4.1855	81.3869	4.206
74.0207	4.1858	81.462	4.2066
74.0888	4.1865	81.5371	4.2072
74.1569	4.1868	81.6122	4.2075
74.225	4.1874	81.6873	4.2082
74.2932	4.188	81.7624	4.2088
74.3613	4.1883	81.8375	4.2091
74.4294	4.1889	81.9126	4.2097
74.4975	4.1892	81.9877	4.2103
74.5657	4.1899	82.0628	4.2106
74.6338	4.1905	82.1378	4.2113
74.7019	4.1911	82.2129	4.2116
74.7701	4.1914	82.288	4.2122
74.8382	4.192	82.3631	4.2128
74.9063	4.1923	82.4382	4.2134
74.9744	4.193	82.5133	4.2137
75.0426	4.1936	82.5884	4.2144
75.1107	4.1945	82.6635	4.2147
75.1788	4.1948	82.7386	4.2153
75.247	4.1951	82.8137	4.2159
75.3151	4.1958	82.8887	4.2162
75.3832	4.1964	82.9638	4.2168
75.4513	4.197	83.0389	4.2175
75.5195	4.1973	83.114	4.2178
75.5876	4.1979	83.1891	4.2184
75.6558	4.1982	83.2642	4.2187
75.7239	4.1989	83.3393	4.2193
75.792	4.1992	83.4144	4.2203
75.8602	4.1998	83.4895	4.2206
75.9283	4.2001	83.5646	4.2212
75.9964	4.2007	83.6396	4.2218
76.0645	4.2013	83.7147	4.2221
76.1327	4.202	83.7898	4.2227
76.2008	4.2023	83.8649	4.223
76.2689	4.2026	83.94	4.2237
76.3371	4.2032	84.0151	4.224
76.4052	4.2038	84.0902	4.2246
76.4733	4.2041	84.1653	4.2252
76.5414	4.2047	84.2404	4.2255
76.6096	4.2054	84.3155	4.2261
76.6777	4.2057	84.3906	4.2265
76.7458	4.2063	84.4656	4.2271
76.8139	4.2069	84.5407	4.2274
76.8821	4.2072	84.6158	4.228
76.9502	4.2078	84.6909	4.2286
77.0183	4.2082	84.7661	4.2289
77.0865	4.2088	84.8412	4.2296
77.1546	4.2094	84.9163	4.2299
77.2227	4.2097	84.9914	4.2305
77.2908	4.2103	85.0664	4.2311
77.359	4.2106	85.1415	4.2314
77.4272	4.2113	85.2166	4.232
77.4953	4.2119	85.2917	4.2327
77.5635	4.2125	85.3668	4.233
77.6316	4.2128	85.4419	4.2336
77.6997	4.2134	85.517	4.2339
77.7679	4.2137	85.5921	4.2345
77.8361	4.2144	85.6672	4.2351
77.9042	4.215	85.7423	4.2354
77.9724	4.2156	85.8174	4.2361
78.0405	4.2159	85.8924	4.2367
78.1086	4.2165	85.9675	4.237
78.1768	4.2171	86.0426	4.2376
78.245	4.2178	86.1177	4.2379
78.3132	4.2184	86.193	4.2385
78.3813	4.219	86.2681	4.2392
78.4496	4.2193	86.3432	4.2395
78.5177	4.2199	86.4183	4.2401
78.5859	4.2206	86.4934	4.2404
78.6542	4.2209	86.5685	4.2413
78.7224	4.2215	86.6437	4.242
78.7905	4.2221	86.7189	4.2426
78.8586	4.2227	86.794	4.2429
78.9268	4.223	86.8692	4.2435
78.9949	4.2237	86.9446	4.2441
79.0631	4.2243	87.0199	4.2447
79.1312	4.2246	87.095	4.2451
79.1994	4.2252	87.1703	4.2457
79.2676	4.2258	87.2454	4.2463
79.3358	4.2265	87.3209	4.2466
79.404	4.2271	87.3961	4.2472
79.4722	4.2274	87.4714	4.2478
79.5404	4.228	87.5465	4.2485
79.6086	4.2286	87.6218	4.2488
79.6769	4.2292	87.697	4.2494
79.7451	4.2299	87.7724	4.25
79.8133	4.2305	87.8475	4.2503
79.8814	4.2308	87.9228	4.2509
79.9496	4.2314	87.9981	4.2516
80.0177	4.232	88.0735	4.2522
80.0859	4.2327	88.1485	4.2525
80.1541	4.2333	88.2236	4.2531
80.2222	4.2339	88.2988	4.2537
80.2904	4.2342	88.3739	4.2544
80.3585	4.2351	88.4492	4.255
80.4266	4.2354	88.5244	4.2556
80.4947	4.2361	88.5999	4.2559
80.5629	4.2367	88.6751	4.2565
80.631	4.2373	88.7504	4.2571
80.6992	4.2379	88.8258	4.2578
80.7673	4.2385	88.9011	4.2584
80.8355	4.2389	88.9763	4.259
80.9037	4.2395	89.0516	4.2596
80.9719	4.2404	89.1271	4.2602
81.04	4.241	89.2023	4.2609
81.1081	4.2416	89.278	4.2612
81.1763	4.2423	89.3534	4.2624
81.2445	4.2429	89.429	4.2627
81.3126	4.2435	89.5044	4.2633
81.3807	4.2441	89.5797	4.264
81.4489	4.2444	89.6555	4.2646
81.5171	4.2451	89.7309	4.2652
81.5852	4.2457	89.8064	4.2658
81.6535	4.2463	89.8817	4.2664
81.7217	4.2469	89.9571	4.2671
81.7899	4.2475	90.0324	4.2674
81.858	4.2482	90.1077	4.2683
81.9262	4.2488	90.1831	4.2686
81.9943	4.2491	90.2584	4.2692
82.0625	4.2497	90.3335	4.2699
82.1306	4.2503	90.4088	4.2705
82.1987	4.2509	90.4845	4.2711
82.2669	4.2516	90.5601	4.2717
82.335	4.2522	90.6355	4.2723
82.4032	4.2528	90.7109	4.273
82.4714	4.2534	90.7862	4.2733
82.5396	4.254	90.8616	4.2739
82.6078	4.2547	90.9367	4.2745
82.676	4.2553	91.0121	4.2751
82.7441	4.2559	91.0876	4.2757
82.8122	4.2565	91.1629	4.2764
82.8803	4.2571	91.2382	4.277
82.9485	4.2578	91.3134	4.2776
83.0166	4.2581	91.3886	4.2782
83.0847	4.2587	91.4639	4.2788
83.1529	4.2593	91.539	4.2795
83.221	4.2599	91.6142	4.2798
83.2892	4.2606	91.6894	4.2804
83.3574	4.2612	91.7646	4.281
83.4257	4.2618	91.8399	4.2816
83.4938	4.2624	91.9151	4.2826
83.5619	4.2633	91.9903	4.2832
83.6301	4.264	92.0656	4.2838
83.6982	4.2643	92.1408	4.2844
83.7663	4.2649	92.2161	4.285
83.8345	4.2658	92.2914	4.2857
83.9026	4.2661	92.3666	4.2863
83.9707	4.2668	92.4418	4.2869
84.039	4.2674	92.517	4.2872
84.1071	4.268	92.5923	4.2878
84.1753	4.2686	92.6674	4.2888
84.2435	4.2692	92.7426	4.2891
84.3116	4.2699	92.8177	4.29
84.3797	4.2705	92.8928	4.2903
84.4478	4.2711	92.968	4.2909
84.516	4.2717	93.043	4.2916
84.5841	4.2723	93.1181	4.2922
84.6523	4.273	93.1932	4.2928
84.7204	4.2736	93.2683	4.2934
84.7886	4.2742	93.3435	4.294
84.8567	4.2748	93.4187	4.2947
84.9249	4.2754	93.4938	4.2953
84.993	4.2761	93.5688	4.2959
85.0611	4.2767	93.644	4.2965
85.1293	4.2773	93.7191	4.2971
85.1975	4.2779	93.7942	4.2978
85.2657	4.2785	93.8693	4.2984
85.3338	4.2792	93.9444	4.299
85.402	4.2798	94.0195	4.2996
85.4701	4.2804	94.0946	4.3002
85.5382	4.281	94.1697	4.3009
85.6064	4.2816	94.245	4.3015
85.6745	4.2823	94.3203	4.3021
85.7426	4.2829	94.3954	4.3027
85.8107	4.2835	94.4705	4.3036
85.8789	4.2841	94.5456	4.3043
85.947	4.2847	94.6207	4.3049
86.0151	4.2854	94.6959	4.3055
86.0833	4.2863	94.7712	4.3061
86.1514	4.2869	94.8466	4.3067
86.2195	4.2875	94.9217	4.3077
86.2876	4.2881	94.9969	4.3083
86.3558	4.2888	95.072	4.3086
86.4239	4.2894	95.1472	4.3095
86.492	4.29	95.2223	4.3102
86.5601	4.2909	95.2974	4.3108
86.6283	4.2912	95.3725	4.3114
86.6964	4.2919	95.4475	4.312
86.7645	4.2928	95.5226	4.3126
86.8327	4.2934	95.5977	4.3133
86.9008	4.294	95.6728	4.3139
86.9689	4.2947	95.7479	4.3145
87.037	4.2953	95.8231	4.3151
87.1052	4.2959	95.8982	4.3157
87.1733	4.2965	95.9733	4.3164
87.2415	4.2971	96.0484	4.317
87.3096	4.2981	96.1234	4.3176
87.3777	4.2987	96.1985	4.3182
87.4459	4.2993	96.2737	4.3191
87.514	4.2999	96.3488	4.3198
87.5822	4.3002	96.4239	4.3204
87.6503	4.3012	96.499	4.321
87.7185	4.3018	96.5741	4.3216
87.7866	4.3024	96.6492	4.3222
87.8547	4.303	96.7243	4.3229
87.9229	4.3036	96.7993	4.3235
87.991	4.3043	96.8744	4.3244
88.0592	4.3049	96.9495	4.3253
88.1273	4.3055	97.0247	4.3257
88.1954	4.3061	97.0998	4.3266
88.2635	4.3067	97.1749	4.3272
88.3317	4.3074	97.25	4.3278
88.3998	4.308	97.3251	4.3284
88.4679	4.3092	97.4002	4.3291
88.5361	4.3098	97.4753	4.3297
88.6042	4.3105	97.5505	4.3303
88.6724	4.3111	97.6256	4.3312
88.7405	4.312	97.7007	4.3319
88.8087	4.3126	97.7758	4.3325
88.8768	4.3133	97.8509	4.3331
88.9449	4.3139	97.926	4.3337
89.0131	4.3145	98.0011	4.3343
89.0812	4.3151	98.0762	4.335
89.1493	4.3157	98.1513	4.3356
89.2174	4.3167	98.2265	4.3362
89.2856	4.3173	98.3017	4.3371
89.3537	4.3179	98.3768	4.3377
89.4218	4.3185	98.452	4.3384
89.4899	4.3195	98.5271	4.339
89.5581	4.3201	98.6022	4.3399
89.6262	4.3207	98.6773	4.3405
89.6943	4.3213	98.7524	4.3412
89.7625	4.3219	98.8275	4.3418
89.8306	4.3226	98.9025	4.3424
89.8987	4.3232	98.9776	4.343
89.9668	4.3238	99.0527	4.3439
90.035	4.3247	99.1278	4.3446
90.1031	4.3253	99.2029	4.3455
90.1712	4.326	99.278	4.3461
90.2394	4.3266	99.3531	4.3467
90.3075	4.3275	99.4282	4.3474
90.3756	4.3281	99.5033	4.3483
90.4437	4.3288	99.5784	4.3489
90.5119	4.3294	99.6535	4.3495
90.58	4.33	99.7285	4.3501
90.6481	4.3306	99.8036	4.3508
90.7163	4.3312	99.8787	4.3514
90.7844	4.3325	99.9538	4.3523
90.8525	4.3331	100.029	4.3529
90.9206	4.3337	100.104	4.3536
90.9888	4.3346	100.179	4.3542
91.0569	4.3353	100.254	4.3551
91.125	4.3359	100.329	4.3557
91.1931	4.3365	100.404	4.3563
91.2613	4.3371	100.48	4.357
91.3294	4.3377	100.555	4.3576
91.3975	4.3387	100.63	4.3585
91.4657	4.3393	100.705	4.3591
91.5338	4.3399	100.78	4.3598
91.6019	4.3408	100.855	4.3604
91.67	4.3415	100.93	4.3613
91.7382	4.3421	101.005	4.3619
91.8063	4.3427	101.081	4.3625
91.8744	4.3433	101.156	4.3632
91.9426	4.3439	101.231	4.3638
92.0107	4.3446	101.306	4.3647
92.0789	4.3455	101.381	4.365
92.147	4.3461	101.456	4.3663
92.2151	4.3467	101.531	4.3669
92.2832	4.3477	101.606	4.3675
92.3514	4.3483	101.681	4.3684
92.4195	4.3489	101.756	4.3691
92.4877	4.3495	101.831	4.3697
92.5558	4.3501	101.907	4.3703
92.624	4.3508	101.982	4.3709
92.6922	4.3517	102.057	4.3718
92.7603	4.3523	102.132	4.3722
92.8284	4.3529	102.207	4.3731
92.8965	4.3539	102.282	4.3737
92.9647	4.3548	102.357	4.3743
93.0328	4.3554	102.432	4.3753
93.1009	4.356	102.507	4.3759
93.1691	4.3567	102.582	4.3765
93.2372	4.3573	102.658	4.3771
93.3053	4.3582	102.733	4.3777
93.3734	4.3588	102.808	4.3784
93.4416	4.3594	102.883	4.3793
93.5097	4.3604	102.958	4.3799
93.5778	4.361	103.033	4.3805
93.646	4.3616	103.108	4.3812
93.7141	4.3622	103.183	4.3818
93.7822	4.3629	103.258	4.3827
93.8503	4.3635	103.333	4.3833
93.9185	4.3644	103.409	4.3839
93.9866	4.365	103.484	4.3846
94.0547	4.3656	103.559	4.3852
94.1228	4.3663	103.634	4.3861
94.191	4.3672	103.709	4.387
94.2591	4.3678	103.784	4.3877
94.3272	4.3684	103.859	4.3883
94.3954	4.3691	103.934	4.3889
94.4635	4.3697	104.009	4.3898
94.5316	4.3703	104.084	4.3905
94.5997	4.3709	104.159	4.3911
94.6679	4.3718	104.234	4.3917
94.736	4.3725	104.31	4.3923
94.8041	4.3731	104.385	4.3929
94.8723	4.3737	104.46	4.3936
94.9404	4.3743	104.535	4.3945
95.0086	4.375	104.61	4.3951
95.0767	4.3756	104.685	4.3957
95.1448	4.3762	104.76	4.3963
95.2129	4.3768	104.835	4.397
95.2811	4.3777	104.91	4.3976
95.3492	4.3787	104.986	4.3985
95.4173	4.3793	105.061	4.3988
95.4855	4.3799	105.136	4.3998
95.5536	4.3805	105.211	4.4004
95.6217	4.3812	105.286	4.401
95.6898	4.3818	105.361	4.4016
95.758	4.3824	105.436	4.4022
95.8261	4.383	105.511	4.4029
95.8942	4.3836	105.586	4.4035
95.9624	4.3843	105.661	4.4041
96.0305	4.3849	105.736	4.4047
96.0986	4.3855	105.811	4.4053
96.1667	4.3861	105.886	4.406
96.2349	4.3867	105.962	4.4066
96.303	4.3874	106.037	4.4075
96.3711	4.388	106.112	4.4084
96.4392	4.3883	106.187	4.4087
96.5074	4.3889	106.262	4.4094
96.5755	4.3895	106.337	4.41
96.6436	4.3901	106.412	4.4106
96.7118	4.3908	106.487	4.4112
96.7799	4.3914	106.562	4.4118
96.848	4.392	106.637	4.4125
96.9161	4.3923	106.713	4.4131
96.9843	4.3929	106.788	4.4137
97.0524	4.3936	106.863	4.4143
97.1205	4.3942	106.938	4.4149
97.1887	4.3948	107.013	4.4156
97.2568	4.3954	107.088	4.4162
97.3249	4.396	107.163	4.4168
97.393	4.3967	107.238	4.4174
97.4612	4.3973	107.313	4.418
97.5293	4.3976	107.388	4.4187
97.5974	4.3982	107.463	4.4193
97.6655	4.3985	107.539	4.4199
97.7337	4.3991	107.614	4.4205
97.8018	4.3998	107.689	4.4208
97.8699	4.4007	107.764	4.4215
97.9381	4.4013	107.839	4.4221
98.0062	4.4019	107.914	4.4227
98.0743	4.4022	107.989	4.4233
98.1424	4.4029	108.064	4.4239
98.2106	4.4035	108.139	4.4242
98.2787	4.4038	108.215	4.4249
98.3468	4.4044	108.29	4.4255
98.415	4.405	108.365	4.4258
98.4831	4.4053	108.44	4.4264
98.5512	4.406	108.515	4.427
98.6193	4.4063	108.59	4.4277
98.6875	4.4069	108.665	4.4283
98.7556	4.4075	108.74	4.4289
98.8237	4.4078	108.815	4.4295
98.8919	4.4084	108.89	4.4298
98.96	4.4087	108.965	4.4304
99.0281	4.4094	109.04	4.4311
99.0962	4.41	109.116	4.4314
99.1644	4.4103	109.191	4.432
99.2325	4.4106	109.266	4.4326
99.3006	4.4112	109.341	4.4329
99.3687	4.4118	109.416	4.4335
99.4369	4.4122	109.491	4.4339
99.505	4.4128	109.566	4.4345
99.5731	4.4131	109.641	4.4348
99.6413	4.4137	109.716	4.4354
99.7094	4.414	109.791	4.436
99.7775	4.4146	109.867	4.4363
99.8456	4.4149	109.942	4.437
99.9138	4.4156	110.017	4.4373
99.9819	4.4159	110.092	4.4379
100.05	4.4162	110.167	4.4382
100.118	4.4168	110.242	4.4388
100.186	4.4171	110.317	4.4394
100.254	4.4177	110.392	4.4397
100.323	4.418	110.467	4.4404
100.391	4.4184	110.543	4.4407
100.459	4.419	110.618	4.4413
100.527	4.4193	110.693	4.4416
100.595	4.4199	110.768	4.4419
100.663	4.4202	110.843	4.4425
100.731	4.4205	110.918	4.4428
100.799	4.4211	110.993	4.4432
100.868	4.4215	111.068	4.4438
100.936	4.4218	111.143	4.4441
101.004	4.4221	111.218	4.4447
101.072	4.4227	111.293	4.445
101.14	4.423	111.369	4.4453
101.208	4.4236	111.444	4.4459
101.276	4.4242	111.519	4.4463
101.344	4.4246	111.594	4.4466
101.413	4.4249	111.669	4.4472
101.481	4.4252	111.744	4.4475
101.549	4.4258	111.819	4.4481
101.617	4.4261	111.894	4.4484
101.685	4.4264	111.969	4.4487
101.753	4.427	112.044	4.4497
101.821	4.4273	112.12	4.45
101.889	4.4277	112.195	4.4503
101.958	4.4283	112.27	4.4506
102.026	4.4286	112.345	4.4512
102.094	4.4289	112.42	4.4515
102.162	4.4292	112.495	4.4518
102.23	4.4298	112.57	4.4525
102.298	4.4301	112.645	4.4528
102.366	4.4304	112.72	4.4531
102.435	4.4308	112.795	4.4534
102.503	4.4314	112.871	4.454
102.571	4.4317	112.945	4.4543
102.639	4.432	113.021	4.4546
102.707	4.4323	113.096	4.4549
102.775	4.4326	113.171	4.4556
102.843	4.4329	113.246	4.4559
102.912	4.4335	113.321	4.4565
102.98	4.4339	113.396	4.4568
103.048	4.4342	113.471	4.4571
103.116	4.4345	113.546	4.4574
103.184	4.4348	113.621	4.4577
103.252	4.4351	113.696	4.4583
103.32	4.4354	113.772	4.4587
103.388	4.4357	113.847	4.459
103.457	4.436	113.922	4.4593
103.525	4.4363	113.997	4.4599
103.593	4.4366	114.072	4.4602
103.661	4.437	114.147	4.4605
103.729	4.4376	114.222	4.4608
103.797	4.4376	114.297	4.4611
103.865	4.4382	114.372	4.4614
103.933	4.4385	114.447	4.4618
104.001	4.4388	114.522	4.4621
104.07	4.4391	114.597	4.4624
104.138	4.4394	114.673	4.4627
104.206	4.4397	114.748	4.463
104.274	4.4401	114.823	4.4636
104.342	4.4404	114.898	4.4639
104.41	4.4407	114.973	4.4642
104.478	4.441	115.048	4.4642
104.546	4.4413	115.123	4.4645
104.615	4.4416	115.198	4.4652
104.683	4.4419	115.273	4.4655
104.751	4.4422	115.348	4.4658
104.819	4.4425	115.424	4.4661
104.887	4.4428	115.499	4.4664
104.955	4.4432	115.574	4.4667
105.023	4.4435	115.649	4.467
105.091	4.4438	115.724	4.4673
105.16	4.4441	115.799	4.4676
105.228	4.4444	115.874	4.468
105.296	4.4447	115.949	4.4683
105.364	4.445	116.024	4.4686
105.432	4.4453	116.099	4.4689
105.5	4.4456	116.174	4.4692
105.568	4.4456	116.249	4.4695
105.637	4.4459	116.325	4.4701
105.705	4.4466	116.4	4.4704
105.773	4.4469	116.475	4.4707
105.841	4.4472	116.55	4.4711
105.909	4.4475	116.625	4.4714
105.977	4.4478	116.7	4.4717
106.045	4.4481	116.775	4.472
106.114	4.4484	116.85	4.472
106.182	4.4487	116.925	4.4726
106.25	4.449	117	4.4729
106.318	4.4494	117.076	4.4729
106.386	4.4497	117.151	4.4732
106.454	4.4497	117.226	4.4735
106.522	4.45	117.301	4.4738
106.59	4.4503	117.376	4.4742
106.659	4.4506	117.451	4.4745
106.727	4.4509	117.526	4.4748
106.795	4.4509	117.601	4.4748
106.863	4.4512	117.676	4.4751
106.931	4.4515	117.751	4.4754
106.999	4.4518	117.826	4.4757
107.067	4.4521	117.901	4.476
107.135	4.4525	117.977	4.4763
107.204	4.4528	118.052	4.4766
107.272	4.4531	118.127	4.4769
107.34	4.4534	118.202	4.4773
107.408	4.4534	118.277	4.4773
107.476	4.4537	118.352	4.4776
107.544	4.454	118.427	4.4779
107.612	4.4543	118.502	4.4782
107.68	4.4546	118.577	4.4785
107.749	4.4546	118.652	4.4788
107.817	4.4549	118.728	4.4791
107.885	4.4552	118.803	4.4791
107.953	4.4556	118.878	4.4794
108.021	4.4559	118.953	4.4797
108.089	4.4559	119.028	4.48
108.157	4.4562	119.103	4.4804
108.225	4.4565	119.178	4.4804
108.294	4.4568	119.253	4.4807
108.362	4.4571	119.328	4.481
108.43	4.4571	119.403	4.4813
108.498	4.4574	119.478	4.4816
108.566	4.4577	119.553	4.4816
108.634	4.458	119.629	4.4819
108.702	4.458	119.704	4.4822
108.77	4.4583	119.779	4.4825
108.839	4.4583	119.854	4.4825
108.907	4.4587	119.929	4.4828
108.975	4.459	120.004	4.4831
109.043	4.4593	120.079	4.4835
109.111	4.4596	120.154	4.4838
109.179	4.4596	120.229	4.4841
109.247	4.4599	120.304	4.4841
109.316	4.4602	120.379	4.4844
109.384	4.4602	120.455	4.4847
109.452	4.4605	120.53	4.4847
109.52	4.4608	120.605	4.485
109.588	4.4611	120.68	4.4853
109.656	4.4614	120.755	4.4856
109.724	4.4614	120.83	4.4859
109.792	4.4618	120.905	4.4859
109.861	4.4621	120.98	4.4862
109.929	4.4621	121.055	4.4866
109.997	4.4624	121.13	4.4866
110.065	4.4627	121.206	4.4869
110.133	4.4627	121.281	4.4872
110.201	4.463	121.356	4.4872
110.269	4.4633	121.431	4.4875
110.337	4.4633	121.506	4.4878
110.406	4.4636	121.581	4.4881
110.474	4.4639	121.656	4.4881
110.542	4.4642	121.731	4.4884
110.61	4.4642	121.806	4.4884
110.678	4.4645	121.881	4.4887
110.746	4.4649	121.956	4.489
110.814	4.4652	122.031	4.489
110.882	4.4652	122.107	4.4893
110.951	4.4655	122.182	4.4893
111.019	4.4655	122.257	4.4897
111.087	4.4658	122.332	4.49
111.155	4.4661	122.407	4.49
111.223	4.4664	122.482	4.4903
111.291	4.4664	122.557	4.4909
111.359	4.4667	122.632	4.4909
111.427	4.467	122.707	4.4912
111.496	4.467	122.782	4.4915
111.564	4.4673	122.858	4.4915
111.632	4.4673	122.933	4.4918
111.7	4.4676	123.008	4.4921
111.768	4.468	123.083	4.4921
111.836	4.468	123.158	4.4924
111.904	4.4683	123.233	4.4924
111.972	4.4683	123.308	4.4928
112.041	4.4686	123.383	4.4931
112.109	4.4689	123.458	4.4931
112.177	4.4689	123.533	4.4934
112.245	4.4695	123.608	4.4934
112.313	4.4698	123.683	4.4937
112.381	4.4698	123.759	4.4937
112.449	4.4701	123.834	4.494
112.517	4.4704	123.909	4.4943
112.586	4.4704	123.984	4.4943
112.654	4.4704	124.059	4.4946
112.722	4.4707	124.134	4.4949
112.79	4.4711	124.209	4.4949
112.858	4.4711	124.284	4.4952
112.926	4.4714	124.359	4.4952
112.994	4.4717	124.434	4.4955
113.063	4.4717	124.51	4.4955
113.131	4.472	124.585	4.4959
113.199	4.4723	124.66	4.4962
113.267	4.4723	124.735	4.4962
113.335	4.4723	124.81	4.4962
113.403	4.4726	124.885	4.4965
113.471	4.4729	124.96	4.4968
113.54	4.4729	125.035	4.4968
113.608	4.4732	125.11	4.4971
113.676	4.4735	125.185	4.4971
113.744	4.4735	125.26	4.4974
113.812	4.4738	125.335	4.4974
113.88	4.4738	125.41	4.4977
113.948	4.4742	125.486	4.4977
114.016	4.4742	125.561	4.498
114.085	4.4745	125.636	4.498
114.153	4.4748	125.711	4.4983
114.221	4.4748	125.786	4.4986
114.289	4.4751	125.861	4.4986
114.357	4.4751	125.936	4.499
114.425	4.4754	126.011	4.499
114.493	4.4754	126.086	4.4993
114.561	4.4757	126.161	4.4993
114.629	4.4757	126.237	4.4996
114.698	4.476	126.312	4.4996
114.766	4.476	126.387	4.4999
114.834	4.4763	126.462	4.4999
114.902	4.4766	126.537	4.4999
114.97	4.4766	126.612	4.5002
115.038	4.4769	126.687	4.5005
115.106	4.4769	126.762	4.5005
115.174	4.4773	126.837	4.5008
115.243	4.4773	126.912	4.5008
115.311	4.4776	126.987	4.5011
115.379	4.4776	127.062	4.5011
115.447	4.4779	127.138	4.5014
115.515	4.4779	127.213	4.5014
115.583	4.4782	127.288	4.5017
115.651	4.4785	127.363	4.5017
115.72	4.4785	127.438	4.5021
115.788	4.4785	127.513	4.5021
115.856	4.4788	127.588	4.5024
115.924	4.4791	127.663	4.5024
115.992	4.4791	127.738	4.5027
116.06	4.4794	127.813	4.5027
116.128	4.4794	127.888	4.503
116.197	4.4797	127.964	4.503
116.265	4.4797	128.039	4.5033
116.333	4.4797	128.114	4.5033
116.401	4.48	128.189	4.5036
116.469	4.4804	128.264	4.5036
116.537	4.4804	128.339	4.5039
116.605	4.4804	128.414	4.5039
116.673	4.4807	128.489	4.5042
116.742	4.4807	128.564	4.5042
116.81	4.481	128.639	4.5042
116.878	4.481	128.714	4.5045
116.946	4.4813	128.79	4.5045
117.014	4.4813	128.865	4.5048
117.082	4.4816	128.94	4.5048
117.15	4.4816	129.015	4.5052
117.218	4.4816	129.09	4.5052
117.287	4.4819	129.165	4.5055
117.355	4.4819	129.24	4.5055
117.423	4.4822	129.315	4.5055
117.491	4.4822	129.39	4.5058
117.559	4.4825	129.465	4.5058
117.627	4.4825	129.541	4.5061
117.695	4.4828	129.616	4.5061
117.763	4.4828	129.691	4.5061
117.832	4.4831	129.766	4.5064
117.9	4.4831	129.841	4.5067
117.968	4.4835	129.916	4.5067
118.036	4.4835	129.991	4.507
118.104	4.4838	130.066	4.507
118.172	4.4838	130.141	4.5073
118.24	4.4841	130.216	4.5073
118.308	4.4841	130.291	4.5076
118.376	4.4841	130.367	4.5076
118.445	4.4844	130.442	4.5079
118.513	4.4844	130.517	4.5079
118.581	4.4847	130.592	4.5083
118.649	4.4847	130.667	4.5083
118.717	4.4847	130.742	4.5083
118.785	4.485	130.817	4.5086
118.853	4.485	130.892	4.5086
118.922	4.4853	130.967	4.5086
118.99	4.4853	131.042	4.5089
119.058	4.4856	131.117	4.5089
119.126	4.4856	131.192	4.5092
119.194	4.4859	131.268	4.5092
119.262	4.4859	131.343	4.5092
119.33	4.4859	131.418	4.5095
119.398	4.4862	131.493	4.5095
119.467	4.4862	131.568	4.5095
119.535	4.4866	131.643	4.5098
119.603	4.4866	131.718	4.5098
119.671	4.4866	131.793	4.5098
119.739	4.4869	131.868	4.5098
119.807	4.4869	131.943	4.5101
119.875	4.4872	132.018	4.5101
119.944	4.4872	132.094	4.5104
120.012	4.4872	132.169	4.5104
120.08	4.4875	132.244	4.5104
120.148	4.4875	132.319	4.5107
120.216	4.4878	132.394	4.5107
120.284	4.4878	132.469	4.511
120.352	4.4878	132.544	4.511
120.42	4.4881	132.619	4.511
120.489	4.4881	132.694	4.511
120.557	4.4884	132.769	4.5117
120.625	4.4884	132.845	4.5117
120.693	4.4884	132.92	4.512
120.761	4.4887	132.995	4.512
120.829	4.4887	133.07	4.512
120.897	4.489	133.145	4.5123
120.965	4.489	133.22	4.5123
121.034	4.489	133.295	4.5123
121.102	4.489	133.37	4.5126
121.17	4.4893	133.445	4.5126
121.238	4.4893	133.52	4.5129
121.306	4.4897	133.595	4.5129
121.374	4.4897	133.671	4.5129
121.442	4.4897	133.746	4.5132
121.51	4.49	133.821	4.5132
121.579	4.49	133.896	4.5132
121.647	4.4903	133.971	4.5135
121.715	4.4903	134.046	4.5135
121.783	4.4903	134.121	4.5135
121.851	4.4906	134.196	4.5138
121.919	4.4906	134.271	4.5138
121.987	4.4906	134.346	4.5138
122.055	4.4909	134.421	4.5141
122.124	4.4909	134.496	4.5141
122.192	4.4909	134.572	4.5141
122.26	4.4912	134.647	4.5145
122.328	4.4912	134.722	4.5145
122.396	4.4912	134.797	4.5145
122.464	4.4915	134.872	4.5148
122.532	4.4915	134.947	4.5148
122.6	4.4915	135.022	4.5148
122.669	4.4918	135.097	4.5148
122.737	4.4918	135.172	4.5151
122.805	4.4924	135.247	4.5151
122.873	4.4924	135.322	4.5151
122.941	4.4924	135.398	4.5154
123.009	4.4928	135.473	4.5154
123.077	4.4928	135.548	4.5157
123.145	4.4928	135.623	4.5157
123.214	4.4928	135.698	4.5157
123.282	4.4931	135.773	4.5157
123.35	4.4931	135.848	4.516
123.418	4.4931	135.923	4.516
123.486	4.4934	135.998	4.516
123.554	4.4934	136.073	4.5163
123.622	4.4934	136.149	4.5163
123.691	4.4937	136.224	4.5163
123.759	4.4937	136.299	4.5166
123.827	4.4937	136.374	4.5166
123.895	4.4937	136.449	4.5166
123.963	4.494	136.524	4.5166
124.031	4.494	136.599	4.5166
124.099	4.4943	136.674	4.5169
124.167	4.4943	136.749	4.5169
124.236	4.4943	136.824	4.5169
124.304	4.4943	136.899	4.5172
124.372	4.4943	136.974	4.5172
124.44	4.4946	137.049	4.5172
124.508	4.4946	137.125	4.5176
124.576	4.4949	137.2	4.5176
124.644	4.4949	137.275	4.5176
124.713	4.4949	137.35	4.5176
124.781	4.4949	137.425	4.5176
124.849	4.4952	137.5	4.5179
124.917	4.4952	137.575	4.5179
124.985	4.4955	137.65	4.5179
125.053	4.4955	137.725	4.5182
125.121	4.4955	137.8	4.5182
125.189	4.4955	137.875	4.5182
125.257	4.4959	137.951	4.5182
125.326	4.4959	138.026	4.5185
125.394	4.4959	138.101	4.5185
125.462	4.4962	138.176	4.5185
125.53	4.4962	138.251	4.5185
125.598	4.4962	138.326	4.5188
125.666	4.4962	138.401	4.5188
125.734	4.4965	138.476	4.5188
125.802	4.4965	138.551	4.5191
125.871	4.4965	138.626	4.5191
125.939	4.4968	138.702	4.5191
126.007	4.4968	138.777	4.5191
126.075	4.4968	138.852	4.5191
126.143	4.4968	138.927	4.5194
126.211	4.4971	139.002	4.5194
126.279	4.4971	139.077	4.5194
126.347	4.4971	139.152	4.5194
126.416	4.4974	139.227	4.5197
126.484	4.4974	139.302	4.5197
126.552	4.4974	139.377	4.5197
126.62	4.4974	139.452	4.5197
126.688	4.4974	139.528	4.52
126.756	4.4977	139.603	4.52
126.824	4.4977	139.678	4.52
126.892	4.498	139.753	4.52
126.961	4.498	139.828	4.5203
127.029	4.498	139.903	4.52
127.097	4.498	139.978	4.5203
127.165	4.4983	140.053	4.5203
127.233	4.4983	140.128	4.5203
127.301	4.4983	140.203	4.5207
127.369	4.4986	140.278	4.5207
127.438	4.4986	140.353	4.5207
127.506	4.4986	140.429	4.5207
127.574	4.4986	140.504	4.5207
127.642	4.4986	140.579	4.521
127.71	4.499	140.654	4.521
127.778	4.499	140.729	4.521
127.846	4.4993	140.804	4.521
127.915	4.4993	140.879	4.5213
127.983	4.4993	140.954	4.5213
128.051	4.4993	141.029	4.5213
128.119	4.4993	141.104	4.5213
128.187	4.4996	141.179	4.5216
128.255	4.4996	141.255	4.5216
128.323	4.4996	141.33	4.5216
128.391	4.4999	141.405	4.5219
128.459	4.4999	141.48	4.5219
128.528	4.4999	141.555	4.5219
128.596	4.4999	141.63	4.5219
128.664	4.4999	141.705	4.5219
128.732	4.5002	141.78	4.5219
128.8	4.5002	141.855	4.5222
128.868	4.5002	141.93	4.5222
128.936	4.5005	142.006	4.5222
129.005	4.5005	142.081	4.5222
129.073	4.5005	142.156	4.5225
129.141	4.5005	142.231	4.5225
129.209	4.5008	142.306	4.5225
129.277	4.5008	142.381	4.5225
129.345	4.5008	142.456	4.5225
129.413	4.5008	142.531	4.5228
129.481	4.5011	142.606	4.5228
129.549	4.5011	142.681	4.5228
129.618	4.5011	142.756	4.5228
129.686	4.5011	142.832	4.5231
129.754	4.5011	142.907	4.5231
129.822	4.5014	142.982	4.5231
129.89	4.5014	143.057	4.5231
129.958	4.5014	143.132	4.5231
130.026	4.5017	143.207	4.5234
130.095	4.5017	143.282	4.5234
130.163	4.5017	143.357	4.5234
130.231	4.5017	143.432	4.5234
130.299	4.5021	143.507	4.5234
130.367	4.5021	143.582	4.5238
130.435	4.5021	143.657	4.5238
130.503	4.5024	143.733	4.5238
130.571	4.5024	143.808	4.5238
130.64	4.5024	143.883	4.5241
130.708	4.5024	143.958	4.5241
130.776	4.5024	144.033	4.5241
130.844	4.5027	144.108	4.5244
130.912	4.5027	144.183	4.5244
130.98	4.5027	144.258	4.5244
131.048	4.503	144.333	4.5244
131.117	4.503	144.408	4.5244
131.185	4.503	144.483	4.5247
131.253	4.503	144.559	4.5247
131.321	4.503	144.634	4.5247
131.389	4.503	144.709	4.5247
131.457	4.5033	144.784	4.525
131.525	4.5036	144.859	4.525
131.593	4.5036	144.934	4.525
131.661	4.5036	145.009	4.525
131.73	4.5036	145.084	4.525
131.798	4.5036	145.159	4.5253
131.866	4.5039	145.234	4.5253
131.934	4.5039	145.31	4.5253
132.002	4.5039	145.385	4.5253
132.07	4.5039	145.46	4.5256
132.138	4.5042	145.535	4.5256
132.207	4.5042	145.61	4.5256
132.275	4.5042	145.685	4.5256
132.343	4.5042	145.76	4.5256
132.411	4.5042	145.835	4.5256
132.479	4.5042	145.91	4.5259
132.547	4.5045	145.985	4.5259
132.615	4.5045	146.06	4.5259
132.683	4.5045	146.136	4.5259
132.751	4.5045	146.211	4.5262
132.82	4.5045	146.286	4.5262
132.888	4.5048	146.361	4.5262
132.956	4.5048	146.436	4.5262
133.024	4.5048	146.511	4.5262
133.092	4.5048	146.586	4.5265
133.16	4.5048	146.661	4.5265
133.228	4.5048	146.736	4.5265
133.297	4.5052	146.811	4.5265
133.365	4.5052	146.886	4.5265
133.433	4.5052	146.962	4.5269
133.501	4.5055	147.037	4.5269
133.569	4.5055	147.112	4.5269
133.637	4.5055	147.187	4.5269
133.705	4.5055	147.262	4.5269
133.774	4.5058	147.337	4.5272
133.842	4.5058	147.412	4.5272
133.91	4.5058	147.487	4.5272
133.978	4.5058	147.562	4.5272
134.046	4.5058	147.637	4.5272
134.114	4.5061	147.712	4.5272
134.182	4.5061	147.787	4.5275
134.25	4.5061	147.863	4.5275
134.319	4.5061	147.938	4.5275
134.387	4.5061	148.013	4.5275
134.455	4.5064	148.088	4.5278
134.523	4.5064	148.163	4.5278
134.591	4.5064	148.238	4.5278
134.659	4.5067	148.313	4.5278
134.727	4.5067	148.388	4.5278
134.795	4.5067	148.463	4.5281
134.863	4.5067	148.538	4.5281
134.932	4.5067	148.613	4.5281
135	4.5067	148.689	4.5281
135.068	4.5067	148.764	4.5281
135.136	4.507	148.839	4.5281
135.204	4.507	148.914	4.5284
135.272	4.507	148.989	4.5284
135.34	4.507	149.064	4.5284
135.409	4.507	149.139	4.5284
135.477	4.507	149.214	4.5284
135.545	4.5073	149.289	4.5287
135.613	4.5073	149.364	4.5287
135.681	4.5073	149.439	4.5287
135.749	4.5073	149.514	4.5287
135.817	4.5073	149.59	4.5287
135.885	4.5073	149.665	4.529
135.954	4.5076	149.74	4.529
136.022	4.5076	149.815	4.529
[truncated: 6,655 more rows]

## Sheet: Figure 2b 
Pristine		M-LRO
Voltage	dQ/dV	Voltage	dQ/dV
3.0146	-68.4439	3.0161	-81.2112
3.0106	-65.9763	3.0124	-80.4719
3.0068	-64.4513	3.0087	-80.3983
3.0037	-64.7176	3.0053	-79.2807
3	-63.544	3.0019	-77.9649
2.9969	-61.8601	2.9982	-75.6592
2.9938	-60.5401	2.9944	-72.3517
2.9904	-60.7359	2.991	-69.0987
2.987	-61.5631	2.9879	-68.077
2.9836	-59.1279	2.9839	-67.9764
2.9802	-58.1836	2.9799	-67.1912
2.9768	-56.8713	2.9768	-66.3042
2.973	-55.6495	2.9734	-64.5891
2.9693	-54.4957	2.9699	-63.1802
2.9653	-51.7992	2.9665	-62.8937
2.9616	-50.5957	2.9634	-63.0874
2.9575	-48.9247	2.96	-61.9331
2.9544	-47.8145	2.9566	-60.7021
2.9504	-47.462	2.9529	-58.2572
2.9473	-46.3598	2.9489	-57.4662
2.9433	-46.0209	2.9454	-57.1832
2.9389	-45.9017	2.9417	-58.0013
2.9358	-45.692	2.9383	-57.2704
2.9327	-45.6223	2.9343	-55.6554
2.9284	-43.8294	2.9306	-52.8957
2.9241	-43.669	2.9275	-51.709
2.9206	-41.9774	2.9234	-51.364
2.9172	-39.6623	2.9194	-50.7212
2.9138	-37.0635	2.9154	-49.7719
2.9098	-36.1743	2.9113	-49.3982
2.9061	-36.5502	2.9079	-47.7441
2.9024	-36.2127	2.9036	-47.1874
2.8989	-36.3518	2.8989	-45.401
2.8952	-37.0965	2.8946	-45.0265
2.8915	-36.5687	2.8915	-44.6659
2.8878	-36.2446	2.8878	-43.642
2.8841	-35.8724	2.8847	-42.9081
2.8803	-36.2877	2.8813	-41.1104
2.8766	-36.2234	2.8782	-42.2197
2.8729	-35.6987	2.8745	-42.1926
2.8692	-34.8314	2.871	-40.1841
2.8652	-34.9204	2.8679	-40.0083
2.8611	-34.2249	2.8639	-39.3291
2.8571	-33.7313	2.8602	-39.6993
2.8534	-32.468	2.8568	-38.5684
2.849	-32.1988	2.8531	-37.343
2.8447	-31.7594	2.8493	-37.3697
2.84	-31.0281	2.8453	-36.5342
2.836	-30.5819	2.8413	-35.4789
2.8317	-31.4682	2.8373	-34.9787
2.8273	-31.1196	2.8335	-34.6638
2.823	-31.3928	2.8292	-34.3982
2.8187	-30.4042	2.8249	-33.6939
2.814	-29.9928	2.8208	-33.4391
2.8097	-29.1163	2.8165	-32.4226
2.8047	-28.0269	2.8121	-31.9685
2.7997	-26.7636	2.8078	-31.5389
2.7945	-26.1043	2.8028	-30.8675
2.7892	-24.9357	2.7982	-30.3403
2.7836	-24.9048	2.7938	-29.8306
2.7783	-24.1762	2.7889	-29.1032
2.7725	-23.7393	2.7839	-29.3894
2.7669	-23.2068	2.779	-29.0922
2.7638	-22.7167	2.774	-28.2915
2.7579	-21.8731	2.7694	-28.2952
2.7548	-22.0609	2.7644	-28.2388
2.7486	-22.0281	2.7588	-28.2007
2.7455	-22.2665	2.7539	-27.3227
2.7399	-22.3219	2.7489	-26.0967
2.7368	-22.0812	2.7436	-26.0161
2.7337	-21.8971	2.7405	-26.0468
2.7275	-21.2326	2.7349	-24.7596
2.7241	-20.8076	2.7297	-24.848
2.721	-20.648	2.7241	-24.761
2.7176	-20.7014	2.721	-25.1287
2.7145	-20.706	2.7157	-24.49
2.7111	-20.5803	2.7126	-23.8753
2.708	-20.548	2.707	-23.5709
2.7046	-20.4208	2.7039	-23.463
2.7012	-20.3601	2.7008	-23.0857
2.6981	-20.5394	2.6977	-23.4027
2.6946	-20.322	2.6919	-23.1378
2.6915	-20.5742	2.686	-23.3386
2.6881	-20.1167	2.6798	-23.2078
2.6847	-19.7361	2.6767	-22.9663
2.6813	-19.4391	2.6736	-22.5965
2.6776	-19.0775	2.6705	-22.5986
2.6742	-19.012	2.6674	-22.9758
2.6705	-18.9901	2.6643	-22.6059
2.6671	-18.4542	2.6612	-22.3342
2.6633	-18.1617	2.6581	-22.1488
2.6596	-17.4034	2.6546	-22.2404
2.6553	-17.3016	2.6484	-21.964
2.6515	-17.0166	2.6453	-21.8719
2.6475	-17.1928	2.6422	-22.0196
2.6438	-16.9407	2.6388	-22.3767
2.6398	-17.1004	2.6357	-22.1797
2.6357	-16.4565	2.6326	-22.3131
2.6314	-16.2074	2.6295	-22.704
2.6274	-16.1829	2.6264	-22.7044
2.623	-16.1253	2.6233	-22.3065
2.619	-15.935	2.6202	-22.1855
2.615	-15.9317	2.6168	-22.3321
2.6103	-15.7447	2.6137	-22.0768
2.606	-15.814	2.6106	-22.1611
2.6019	-15.621	2.6075	-21.9569
2.5976	-15.5158	2.6041	-22.1811
2.5933	-15.5871	2.601	-21.6138
2.5889	-15.3925	2.5976	-21.4754
2.5843	-15.0394	2.5945	-21.605
2.5799	-15.1992	2.5911	-22.0088
2.5756	-14.9852	2.588	-22.269
2.5709	-14.8727	2.5849	-22.5828
2.5666	-14.7007	2.5818	-22.1034
2.5616	-14.6055	2.5787	-21.9494
2.557	-14.1914	2.5753	-21.7618
2.5523	-14.1098	2.5719	-21.8699
2.5477	-13.9705	2.5688	-21.9966
2.5424	-14.0764	2.5629	-22.4338
2.5378	-13.9631	2.5567	-23.2326
2.5331	-14.0083	2.5536	-23.2536
2.5282	-13.9895	2.5477	-23.1962
2.5235	-13.9544	2.5418	-23.6676
2.5186	-13.7613	2.5356	-23.9562
2.5136	-13.8418	2.53	-23.9875
2.5086	-13.6231	2.5244	-23.8663
2.504	-13.7376	2.5213	-24.1934
2.499	-13.5005	2.5155	-24.8856
2.4937	-13.6602	2.5099	-24.9196
2.4891	-13.4594	2.5046	-25.5352
2.4835	-13.0557	2.4993	-26.1643
2.4789	-13.1604	2.4937	-26.6596
2.4733	-13.1216	2.4885	-26.5936
2.468	-12.9229	2.4832	-26.6254
2.4631	-12.9328	2.4782	-26.7411
2.4578	-12.6553	2.4727	-27.7052
2.4525	-12.7457	2.4677	-27.3998
2.4469	-12.5615	2.4627	-28.2091
2.4417	-12.3197	2.4581	-28.6502
2.4361	-12.3563	2.4528	-29.7548
2.4308	-12.2319	2.4485	-30.83
2.4252	-12.3522	2.4438	-30.9944
2.4197	-12.1529	2.4395	-30.9706
2.4141	-12.116	2.4352	-31.6079
2.4088	-12.0066	2.4302	-31.788
2.4029	-12.0956	2.4259	-32.7252
2.3973	-11.9537	2.4218	-32.8366
2.3918	-11.8789	2.4178	-33.3763
2.3862	-11.8541	2.4135	-33.7791
2.3803	-11.9952	2.4091	-32.975
2.3747	-11.667	2.4048	-32.7204
2.3691	-11.5415	2.4004	-32.1365
2.3632	-11.5623	2.3961	-32.2162
2.357	-11.7123	2.3918	-32.0389
2.3515	-11.6894	2.3871	-31.9459
2.3459	-11.7731	2.3828	-31.9881
2.3403	-11.751	2.3784	-32.0072
2.3344	-11.6825	2.3741	-32.1531
2.3285	-11.2823	2.3697	-32.8589
2.3223	-11.1277	2.3654	-33.1686
2.3164	-11.117	2.3611	-33.2158
2.3102	-11.1629	2.357	-32.4065
2.3043	-11.0913	2.3527	-32.7265
2.2984	-11.0973	2.348	-32.4184
2.2922	-11.1397	2.3434	-31.8727
2.286	-11.2695	2.3394	-31.3807
2.2801	-11.0187	2.3347	-31.6886
2.2743	-11.0312	2.3301	-32.0473
2.2681	-11.127	2.3257	-32.2593
2.2615	-10.9994	2.3214	-31.8618
2.2557	-10.6692	2.317	-32.1621
2.2495	-10.6201	2.3127	-31.9847
2.2429	-10.8115	2.308	-31.8753
2.2364	-10.7238	2.3034	-31.7738
2.2305	-10.5129	2.2991	-31.633
2.2243	-10.6103	2.2947	-31.4833
2.2175	-10.7943	2.2901	-31.2791
2.2113	-10.6266	2.2854	-31.473
2.2051	-10.4564	2.2808	-30.5682
2.1989	-10.5933	2.2761	-30.1682
2.1921	-10.5916	2.2718	-30.5855
2.1859	-10.6002	2.2665	-30.6987
2.1797	-10.6591	2.2619	-30.4183
2.1732	-10.703	2.2575	-29.831
2.1673	-10.7537	2.2526	-29.6081
2.1608	-10.5739	2.2476	-29.94
2.1543	-10.4932	2.2426	-29.349
2.1478	-10.4183	2.238	-28.6358
2.1413	-10.1088	2.233	-28.9392
2.1347	-10.0492	2.2281	-28.8657
2.1279	-9.99292	2.2228	-29.0953
2.1208	-9.78583	2.2181	-28.849
2.114	-9.57192	2.2132	-29.0751
2.1072	-9.53998	2.2085	-29.2189
2.0997	-9.48218	2.2033	-28.9508
2.0926	-9.45552	2.1983	-27.8273
2.0858	-9.55782	2.1933	-27.3948
2.0786	-9.65887	2.1878	-27.2437
2.0718	-9.81276	2.1825	-27.6608
2.0653	-9.81449	2.1775	-27.7488
2.0582	-9.95639	2.1726	-28.3667
2.0514	-9.98304	2.1676	-28.6805
2.0448	-9.97091	2.1626	-28.8615
2.0383	-10.0225	2.1577	-28.1653
2.0312	-9.94843	2.1524	-28.0171
2.0247	-9.98796	2.1475	-27.5346
2.0179	-9.96491	2.1419	-27.4086
2.0107	-9.9347	2.1369	-26.7035
2.0045	-9.89732	2.1313	-26.5568
1.9999	-9.85276	2.1261	-26.0556
		2.1202	-26.31
		2.1149	-25.3804
		2.1093	-25.3093
		2.1037	-24.9468
		2.1006	-25.3797
		2.0951	-24.735
		2.0895	-24.7137
		2.0839	-24.8642
		2.0808	-25.124
		2.0752	-24.6065
		2.0696	-24.7468
		2.0638	-24.7241
		2.0579	-25.3622
		2.0523	-24.559
		2.0464	-24.1409
		2.0408	-24.0441
		2.0374	-23.6965
		2.0315	-23.487
		2.0256	-23.5451
		2.0225	-23.4972
		2.0166	-23.8514
		2.0135	-23.5307
		2.0104	-23.1765
		2.0073	-22.7299
		2.0011	-22.191
		1.9999	-21.5597

## Sheet: Figure 2c
Cycles	Pristine	M-LRO
1	203.098	253.812
2	198.372	254.589
3	194.02	257.921
4	199.71	255.499
5	188.993	233.588
6	189.728	236.049
7	184.393	240.88
8	185.063	240.088
9	165.322	211.773
10	163.791	209.736
11	162.555	210.912
12	162.464	214.481
13	145.594	195.794
14	145.862	194.642
15	143.507	190.147
16	142.919	187.15
17	126.931	169.623
18	130.365	165.743
19	127.606	164.509
20	126.294	163.275
21	102.987	131.694
22	102.719	129.933
23	101.914	129.934
24	101.377	128.614
25	191.183	254.785
26	190.71	253.356
27	198.988	251.606
28	193.086	254.953

## Sheet: Figure 2d
Rate	Pristine	yEr±	M-LRO	yEr±
25	3.4638	0.0566	3.5977	0.0393
50	3.4582	0.051	3.5813	0.0229
125	3.4402	0.033	3.5642	0.0058
250	3.4213	0.0141	3.5565	0.0019
500	3.3578	0.0494	3.5531	0.0053
1250	3.302	0.1052	3.4976	0.0608

## Sheet: Figure 2e
Cycles	Pristine capacity	M-LRO Capacity	Pristine voltage	M-LRO voltage	pristine CE	M-LRO CE
1	191.273	243.781	3.5035	3.5243	96.701	97.213
2	191.071	242.145	3.5032	3.5264	96.068	97.112
3	187.993	241.631	3.5022	3.5143	97.088	96.791
4	187.897	241.095	3.5016	3.5162	97.179	96.509
5	187.192	240.333	3.4967	3.5196	94.921	95.722
6	184.806	240.392	3.4926	3.515	98.467	95.433
7	184.84	240.821	3.496	3.5044	97.517	96.409
8	182.317	239.609	3.4942	3.4945	97.544	95.778
9	182.222	241.615	3.4809	3.4923	97.281	95.825
10	182.494	240.595	3.4737	3.4858	97.907	97.986
11	182.732	241.962	3.4703	3.4762	97.93	96.094
12	182.057	241.933	3.47	3.4787	96.723	96.712
13	182.211	242.734	3.4638	3.4771	97.503	97.401
14	182.549	243.345	3.4601	3.4647	97.056	97.273
15	182.783	242.984	3.4567	3.465	97.761	97.921
16	182.829	243.074	3.4483	3.4523	97.837	96.263
17	182.75	243.708	3.4468	3.4557	98.142	96.659
18	183.884	243.751	3.4477	3.4412	96.863	98.263
19	182.282	243.568	3.4427	3.4424	97.541	96.991
20	182.139	243.465	3.4356	3.4418	98.318	97.788
21	182.783	242.924	3.4288	3.4427	97.352	97.06
22	183.378	243.526	3.434	3.4337	97.504	97.782
23	182.925	242.964	3.4241	3.4281	97.927	96.627
24	182.765	243.32	3.4192	3.4275	98.688	97.457
25	184.167	243.482	3.4176	3.4254	97.475	97.662
26	184.429	243.156	3.4133	3.4263	97.871	96.577
27	184.548	242.971	3.4139	3.4226	98.548	97.52
28	184.983	242.042	3.4102	3.4207	97.661	97.079
29	184.432	241.492	3.4052	3.4133	97.898	97.517
30	184.433	240.399	3.399	3.4151	98.757	98.165
31	183.405	240.063	3.3878	3.413	99.894	97.47
32	184.407	240.105	3.3807	3.4092	95.764	97.937
33	183.386	238.71	3.3875	3.4068	98.93	98.331
34	185.881	240.411	3.381	3.404	100.183	97.686
35	186.022	239.048	3.368	3.4049	95.588	98.723
36	184.505	239.466	3.3785	3.3971	98.304	97.427
37	183.799	239.673	3.3674	3.4024	101.119	97.557
38	186.184	239.428	3.3599	3.3968	95.617	97.867
39	184.539	239.053	3.35671	3.3993	97.808	98.008
40	185.467	240.895	3.3596	3.3931	98.667	98.136
41	185.865	239.372	3.34613	3.3935	97.242	98.059
42	183.786	239.33	3.3488	3.3962	95.101	98.399
43	185.104	239.478	3.3506	3.39	101.474	99.071
44	183.608	239.984	3.3479	3.3866	99.08	98.019
45	184.656	239.259	3.3466	3.3869	97.125	97.894
46	185.438	239.866	3.3469	3.3869	96.763	98.293
47	184.004	239.707	3.3485	3.3854	99.759	97.976
48	184.815	239.299	3.3392	3.3835	96.733	98.461
49	184.825	239.369	3.3426	3.3823	97.067	98.794
50	183.731	239.606	3.337	3.3804	100.433	98.044
51	184.565	239.811	3.3262	3.3832	96.796	98.687
52	184.386	238.878	3.3345	3.3795	96.751	97.978
53	185.523	240.117	3.3324	3.3832	98.644	98.674
54	184.412	240.215	3.3283	3.3745	98.804	98.931
55	185.505	240.716	3.3212	3.3785	96.524	97.711
56	185.662	241.731	3.3296	3.3754	98.896	98.9
57	185.801	240.294	3.319	3.3733	97.707	97.896
58	185.451	239.708	3.3209	3.3767	96.622	98.375
59	185.413	239.363	3.3234	3.3683	97.311	99.221
60	185.778	239.26	3.3159	3.3761	98.942	97.487
61	184.25	239.945	3.3144	3.372	94.564	98.568
62	184.037	239.994	3.3085	3.3683	95.032	98.148
63	184.536	239.87	3.2917	3.3742	100.409	98.079
64	185.443	239.495	3.3023	3.3686	97.051	98.578
65	184.361	241.004	3.2986	3.3634	97.966	98.013
66	184.321	240.529	3.288	3.3674	97.586	98.585
67	184.991	240.048	3.2908	3.3624	98.815	98.962
68	183.433	239.573	3.2952	3.3618	97.627	98.116
69	183.659	239.695	3.2921	3.3621	96.856	99.019
70	183.808	239.222	3.289	3.3634	97.073	98.538
71	184.374	240.323	3.2781	3.3581	99.34	97.653
72	184.694	240.882	3.2862	3.3627	95.275	98.481
73	184.225	239.639	3.2806	3.3568	98.458	99.102
74	184.743	239.631	3.2759	3.3578	100.11	97.696
75	183.537	239.943	3.2814	3.3581	97.282	99.378
76	183.675	239.914	3.2804	3.3578	97.757	99.011
77	183.722	239.777	3.2821	3.3587	98.119	99.53
78	184	239.546	3.2784	3.3519	97.329	99.296
79	183.965	239.97	3.2803	3.3482	95.705	98.655
80	184.945	239.947	3.2682	3.3519	98.468	97.899
81	184.152	240.129	3.2672	3.3544	97.764	98.154
82	184.816	239.923	3.2663	3.3463	97.668	98.774
83	183.929	241.081	3.2641	3.3457	97.653	97.452
84	184.44	239.941	3.2614	3.3485	99.128	98.272
85	183.935	239.72	3.2638	3.3432	100.865	98.233
86	184.265	239.942	3.2668	3.342	93.57	98.816
87	183.214	240.659	3.2601	3.338	100.052	98.261
88	183.202	240.209	3.257	3.3401	100.963	97.67
89	184.261	240.203	3.2569	3.3379	96.629	98.255
90	184.308	240.343	3.2626	3.3324	97.21	99.051
91	185.28	240.204	3.2638	3.3336	98.686	97.08
92	183.478	239.883	3.2589	3.337	98.795	98.645
93	183.773	239.109	3.2595	3.3311	97.792	97.147
94	184.28	240.129	3.2635	3.3336	98.363	98.471
95	183.083	239.547	3.2607	3.3336	98.951	98.51
96	182.013	240.093	3.2598	3.3296	97.765	98.062
97	182.647	239.595	3.2638	3.3324	97.783	98.262
98	182.258	239.646	3.2607	3.3274	98.387	99.036
99	181.056	240.35	3.2595	3.32455	98.173	99.209
100	181.183	240.179	3.2623	3.32369	97.7	99.365
101	181.743	240.317	3.2567	3.32639	98.176	99.579
102	180.574	239.624	3.2561	3.3248	99.033	99.161
103	180.497	239.542	3.2589	3.3251	97.587	100.858
104	180.493	239.355	3.2561	3.3295	97.697	97.8
105	179.372	239.875	3.2552	3.3282	99.036	98.383
106	179.54	239.623	3.2477	3.3317	97.184	96.791
107	178.938	240.105	3.2499	3.33	97.349	99.242
108	178.453	239.876	3.2477	3.3293	97.662	99.815
109	177.573	239.515	3.2397	3.3252	98.826	98.01
110	177.563	240.285	3.2508	3.3293	97.995	98.358
111	176.959	239.987	3.2462	3.3271	97.77	98.968
112	176.025	240.366	3.2415	3.3262	99.111	100.109
113	177.095	240.28	3.2496	3.3221	98.738	97.026
114	177.179	240.001	3.2539	3.3258	94.633	98.659
115	175.008	240.239	3.2328	3.32738	98.607	100.817
116	174.731	240	3.2331	3.32096	98.564	96.654
117	175.697	240.335	3.2452	3.31815	99.855	96.304
118	175.419	239.934	3.2276	3.3182	99.392	98.66
119	174.108	240.095	3.2233	3.3194	96.802	97.428
120	174.816	240.231	3.217	3.3187	97	98.491

## Sheet: Figure 3a
Left contour	0	0	0	0	0	0	0	0	0	0	0	0	3	6	8	9	9	7	5	3	2	0	0	0	0	0	0	0	0	0	0	0	5	12	19	25	27	28	29	27	25	22	18	14	10	7	6	5	5
	33	35	35	32	27	20	13	7	2	0	0	0	0	0	0	0	0	0	0	0	0	0	0	0	0	2	9	15	19	22	21	21	20	20	22	24	28	31	35	39	42	45	45	44	42	38	34	30	24
	39	41	42	44	46	47	50	53	57	61	63	65	64	62	58	52	45	37	30	24	19	18	17	20	23	27	30	31	31	30	25	21	16	12	10	7	7	7	8	9	10	12	13	16	17	18	21	23	28
	8	8	8	10	12	14	17	20	21	21	21	20	17	14	10	7	5	3	2	1	2	4	5	6	9	9	10	10	9	10	9	9	9	10	11	11	12	12	13	13	13	13	14	16	18	19	21	22	23
	5	5	5	5	5	4	4	4	7	7	6	2	0	0	0	0	0	0	0	0	0	0	0	0	0	0	0	0	0	0	0	0	0	0	1	4	7	9	10	9	8	7	5	4	6	6	9	12	16
	6	6	6	6	6	9	12	16	23	28	30	32	30	30	28	27	25	22	18	14	10	8	7	6	6	6	4	4	2	0	0	0	0	0	0	0	0	0	1	2	3	3	4	5	7	10	12	16	19
	8	8	8	8	8	13	16	21	27	28	28	26	24	24	24	24	26	27	29	31	33	36	38	39	40	39	39	39	41	41	42	45	45	46	48	48	49	49	49	48	47	48	48	49	50	50	49	49	48
	5	5	5	5	5	5	5	5	8	7	6	5	4	3	3	4	5	7	10	10	13	13	13	12	10	7	3	0	0	0	0	0	0	0	0	0	0	0	0	2	8	12	16	18	17	15	13	11	8
	5	5	5	5	5	6	5	5	7	5	4	4	4	8	11	14	17	18	20	19	18	17	14	12	8	5	3	2	2	2	4	6	7	9	10	11	13	14	15	17	18	21	25	27	31	35	37	40	41
	3	3	3	3	3	3	1	0	0	0	0	0	0	0	0	0	0	0	0	0	0	0	0	0	0	0	0	0	0	0	0	0	0	0	2	6	13	18	24	29	34	36	39	39	37	35	31	26	20
	11	11	11	11	11	18	22	26	27	23	17	9	2	0	0	0	0	0	0	0	0	0	0	0	0	0	0	0	5	12	18	22	22	19	15	12	8	6	5	6	9	14	20	27	34	39	41	41	36
	5	5	5	5	5	7	7	8	9	8	6	3	4	5	7	11	15	20	24	27	28	27	26	23	19	15	12	7	5	3	3	3	4	6	8	11	12	15	18	20	23	27	29	32	35	37	38	37	36
	5	5	5	5	5	7	10	12	15	15	13	11	9	9	8	7	6	5	5	5	6	7	10	12	12	14	13	14	13	14	15	15	15	13	13	12	11	12	12	15	17	19	21	22	22	23	22	21	19
	1	1	1	1	1	1	0	0	1	0	0	0	0	0	0	0	0	0	0	0	0	0	0	0	0	0	1	7	14	19	22	20	16	11	5	1	0	0	0	4	9	13	17	19	20	18	14	10	5
	2	2	2	2	2	3	3	4	8	8	9	8	7	5	5	5	3	3	2	2	3	4	6	8	9	9	8	8	8	8	9	10	12	13	15	17	20	24	27	29	29	27	26	22	17	12	6	0	0
	1	1	1	1	1	0	0	0	0	0	0	0	0	0	0	0	0	3	9	12	13	12	7	1	0	0	0	0	0	0	0	0	0	0	0	0	2	9	16	20	23	20	17	14	11	11	10	10	11
	4	4	4	4	4	3	1	0	0	0	0	0	0	0	0	0	0	0	0	0	0	0	2	6	7	8	5	2	0	0	0	0	0	0	0	0	0	0	0	0	0	0	0	0	0	0	0	1	1
	2	2	2	2	2	0	0	0	0	2	3	5	4	5	5	1	0	0	0	0	0	0	0	0	5	12	21	28	30	31	26	21	16	9	6	0	0	0	0	0	0	0	0	0	0	0	0	0	2
	3	3	3	3	3	3	3	4	7	8	10	11	11	11	12	12	11	10	10	8	7	7	6	8	9	10	11	12	13	12	12	12	11	10	10	11	12	17	21	28	34	39	42	43	43	41	36	32	27
	5	5	5	5	5	6	7	10	16	20	26	28	30	32	31	29	26	23	18	13	10	8	7	8	11	12	12	12	12	12	10	9	8	5	3	0	0	0	0	0	0	0	0	0	0	0	0	0	0
	4	4	4	4	4	3	0	0	0	0	0	0	0	0	0	0	0	0	0	2	12	21	28	33	31	27	25	20	19	18	18	19	18	19	19	20	20	20	19	19	17	14	10	7	3	0	0	0	0
	5	5	5	5	5	6	6	7	7	5	2	1	0	0	0	0	0	0	0	0	0	0	0	0	0	0	0	0	0	0	0	0	0	0	0	0	0	0	0	0	0	0	0	0	0	0	0	0	0
	8	8	8	8	8	10	11	12	13	9	7	3	0	0	0	0	0	0	0	0	0	0	0	0	0	0	0	0	0	0	0	0	0	0	6	13	19	22	24	24	22	21	21	20	18	16	13	11	7
	3	3	3	3	3	3	2	1	3	1	0	0	0	0	0	0	0	0	0	0	0	0	0	3	7	11	15	17	18	16	12	8	2	0	0	0	0	0	0	0	0	0	0	3	8	13	16	18	16
	7	7	7	7	7	8	9	9	10	5	2	0	0	0	0	0	3	10	17	24	30	34	33	32	29	26	24	24	24	27	30	35	39	43	47	49	48	46	43	37	33	27	21	18	12	9	5	3	3
	4	4	4	4	4	5	6	5	8	9	8	8	5	5	5	4	4	4	4	7	8	11	14	15	17	19	20	23	24	26	27	28	28	29	29	28	26	23	20	17	14	11	11	10	13	15	19	24	29
	4	4	4	4	4	3	3	3	6	7	8	11	11	14	15	15	14	11	7	3	2	0	0	0	0	0	0	0	4	7	9	10	7	3	0	0	0	0	0	0	0	0	0	0	0	0	0	3	5
	3	3	3	3	3	4	3	4	8	9	12	15	16	19	21	21	19	17	11	6	1	0	0	0	0	0	0	0	0	2	8	12	14	15	12	8	5	0	0	0	0	0	0	0	0	0	0	0	6
	5	5	5	5	5	6	9	12	16	16	15	12	9	5	2	0	0	0	3	7	14	20	27	31	34	34	32	28	22	17	12	9	9	10	15	22	28	34	36	37	35	30	24	17	9	2	1	0	0
	3	3	3	3	3	5	6	9	16	18	21	24	25	27	29	28	27	24	19	15	10	5	0	0	0	0	0	0	0	0	1	5	7	9	10	7	4	0	0	0	0	0	0	0	1	6	12	18	25
	6	6	6	6	6	8	12	15	20	23	25	25	24	24	23	20	17	13	8	4	0	0	0	0	0	0	0	0	0	0	0	0	0	0	0	6	13	22	29	32	33	31	28	23	17	12	8	5	3
	8	8	8	8	8	12	16	18	22	20	17	14	9	6	5	5	5	7	6	6	6	4	3	3	3	4	7	9	12	15	17	17	16	14	10	9	6	5	5	4	6	5	6	4	2	1	0	0	0
	2	2	2	2	2	0	0	0	0	0	0	0	1	2	2	0	0	0	0	0	0	0	0	0	0	0	0	0	0	0	0	6	14	23	31	38	43	45	44	42	39	34	32	29	25	24	22	19	18
	7	7	7	7	7	8	10	13	17	19	19	19	17	15	14	11	9	8	7	8	9	11	14	17	22	26	28	32	31	31	29	26	23	18	14	10	5	3	0	0	0	0	0	0	0	0	0	0	0
	3	3	3	3	3	4	4	6	10	12	13	15	17	20	24	27	29	29	28	26	23	19	16	12	9	7	5	5	4	4	5	5	6	4	3	2	0	0	0	0	0	1	3	5	6	9	11	12	13
	2	2	2	2	2	1	0	2	7	10	15	20	25	31	36	40	42	42	41	39	36	33	29	25	23	20	19	18	16	16	13	12	10	8	7	6	7	8	9	10	11	12	14	16	19	21	23	24	27
	3	3	3	3	3	4	4	5	6	4	0	0	0	0	0	0	0	0	0	0	0	0	0	0	0	0	0	0	0	0	1	3	4	2	0	0	0	0	0	0	0	0	0	0	0	0	0	0	0
	6	6	6	6	6	8	11	14	17	18	17	15	12	10	9	8	8	8	9	11	14	16	20	24	26	28	28	28	27	27	25	22	20	16	12	8	4	0	0	0	0	0	0	0	3	8	13	18	24
	6	6	6	6	6	9	12	16	20	21	20	17	12	8	3	1	0	0	0	0	0	0	0	4	11	18	23	26	27	27	28	29	32	34	36	38	37	36	33	30	26	20	15	12	10	12	16	23	30
	6	6	6	6	6	7	8	9	10	9	6	4	3	0	0	0	0	0	1	3	5	6	8	9	10	10	8	8	5	2	0	0	0	0	0	0	0	0	0	0	0	0	3	11	18	24	27	27	24
	3	3	3	3	3	2	2	2	4	5	7	8	10	13	17	20	23	26	28	27	26	24	24	23	23	25	29	33	38	43	48	50	49	47	41	37	29	22	17	14	13	13	14	18	21	24	27	28	30
	4	4	4	4	4	1	0	0	0	0	0	0	0	0	5	11	17	22	22	21	17	13	10	3	0	0	0	0	0	0	0	0	0	0	0	1	9	16	21	24	21	19	16	14	14	15	18	21	21
	6	6	6	6	6	8	11	14	15	15	14	11	10	9	10	10	10	8	6	3	0	0	0	0	0	0	0	0	3	8	13	15	17	15	14	13	12	13	16	16	17	18	19	17	17	14	12	11	8
	6	6	6	6	6	7	5	4	4	1	1	4	7	11	17	20	22	21	19	13	9	6	5	6	10	16	20	24	26	23	21	17	13	12	12	14	19	25	29	33	35	33	32	28	23	21	19	18	20
	7	7	7	7	7	9	11	17	24	30	35	38	42	43	43	43	40	39	37	35	36	35	36	36	36	37	37	36	35	33	31	30	27	25	21	17	13	8	3	0	0	0	0	0	0	0	0	0	0
	1	1	1	1	1	0	0	0	0	0	0	4	10	16	23	28	32	34	35	36	36	36	37	37	37	36	35	33	29	26	20	16	12	9	8	7	9	11	16	21	25	30	32	33	33	29	25	20	12
	3	3	3	3	3	4	4	5	9	9	9	9	6	6	6	7	10	12	13	15	16	16	17	16	16	13	11	10	8	9	8	8	6	5	4	3	2	1	2	4	8	12	16	21	25	29	31	33	33
	8	8	8	8	8	12	16	20	25	25	24	24	21	21	21	21	24	26	29	35	37	40	42	40	37	30	24	17	11	9	8	10	14	17	19	21	19	17	13	9	6	5	9	14	20	26	31	32	32
	6	6	6	6	6	7	9	12	15	17	17	14	12	8	5	2	0	0	0	0	0	0	0	0	0	0	0	0	0	0	0	0	0	0	0	2	5	9	12	16	19	22	25	27	28	28	28	26	25
Middle XRD Curves	18	51	51	24	22	9	37	60	40	37	45	32	23	42	22	31	79	39	27	48	20	38	51	22	39	21	56	42	48	35	35	65	34	25	31	37	36	65	48	42	4	53	5	35	14	33	36	21	14
	18.01	52	45	24	22	16	36	60	38	38	43	32	22	39	22	34	83	39	21	44	24	44	47	28	36	22	59	38	43	32	37	63	31	27	30	37	38	56	48	41	5	56	7	35	10	31	36	22	10
	18.02	50	38	23	22	26	36	59	34	38	40	33	23	36	23	35	87	39	13	39	28	45	44	34	34	21	61	35	36	28	39	60	29	30	29	37	39	44	48	40	6	55	10	37	11	29	37	26	9
	18.03	47	28	22	23	36	36	58	29	38	36	35	24	31	25	35	89	37	7	35	32	47	41	38	31	22	63	30	27	26	41	56	29	33	26	38	40	34	47	42	10	55	15	37	13	28	38	29	14
	18.04	44	17	18	25	43	39	56	25	38	30	39	25	26	26	33	90	36	3	32	36	48	36	41	30	23	65	26	20	21	43	52	31	38	21	39	40	25	46	44	14	52	20	34	19	27	39	33	20
	18.05	38	8	17	28	48	40	57	22	39	27	42	24	20	28	31	89	34	2	30	41	47	36	43	29	26	65	23	16	17	43	46	32	42	15	41	41	18	44	49	18	48	28	31	25	26	41	36	27
	18.06	34	1	15	30	49	44	58	18	37	25	45	22	15	28	28	88	34	3	31	43	45	37	46	29	31	66	22	11	11	42	45	35	44	11	44	40	15	42	52	23	43	33	28	32	26	41	39	36
	18.07	29	0	14	31	49	48	58	17	36	22	48	20	12	30	27	86	34	6	32	46	45	39	49	29	36	67	21	11	7	39	42	40	46	6	47	39	15	39	54	28	37	39	24	38	26	42	41	44
	18.08	26	0	13	31	47	52	59	16	32	24	48	14	10	30	26	83	37	10	37	47	44	44	50	28	43	67	23	13	2	35	41	44	45	4	51	39	16	38	56	31	32	43	21	42	28	41	42	49
	18.09	24	0	15	30	44	56	59	15	28	24	48	9	11	31	27	80	39	17	42	46	45	52	53	29	48	67	26	17	1	31	41	49	44	2	55	38	20	36	54	35	26	47	17	44	28	40	43	53
	18.1	23	0	16	28	43	60	59	14	24	26	49	6	14	33	29	78	43	23	48	45	48	57	53	29	53	68	28	25	0	26	41	53	41	4	56	38	24	34	52	37	22	47	16	42	30	39	44	54
	18.11	25	0	18	26	42	62	57	15	20	30	49	2	18	34	32	75	46	29	54	44	52	66	52	30	58	68	33	33	0	22	41	55	37	7	58	39	29	33	49	41	20	50	14	39	31	38	45	55
	18.12	26	5	21	22	43	64	52	14	17	32	50	3	23	38	34	74	49	38	59	41	58	73	51	30	60	68	35	42	0	19	42	57	34	12	59	39	34	31	45	43	19	49	14	34	32	37	47	53
	18.13	28	11	22	18	45	64	47	13	15	34	51	6	28	41	37	72	52	44	64	41	64	79	47	31	61	68	37	50	0	17	43	57	31	18	58	40	40	29	40	45	20	48	16	28	34	37	48	53
	18.14	33	20	22	15	49	62	41	13	15	33	52	13	33	45	39	71	55	50	66	40	72	84	42	33	61	69	38	57	2	17	45	56	30	24	58	42	43	29	38	46	23	49	18	23	37	38	51	53
	18.15	37	31	23	13	51	59	35	12	16	32	53	21	37	48	39	69	57	56	68	41	80	89	37	34	61	68	39	61	10	17	48	54	30	30	58	43	45	27	35	45	28	49	21	20	39	40	53	52
	18.16	41	39	22	12	53	55	30	12	18	29	52	31	40	51	40	67	62	60	68	43	87	90	32	37	60	68	40	65	19	20	54	53	33	36	58	45	47	24	35	44	34	50	27	17	43	44	57	52
	18.17	46	48	23	12	54	51	26	15	22	24	50	40	42	53	40	64	66	62	68	46	92	92	28	39	60	68	41	67	28	23	58	53	38	40	59	48	48	23	36	41	40	52	32	17	47	47	60	52
	18.18	49	53	24	14	51	48	24	16	26	21	47	47	42	53	42	61	72	61	66	51	98	93	27	44	60	69	42	69	38	29	65	54	43	44	61	52	49	23	40	37	46	55	38	18	50	51	62	51
	18.19	53	55	27	18	48	44	24	20	31	18	42	50	42	53	43	56	77	59	66	56	101	92	28	50	61	71	44	71	46	35	70	58	50	47	62	56	50	24	45	34	53	58	46	21	55	55	64	50
	18.2	54	56	32	23	44	41	27	24	35	15	37	51	42	51	46	54	82	54	65	62	103	94	30	56	61	74	47	74	54	41	76	66	57	48	64	62	52	27	53	29	57	63	54	25	56	57	62	51
	18.21	55	54	37	29	38	39	31	27	39	16	34	45	41	51	51	52	86	49	66	68	103	94	36	64	63	78	51	78	59	48	81	75	64	49	65	66	55	31	61	27	62	68	61	30	59	58	61	51
	18.22	56	51	44	36	34	38	36	31	43	18	33	39	42	50	57	52	90	44	66	72	104	96	45	71	64	83	57	85	65	56	87	85	68	49	67	71	57	36	70	27	64	74	67	36	61	57	57	52
	18.23	54	48	52	42	32	36	43	35	45	21	35	31	45	49	65	53	91	43	70	76	105	99	54	78	64	88	64	94	72	63	91	99	73	49	68	76	60	42	77	28	67	79	73	43	64	57	54	55
	18.24	54	44	56	48	31	36	49	37	47	25	40	23	48	50	74	58	94	45	74	78	107	103	65	85	67	94	72	103	81	72	97	112	78	49	70	80	64	50	84	33	69	86	77	51	67	56	49	57
	18.25	52	41	60	52	35	36	54	38	50	30	47	19	52	52	85	64	96	52	79	79	109	108	76	90	70	102	82	116	91	82	103	126	84	50	74	86	69	57	90	38	71	92	80	62	72	55	44	61
	18.26	50	37	62	54	40	39	60	39	53	32	53	19	59	56	95	73	100	61	89	81	115	113	88	95	75	110	96	129	105	94	113	139	89	53	80	90	73	64	93	47	74	98	84	74	77	56	41	65
	18.27	49	36	61	55	47	42	64	39	60	35	60	23	67	63	104	81	104	74	98	81	121	118	97	101	83	122	110	145	120	108	125	152	95	58	87	98	79	72	96	56	77	105	88	87	83	58	39	69
	18.28	49	35	58	53	55	46	67	39	68	35	65	32	75	70	112	93	112	90	111	82	132	125	106	106	94	135	128	163	137	125	141	165	105	65	97	106	87	81	98	67	82	111	92	100	90	62	39	74
	18.29	48	37	54	50	63	51	70	40	75	34	69	45	86	80	121	104	122	107	124	87	144	132	116	113	107	151	148	182	156	144	160	180	115	76	109	114	94	89	99	79	88	116	96	113	98	70	42	79
	18.3	48	39	50	46	69	57	72	40	85	33	72	58	97	92	130	116	137	126	141	95	159	140	124	123	126	170	173	203	177	167	182	194	129	89	122	126	105	99	101	93	95	122	104	123	106	78	49	87
	18.31	50	42	47	42	73	62	75	42	95	34	74	73	106	106	138	129	154	146	158	107	175	152	136	136	150	190	199	225	201	192	209	210	149	104	137	137	119	109	105	107	105	129	112	130	115	88	60	97
	18.32	50	47	46	39	75	68	77	46	103	34	74	87	116	123	150	143	175	169	180	126	194	166	148	152	176	213	228	247	229	219	236	230	170	121	154	151	133	122	111	120	117	137	122	134	126	102	77	111
	18.33	50	51	46	36	74	73	79	50	110	39	78	99	127	141	164	159	196	193	204	149	214	183	162	173	208	239	258	271	259	249	267	252	195	141	173	165	153	136	121	135	131	148	135	137	136	115	97	128
	18.34	52	55	49	36	72	78	82	56	116	48	84	110	138	162	180	176	221	219	233	180	236	205	183	198	242	268	291	298	293	282	299	278	225	163	192	182	173	154	136	149	146	161	150	142	150	129	123	149
	18.35	52	56	54	39	67	82	84	62	118	59	92	123	149	186	201	197	247	251	265	216	262	230	207	226	281	301	326	327	331	317	334	308	259	188	214	201	195	175	154	166	164	179	169	148	167	145	151	172
	18.36	53	60	60	44	62	87	88	70	120	75	105	133	164	211	225	220	273	284	302	255	291	262	237	260	321	337	361	359	372	354	371	344	295	216	238	224	220	199	178	184	182	199	192	160	187	161	181	196
	18.37	54	59	68	51	57	91	93	77	122	94	121	147	180	239	252	250	301	320	342	300	324	298	272	295	365	378	401	395	417	396	408	381	337	248	265	251	248	226	207	207	203	225	217	179	210	180	214	220
	18.38	54	61	76	59	54	94	98	84	122	112	139	163	199	271	283	283	331	362	386	348	363	342	312	333	410	421	440	435	461	438	447	421	378	284	294	283	277	256	241	233	226	254	247	207	239	201	247	244
	18.39	57	62	81	69	53	101	105	91	127	131	161	182	221	305	317	322	362	409	434	398	407	389	356	374	457	470	481	477	507	481	484	463	421	321	327	320	309	287	278	264	253	288	280	240	271	227	281	267
	18.4	58	63	87	80	57	108	113	98	135	151	186	206	247	343	355	366	398	457	486	451	456	442	403	415	502	519	523	522	551	524	521	504	466	361	363	361	345	324	320	300	285	325	316	281	307	257	314	290
	18.41	64	67	92	90	64	117	122	107	145	170	214	236	278	383	397	416	438	508	540	506	511	498	453	459	547	568	564	566	590	564	556	542	509	402	404	407	384	362	365	340	320	364	354	328	348	291	350	316
	18.42	70	73	94	100	76	131	132	116	163	188	246	270	314	426	444	468	482	563	597	562	569	557	503	504	588	616	605	610	626	602	589	578	549	445	446	456	425	402	411	385	364	406	393	375	391	332	386	345
	18.43	79	82	98	110	91	147	143	127	186	208	280	309	354	472	494	523	532	618	654	618	630	615	552	547	626	659	640	649	655	635	619	611	588	487	492	507	471	445	457	435	409	449	436	423	436	376	425	380
	18.44	90	93	101	119	109	165	157	140	213	230	317	353	398	518	546	580	588	673	712	675	691	672	599	592	660	695	670	682	677	662	644	637	624	527	538	557	519	488	503	486	462	493	481	471	484	423	465	422
	18.45	104	109	104	130	132	187	175	158	247	256	358	401	444	567	602	636	646	726	766	729	751	725	643	635	688	722	693	706	693	681	665	659	653	566	583	606	568	531	548	540	517	536	526	518	531	475	509	470
	18.46	119	127	111	143	155	210	197	178	286	290	403	450	493	617	658	691	704	779	816	778	807	774	680	674	711	740	709	722	699	694	681	677	681	602	626	651	615	574	590	594	572	578	573	563	579	524	553	523
	18.47	138	147	123	159	182	237	224	206	329	330	449	503	543	666	713	742	762	825	859	823	858	812	712	710	729	747	716	726	698	697	691	688	702	630	664	689	662	616	629	645	628	620	622	607	625	573	597	582
	18.48	158	170	139	180	213	267	256	241	375	378	499	557	591	715	766	790	814	864	893	859	901	843	736	739	740	742	713	721	689	693	696	695	715	654	696	721	701	653	664	693	681	658	668	651	670	621	640	638
	18.49	181	195	161	207	246	299	295	282	424	434	551	610	638	764	813	829	861	896	915	884	935	860	751	759	745	730	702	708	672	682	693	696	720	671	721	742	734	687	692	734	727	694	712	691	711	664	681	693
	18.5	208	223	193	241	282	336	339	329	476	495	603	662	684	806	851	863	898	917	927	897	959	866	757	770	742	709	683	686	649	663	683	692	717	680	738	755	761	715	715	767	766	725	751	729	746	699	714	742
	18.51	237	254	233	282	326	377	388	384	529	559	655	713	724	844	881	887	925	926	927	898	969	858	756	773	733	681	659	658	620	636	664	683	704	683	747	758	778	735	732	790	794	752	782	763	776	731	743	778
	18.52	271	289	280	330	374	424	442	443	585	625	705	758	758	874	899	903	938	924	915	886	968	839	744	765	713	648	629	626	586	607	639	668	683	680	749	753	786	750	740	803	812	771	802	787	798	752	762	805
	18.53	309	330	333	385	429	476	502	508	641	688	752	797	790	893	902	910	939	911	892	861	952	809	726	748	687	612	595	590	550	571	607	648	656	670	742	740	784	755	743	806	819	783	814	802	810	766	772	818
	18.54	355	377	393	444	489	535	564	573	698	745	793	829	811	901	896	905	928	885	858	824	925	768	702	725	654	572	560	552	512	533	570	621	622	653	727	721	774	752	738	798	813	785	814	805	814	770	773	814
	18.55	405	432	457	509	555	598	628	639	752	795	828	854	826	896	878	891	902	851	816	779	885	723	672	694	612	533	523	513	471	494	528	590	585	632	707	695	755	743	726	778	797	775	802	796	806	765	765	799
	18.56	462	491	523	575	624	664	693	704	805	837	854	868	833	878	849	867	866	808	766	728	836	671	639	656	567	493	487	473	431	453	485	557	548	608	679	667	730	723	708	749	769	756	779	775	788	751	747	774
	18.57	525	558	589	643	694	731	755	765	853	867	872	874	830	848	813	835	820	759	713	673	779	618	603	617	520	455	453	433	394	412	441	520	509	577	645	635	697	697	682	713	731	726	747	743	760	729	723	736
	18.58	591	627	656	710	761	796	813	818	893	888	881	872	819	808	771	793	768	703	656	616	716	565	566	573	474	419	420	395	358	372	400	482	471	543	608	602	660	665	651	669	685	688	707	704	723	699	690	693
	18.59	661	697	720	773	823	855	866	864	926	897	879	859	800	760	724	746	710	645	600	561	651	516	526	527	429	387	388	357	324	334	361	444	435	508	568	566	619	625	616	622	634	644	663	658	677	662	653	648
	18.6	728	763	781	831	876	908	909	899	948	895	868	837	772	707	675	694	653	586	542	508	585	470	487	481	387	357	359	322	296	297	326	407	399	469	525	531	571	581	574	571	578	594	615	609	627	620	611	599
	18.61	793	825	836	881	918	948	942	920	956	883	849	809	737	651	626	640	594	526	488	458	522	430	447	436	351	331	330	291	271	264	295	372	364	430	481	492	523	533	530	520	521	543	566	557	569	576	566	549
	18.62	851	876	886	920	944	976	963	929	950	862	821	772	697	597	575	585	536	468	435	412	463	393	407	392	317	309	301	261	248	233	270	339	329	391	437	453	474	481	484	469	466	493	518	504	511	526	518	503
	18.63	901	918	926	947	956	989	970	924	932	831	786	729	651	545	526	530	483	412	389	370	409	363	369	352	287	288	275	237	231	207	248	308	297	352	392	415	423	430	437	421	411	444	470	453	452	477	471	457
	18.64	936	944	953	959	951	985	966	904	898	793	746	680	601	498	477	478	434	365	345	334	364	335	332	313	261	268	247	217	216	185	230	279	264	313	348	375	374	377	391	374	362	397	424	402	393	426	423	414
	18.65	958	959	964	956	931	967	947	871	850	749	700	628	550	453	431	428	389	318	306	301	324	310	297	279	236	249	220	199	203	167	214	251	234	278	308	336	329	328	346	331	319	353	378	352	339	377	375	375
	18.66	964	959	960	936	894	932	914	825	793	698	648	573	496	413	387	383	349	279	272	272	290	286	263	250	214	229	193	184	191	152	202	225	205	244	269	298	286	280	304	292	280	313	336	305	291	327	331	338
	18.67	954	945	936	901	847	883	870	769	727	644	594	516	444	376	345	343	313	248	241	247	263	262	233	224	195	207	167	171	180	141	189	201	181	211	232	261	248	238	264	255	247	276	296	260	249	282	288	302
	18.68	926	916	894	852	789	826	814	704	656	587	537	462	393	339	304	308	281	220	214	225	240	238	205	202	175	186	143	159	168	132	177	179	158	182	201	225	214	202	227	223	220	243	259	216	213	239	249	269
	18.69	887	876	836	792	724	757	748	635	582	529	481	410	344	307	268	276	252	196	190	205	221	214	179	184	159	162	122	148	157	124	167	159	141	156	174	195	186	170	194	196	196	213	226	179	186	200	213	238
	18.7	833	822	765	722	654	683	678	563	509	470	426	360	299	275	235	248	226	177	170	188	205	189	156	168	145	141	104	137	144	117	154	142	125	132	149	166	162	145	165	171	176	186	197	146	165	166	182	207
	18.71	770	759	686	647	583	608	604	494	439	411	374	314	256	245	202	224	204	158	153	173	191	165	138	153	131	122	90	127	130	110	142	128	113	111	130	143	141	126	138	151	160	163	171	118	148	137	154	176
	18.72	699	687	604	569	513	534	529	429	373	355	327	273	218	217	176	202	182	140	137	159	177	143	121	140	122	106	82	118	114	102	132	116	101	91	113	124	127	112	116	134	144	142	149	96	137	113	131	149
	18.73	625	609	523	494	445	461	457	368	315	303	287	235	186	193	153	183	163	124	125	146	164	123	108	127	113	93	76	108	97	95	121	107	92	76	100	111	114	101	99	118	131	124	133	80	130	95	111	124
	18.74	549	528	447	422	382	394	392	316	264	254	252	202	157	170	130	168	146	108	113	133	151	106	98	115	106	86	76	98	81	88	111	100	81	62	91	99	104	94	85	105	118	109	119	69	122	82	98	100
	18.75	475	446	378	357	325	336	332	269	221	211	222	172	133	150	114	152	132	95	104	119	138	93	91	103	100	82	79	90	66	81	102	94	74	51	84	93	96	89	74	94	105	96	110	60	117	76	89	83
	18.76	404	369	318	299	274	284	283	230	184	173	197	148	114	133	100	140	119	82	94	104	124	82	87	92	94	80	82	83	52	75	93	89	65	42	77	89	89	86	69	83	94	87	104	54	110	73	82	69
	18.77	340	297	266	249	232	242	241	196	154	141	176	125	99	117	88	128	106	74	88	90	112	76	83	81	88	80	85	79	40	71	84	83	58	36	73	86	83	81	64	73	82	79	102	47	103	76	79	61
	18.78	281	236	225	208	196	209	208	166	129	115	156	106	88	102	80	118	95	66	80	75	98	70	82	73	81	80	89	76	33	65	75	79	51	32	68	85	78	79	63	65	72	75	102	40	94	79	77	55
	18.79	231	184	191	175	167	181	182	140	107	97	140	88	79	90	75	108	85	62	73	62	85	69	79	66	74	79	89	76	28	61	66	75	47	28	64	85	74	75	65	58	62	72	103	35	86	83	77	55
	18.8	187	145	162	149	144	161	162	117	88	84	124	74	75	78	71	100	74	62	68	50	73	69	77	61	67	78	86	74	27	56	59	71	43	26	58	82	70	71	66	50	56	70	104	30	78	86	76	55
	18.81	154	115	141	129	127	144	146	93	73	76	111	62	71	64	69	91	65	61	62	40	64	68	72	57	61	75	82	75	29	50	52	69	41	27	52	78	68	66	69	45	50	69	106	27	70	87	77	56
	18.82	125	94	124	114	114	132	134	73	60	74	100	54	69	54	70	83	56	62	58	35	55	68	68	56	55	69	75	74	31	43	47	68	40	27	46	73	67	61	73	42	47	68	105	27	64	84	74	57
	18.83	105	81	110	103	104	121	123	52	48	71	93	46	67	44	71	76	48	63	55	32	50	68	62	55	51	63	67	74	36	35	44	66	42	28	39	65	65	56	73	40	46	66	101	30	61	79	73	57
	18.84	89	72	98	94	93	112	113	35	40	72	86	42	64	35	72	70	43	62	54	32	48	66	54	54	48	57	59	72	40	26	44	66	43	31	33	54	64	49	73	39	44	65	97	34	57	71	68	54
	18.85	79	66	87	88	86	104	107	18	35	72	81	40	60	27	73	64	37	62	54	36	44	61	48	56	48	50	54	70	41	14	45	65	45	31	29	46	64	43	72	40	45	62	89	40	54	61	63	50
	18.86	70	62	78	82	78	97	100	5	31	71	76	40	54	24	74	61	34	62	55	41	44	58	41	57	47	45	49	68	41	5	48	64	47	31	26	36	63	36	67	41	46	59	83	47	52	49	58	46
	18.87	65	59	68	76	69	91	95	2	30	68	72	39	46	22	72	58	33	61	58	46	43	52	34	58	49	41	48	66	39	2	52	63	49	32	24	29	63	31	62	44	47	57	76	52	52	40	52	43
	18.88	59	56	59	71	61	84	91	1	33	65	67	39	38	21	71	58	34	59	60	52	41	47	30	57	50	38	49	63	36	1	57	61	50	30	25	24	64	26	58	45	47	56	70	56	51	32	46	41
	18.89	55	51	50	65	53	80	88	0	36	61	62	38	28	22	69	58	36	59	62	56	38	42	27	57	53	36	50	62	31	0	60	58	51	27	27	24	67	25	51	47	47	55	64	57	50	26	40	40
	18.9	50	47	41	60	46	76	84	0	39	56	58	37	18	24	67	61	37	60	62	59	36	38	26	55	54	36	52	60	28	0	64	56	51	26	29	24	69	24	47	49	47	55	62	56	51	24	38	42
	18.91	47	41	32	54	39	74	81	0	43	52	53	34	9	27	63	63	40	60	62	60	31	36	27	54	56	37	54	58	24	0	64	55	49	23	32	28	72	24	45	50	45	56	60	51	51	24	34	45
	18.92	42	35	27	49	34	74	79	0	45	52	50	31	0	29	61	66	42	62	58	61	26	36	30	51	56	36	54	55	23	0	64	54	47	19	35	34	76	27	43	49	45	57	59	47	49	29	34	48
	18.93	39	30	23	45	30	74	74	0	45	52	50	27	0	32	57	67	40	62	55	59	22	37	34	49	54	38	52	53	23	0	63	54	42	18	38	40	79	29	42	50	45	57	59	40	48	32	36	53
	18.94	35	25	21	43	26	75	72	0	45	52	51	24	0	35	53	65	39	60	51	56	19	40	38	46	52	40	49	49	24	0	61	54	38	15	40	44	80	31	45	50	43	55	61	36	47	40	38	57
	18.95	32	23	21	42	23	77	71	0	44	53	54	20	0	38	50	63	39	58	47	52	16	42	43	44	49	40	44	45	26	3	58	55	33	12	42	48	81	34	47	49	42	51	61	31	47	45	39	60
	18.96	30	21	22	43	23	77	70	0	41	55	58	18	0	39	48	59	34	52	42	46	17	45	47	42	45	41	38	39	27	12	56	55	26	10	43	49	81	35	49	48	41	45	62	29	46	49	41	61
	18.97	29	21	21	44	22	77	71	0	39	53	63	16	0	42	45	53	31	46	38	41	18	45	50	40	41	43	33	33	27	19	54	56	21	8	45	49	78	35	52	47	40	39	62	27	48	52	40	61
	18.98	29	22	21	47	23	76	72	2	39	50	62	14	0	43	41	48	29	38	34	36	20	46	50	40	38	44	29	27	27	26	52	55	14	5	45	46	76	35	53	46	37	32	62	26	51	53	38	59
	18.99	31	21	21	50	23	76	72	6	37	47	62	15	0	44	38	44	25	30	32	32	24	45	50	42	35	45	26	23	25	31	52	52	9	2	45	44	73	34	52	45	36	26	60	24	53	52	35	56
	19	33	22	21	54	23	74	71	11	39	43	57	18	0	43	34	40	23	22	30	28	27	44	48	44	33	45	25	20	22	33	53	50	4	0	44	40	70	29	52	42	37	23	60	22	54	50	30	51
	19.01	35	21	22	56	23	75	68	15	42	38	48	20	0	44	28	40	24	17	29	24	30	43	43	47	34	44	28	20	19	30	52	48	2	0	43	38	65	25	51	41	36	23	61	19	57	47	25	48
	19.02	37	20	24	58	24	74	65	18	45	36	37	22	0	43	23	41	23	14	28	21	32	41	39	51	37	42	32	21	16	27	52	46	2	0	40	37	63	21	47	38	38	27	63	18	58	42	20	43
	19.03	37	19	27	58	24	74	61	22	46	34	26	25	0	44	20	43	25	13	28	17	32	39	34	54	41	40	38	22	14	22	53	45	2	0	36	39	61	15	46	37	42	34	66	16	59	39	13	39
	19.04	36	17	31	57	25	72	56	25	50	33	14	27	0	44	16	46	28	17	28	13	31	37	29	58	46	38	47	24	14	18	51	47	6	0	32	41	57	9	46	34	44	44	70	16	58	35	8	36
	19.05	33	17	36	56	28	69	51	27	51	34	6	27	0	46	15	51	31	23	27	9	31	36	25	61	53	35	54	25	16	13	48	49	9	0	27	47	56	4	44	32	48	55	73	15	57	33	4	34
	19.06	30	17	41	53	31	63	47	29	49	34	2	26	0	48	15	55	34	29	26	7	28	35	23	63	59	34	60	25	19	12	46	52	12	0	21	52	56	0	44	29	52	66	78	18	56	29	2	33
	19.07	25	17	45	50	36	58	43	30	47	35	2	25	0	51	16	58	35	39	27	4	27	34	24	63	63	33	65	25	23	12	41	56	15	0	16	57	55	0	45	29	55	74	81	20	53	27	1	31
	19.08	20	19	47	46	40	49	42	30	45	35	6	23	0	54	17	60	35	45	27	4	27	35	24	63	66	32	69	24	28	11	35	59	16	0	12	59	54	0	44	26	55	78	82	23	51	22	4	31
	19.09	15	22	45	43	44	40	42	27	38	35	12	20	0	56	21	59	34	49	28	5	26	35	27	60	67	30	69	22	31	12	30	60	17	0	8	61	55	0	43	25	55	79	81	25	50	18	9	32
	19.1	9	24	42	40	47	32	45	24	34	34	21	18	0	58	23	57	31	51	29	7	27	37	31	56	65	28	68	21	33	14	26	62	18	0	7	58	55	1	43	22	53	75	77	26	49	13	15	32
	19.11	6	26	36	38	49	24	51	18	29	33	29	19	0	60	25	53	27	48	30	9	31	38	34	51	63	26	64	21	34	16	20	61	17	0	6	55	53	5	40	20	48	67	71	24	49	10	22	33
	19.12	3	26	30	36	50	15	59	12	24	32	35	19	0	58	27	46	25	42	33	13	34	38	36	46	60	23	60	21	32	17	17	58	17	0	6	49	53	9	37	17	45	56	64	22	49	6	29	35
	19.13	0	25	26	36	49	11	67	4	22	33	39	21	0	55	30	40	21	35	35	14	38	39	38	39	55	20	54	22	28	20	16	57	16	0	6	42	53	12	35	16	42	45	55	19	50	4	36	38
	19.14	0	22	23	35	46	8	74	2	20	34	41	26	0	52	30	33	19	27	35	17	43	38	37	33	51	15	46	23	24	23	17	53	15	0	8	33	54	17	32	14	38	33	46	13	51	4	40	40
	19.15	0	18	23	35	42	6	80	0	21	37	38	29	0	46	30	26	18	19	38	17	48	37	34	26	49	12	40	23	20	25	19	52	13	0	9	27	56	23	28	14	37	23	39	8	50	4	44	43
	19.16	1	16	24	35	38	7	85	0	23	40	35	32	1	41	29	22	16	12	39	17	51	36	30	20	46	8	33	24	15	28	25	51	11	0	12	20	59	26	28	15	39	16	34	3	49	8	47	46
	19.17	2	14	25	35	32	10	87	0	27	44	31	35	6	35	28	18	16	8	39	16	54	33	26	16	45	5	27	24	12	31	32	52	8	0	14	15	62	29	27	16	40	10	30	0	48	13	45	48
	19.18	5	12	25	34	25	12	86	0	31	47	27	36	11	30	26	17	18	6	40	16	56	32	23	14	44	3	22	22	11	31	39	51	6	0	16	11	65	30	26	19	43	7	30	0	45	19	44	47
	19.19	7	14	23	34	20	14	83	0	34	49	24	34	13	27	26	18	19	7	41	15	56	31	20	11	45	3	21	21	12	30	47	54	3	4	17	10	67	29	27	22	48	7	33	0	41	25	41	47
	19.2	9	18	20	32	15	15	79	0	39	51	24	30	15	26	26	19	20	7	39	15	54	30	20	12	45	5	20	21	13	29	53	55	1	7	20	7	68	28	29	23	52	8	37	0	38	31	37	44
	19.21	12	20	17	31	11	15	73	0	41	50	24	24	14	26	26	21	23	9	39	15	53	30	21	15	47	7	22	19	16	25	56	55	0	8	19	7	67	26	29	27	54	9	43	0	33	36	31	37
	19.22	13	24	15	30	9	15	66	0	40	48	28	17	11	27	28	25	23	12	38	17	49	31	23	19	46	12	23	18	21	20	56	53	1	6	19	6	65	24	31	30	56	10	51	0	29	38	28	32
	19.23	15	26	14	29	8	14	60	0	37	47	33	10	6	30	31	27	21	15	35	19	45	34	25	23	47	18	27	18	25	15	54	52	1	1	17	6	63	23	34	33	57	11	57	0	24	40	25	24
	19.24	15	25	15	28	9	13	52	0	32	44	40	5	2	32	33	29	22	17	33	21	41	36	29	28	48	24	28	18	27	10	48	49	2	0	16	7	60	23	37	36	52	11	63	0	21	39	22	15
	19.25	16	22	19	28	12	13	47	0	23	41	45	2	0	35	34	32	21	19	31	24	37	39	29	32	49	29	29	19	29	4	42	47	3	0	13	7	57	24	40	40	46	10	67	0	18	38	22	9
	19.26	15	19	24	29	17	14	43	0	15	41	48	1	0	35	34	34	19	22	28	26	32	41	31	36	48	35	27	22	29	0	35	45	2	0	11	7	55	25	45	42	40	8	69	0	17	34	21	5
	19.27	15	13	29	30	21	16	39	0	7	41	50	3	0	37	33	36	19	24	26	28	29	43	28	38	50	39	26	24	26	0	29	46	3	0	8	8	53	28	49	44	32	6	70	3	16	29	23	2
	19.28	14	8	34	31	26	18	38	0	1	39	49	7	0	37	30	37	20	25	25	30	26	42	26	38	52	41	21	27	23	0	23	47	4	0	7	9	52	29	51	47	24	6	69	4	18	25	25	1
	19.29	12	4	40	32	32	20	38	0	0	38	47	10	4	38	26	39	19	26	24	32	25	42	20	35	51	41	16	29	20	0	19	49	5	0	5	11	54	32	54	47	20	5	66	6	19	18	27	3
	19.3	10	2	42	33	34	22	40	0	0	35	45	17	6	38	22	39	19	26	23	32	24	41	14	32	52	43	11	32	17	0	16	50	7	0	5	14	54	33	54	47	19	7	61	6	23	13	29	6
	19.31	7	0	41	34	36	22	43	0	4	31	41	22	10	37	17	39	20	24	24	32	25	40	8	27	52	42	9	32	15	0	15	53	10	0	6	17	56	36	53	46	19	9	57	5	25	9	30	9
	19.32	3	1	39	32	36	22	47	0	10	25	39	26	13	36	10	40	18	25	23	31	26	40	5	23	50	40	7	32	15	0	15	53	15	0	6	20	58	36	51	45	24	14	52	3	28	5	30	14
	19.33	0	5	33	30	34	22	50	0	20	19	36	29	16	35	7	41	17	24	21	29	28	41	1	17	47	40	7	32	15	0	17	51	18	0	7	24	58	38	48	43	32	18	46	0	30	5	29	19
	19.34	0	9	25	27	31	22	51	0	29	11	35	31	16	32	4	39	15	23	21	27	29	42	1	12	43	41	11	32	16	0	19	48	24	0	7	27	59	38	43	41	38	26	42	0	33	5	28	23
	19.35	0	13	18	24	28	21	51	0	37	5	34	30	18	28	2	38	13	25	18	25	31	44	4	8	38	42	15	31	16	0	23	43	30	0	8	28	58	39	40	39	44	31	39	0	31	7	26	27
	19.36	0	17	11	19	24	20	50	0	43	0	34	28	17	25	2	35	9	28	16	23	34	47	8	5	32	43	19	29	17	0	25	37	34	0	8	31	55	39	36	36	50	39	37	0	30	10	24	33
	19.37	0	20	7	13	20	18	46	0	47	0	32	25	15	22	6	32	8	28	15	21	36	48	13	3	26	46	23	28	17	2	29	28	37	0	6	32	53	39	31	31	52	42	37	0	27	14	23	36
	19.38	0	20	8	8	17	15	41	0	45	1	32	22	13	19	7	29	6	31	14	21	37	48	21	3	20	45	26	26	17	4	32	21	39	0	7	33	48	40	30	26	50	47	37	2	24	17	21	39
	19.39	0	21	11	3	14	12	36	0	41	5	28	19	9	19	11	26	5	31	15	21	40	48	26	5	17	45	25	23	18	6	34	14	40	0	6	34	43	39	29	21	48	47	37	1	18	20	22	41
	19.4	0	20	18	0	11	9	28	0	35	12	27	17	5	20	15	25	5	30	18	21	43	47	29	9	15	43	23	20	18	8	35	6	39	0	7	36	40	39	28	16	44	48	37	1	16	22	23	43
	19.41	0	18	27	0	10	7	22	0	27	20	25	15	0	20	17	24	8	27	22	22	43	44	32	13	13	41	18	16	20	8	37	3	37	0	8	36	36	38	30	12	37	47	37	1	13	23	24	40
	19.42	0	16	37	0	9	6	17	0	17	27	25	15	0	24	18	24	9	22	25	23	44	43	32	18	14	37	13	14	23	7	37	1	35	0	10	36	32	36	32	9	33	44	35	0	11	22	25	39
	19.43	0	14	46	0	8	5	11	0	10	34	23	16	0	28	22	25	12	16	31	22	46	42	31	24	17	33	7	12	26	6	36	0	32	0	13	36	31	34	35	7	30	41	33	0	10	21	27	36
	19.44	0	13	53	1	7	7	7	0	2	41	22	19	0	32	23	27	14	9	36	21	46	40	28	30	19	30	4	12	28	4	36	3	30	0	15	34	28	31	35	7	25	38	30	0	12	20	27	32
	19.45	0	12	57	6	7	8	5	1	0	45	19	22	0	37	24	27	16	1	39	19	46	40	27	35	22	29	0	13	30	1	37	10	26	0	20	33	26	28	37	8	22	36	26	0	14	18	28	28
	19.46	0	11	57	11	8	11	3	5	0	48	17	26	0	40	25	28	15	0	42	15	45	43	25	39	25	27	2	15	31	0	37	15	24	0	23	30	25	25	38	11	21	32	23	0	14	18	26	26
	19.47	0	11	53	17	8	15	3	10	0	50	14	31	0	42	25	28	17	0	45	13	43	44	23	42	28	29	4	18	32	0	37	22	24	0	25	29	22	23	37	15	17	32	20	0	17	21	26	22
	19.48	0	10	47	23	9	18	6	15	1	50	10	35	0	43	22	28	17	0	44	12	40	49	22	43	29	33	9	22	30	0	39	30	26	0	27	27	18	21	36	21	15	29	18	0	19	23	23	20
	19.49	0	8	38	27	11	21	8	18	8	50	6	37	0	43	21	28	16	0	43	10	35	53	22	43	29	37	15	25	28	0	39	36	27	0	28	27	15	20	36	28	13	28	16	0	20	29	22	20
	19.5	0	7	29	31	11	23	12	22	12	49	4	40	0	42	17	27	18	0	41	11	28	53	20	42	28	41	21	28	24	0	39	39	31	0	24	25	13	20	32	33	10	25	16	0	20	36	21	20
	19.51	0	5	20	33	11	24	17	20	18	47	2	42	0	38	13	28	20	2	37	14	20	54	19	39	26	47	27	31	20	0	41	42	35	0	21	27	9	21	30	38	6	25	15	5	21	41	21	21
	19.52	1	3	13	34	10	24	21	18	22	45	4	43	0	36	10	29	21	9	32	18	13	51	19	35	22	49	31	33	15	0	43	40	37	0	17	26	7	22	27	42	6	22	16	9	21	48	21	25
	19.53	6	0	7	33	11	23	26	15	28	44	8	44	0	34	9	29	23	14	28	23	7	47	17	33	17	51	34	33	10	0	43	36	38	0	11	27	6	25	23	42	4	21	17	14	20	55	22	27
	19.54	10	0	7	32	9	20	30	10	29	43	13	45	0	32	6	30	26	20	22	28	2	40	15	30	13	52	35	32	7	0	44	31	37	0	6	25	5	30	20	40	4	20	18	17	20	57	26	30
	19.55	14	0	9	30	9	18	34	6	31	42	19	45	0	31	6	30	28	24	15	34	1	32	13	29	9	51	35	30	5	0	46	27	33	0	2	25	5	33	19	38	7	21	19	17	18	58	29	32
	19.56	16	0	14	28	11	16	38	3	31	41	26	46	0	32	9	28	29	26	10	37	2	24	10	29	5	48	32	27	4	0	47	21	26	0	1	21	8	37	16	32	11	20	19	15	16	60	31	35
	19.57	18	0	20	27	14	15	40	0	32	40	31	46	0	31	12	27	30	26	7	40	5	16	7	31	2	46	30	23	5	0	46	17	19	0	0	15	10	42	15	28	14	23	17	12	13	55	35	37
	19.58	17	0	28	27	16	14	42	0	29	39	35	46	0	31	16	25	30	25	4	41	9	8	6	33	2	43	27	19	7	0	46	16	11	0	0	10	14	46	16	23	20	22	17	8	11	51	36	39
	19.59	17	0	33	27	22	15	42	0	31	38	38	45	0	31	22	21	27	23	2	40	15	5	5	38	4	40	25	16	9	0	43	15	1	0	0	3	16	47	16	18	23	22	15	6	7	48	37	38
	19.6	15	0	36	28	28	16	43	0	29	37	39	45	0	31	26	18	25	18	3	39	19	2	5	42	7	37	24	14	11	0	39	16	0	0	2	2	18	50	15	13	27	21	14	7	5	41	39	39
	19.61	15	0	36	30	32	17	44	0	29	35	36	43	0	30	31	15	24	16	6	39	23	1	8	46	14	37	26	12	12	0	33	20	0	0	5	1	18	51	15	9	28	20	14	11	3	36	38	41
	19.62	14	2	33	33	36	19	44	0	28	36	34	39	0	29	34	9	22	13	8	37	26	3	9	48	23	34	27	12	13	0	28	24	0	0	8	0	19	50	14	6	27	17	16	17	4	33	37	41
	19.63	11	8	28	35	40	21	47	0	27	35	30	36	0	27	35	6	19	11	14	36	26	8	13	50	31	33	28	11	14	0	21	29	0	0	12	0	17	49	13	4	24	17	19	23	5	28	35	43
	19.64	7	15	24	37	39	24	47	0	24	36	25	30	0	25	34	5	19	11	19	37	26	10	17	50	40	33	31	13	13	0	13	33	6	0	15	0	16	50	10	4	22	16	23	30	11	25	34	46
	19.65	4	21	19	39	38	25	49	0	22	35	23	25	0	24	33	3	19	13	25	36	24	17	20	50	50	31	33	13	14	5	8	37	14	0	17	0	15	48	9	5	16	17	28	37	17	23	31	49
	19.66	1	25	15	40	37	25	50	0	19	35	22	21	0	24	29	3	20	14	29	36	22	22	23	47	56	29	34	14	15	10	4	39	24	0	18	0	13	48	7	7	12	19	32	41	23	21	30	54
	19.67	0	27	13	40	34	25	50	0	16	33	21	17	0	22	23	7	21	19	35	37	19	26	27	45	62	28	34	14	18	15	3	41	34	0	18	4	13	48	6	11	7	23	36	43	30	17	28	61
	19.68	0	23	12	41	30	23	47	0	13	30	22	14	0	22	19	10	24	23	38	38	17	29	27	42	65	24	34	15	21	19	2	43	43	0	17	10	13	47	5	15	6	26	39	43	38	16	27	66
	19.69	0	19	12	40	28	19	46	0	11	28	24	12	0	21	14	14	26	27	40	39	15	33	27	38	65	21	33	15	24	21	5	42	49	0	16	18	15	46	7	18	5	30	39	41	42	13	25	70
	19.7	0	13	12	39	26	15	41	0	10	24	24	9	0	21	8	19	28	28	40	40	14	33	25	32	63	19	30	18	27	21	8	41	50	0	16	24	16	45	6	22	6	34	37	38	46	10	25	75
	19.71	0	7	11	38	21	12	38	0	9	23	26	6	0	20	6	23	29	29	39	40	14	33	23	26	61	16	28	19	32	19	11	39	49	0	16	30	20	43	8	27	9	36	35	34	50	10	25	75
	19.72	0	3	11	36	19	8	34	0	9	24	28	2	0	19	5	26	31	27	35	40	13	34	17	21	57	15	25	21	34	16	15	37	44	0	16	34	21	40	10	30	13	35	31	28	50	11	24	74
	19.73	0	1	10	33	17	5	30	0	10	27	27	0	0	16	5	29	31	23	29	38	14	33	14	16	53	16	22	24	37	11	18	33	37	0	16	33	23	37	11	33	17	33	28	22	50	12	23	68
	19.74	0	1	9	30	13	3	29	0	12	31	27	0	0	14	9	30	30	20	26	37	16	32	9	12	50	16	17	27	39	6	20	32	30	0	17	31	24	34	12	35	23	27	26	18	50	14	23	61
	19.75	0	3	8	26	9	2	29	0	15	37	26	0	0	10	13	32	30	14	21	35	18	33	5	9	46	19	14	26	41	3	20	29	24	0	17	26	22	30	13	36	29	20	25	15	47	17	22	51
	19.76	0	7	7	21	8	3	32	3	16	42	23	0	0	7	17	32	30	10	17	34	20	32	2	9	43	24	11	26	39	2	22	28	19	0	17	21	20	27	14	37	35	12	24	14	45	18	21	40
	19.77	0	11	7	16	5	3	36	3	18	47	20	0	0	4	21	31	30	4	15	32	20	33	2	10	42	27	7	24	39	2	21	29	16	0	15	15	19	26	14	37	42	5	27	14	43	20	21	30
	19.78	4	14	9	12	6	5	43	3	21	50	16	0	0	4	24	30	29	2	16	33	21	33	0	13	41	31	5	20	38	2	19	32	16	0	14	9	17	24	13	37	47	4	30	18	38	19	21	22
	19.79	8	15	12	8	9	7	49	1	23	50	13	0	0	4	22	28	31	0	17	32	21	32	1	16	40	36	4	15	35	4	20	36	20	0	13	5	15	24	12	37	52	2	33	23	33	18	22	15
	19.8	9	16	17	4	13	8	56	0	25	49	10	2	0	7	20	25	31	0	20	33	21	32	3	21	40	38	4	12	31	5	20	40	25	0	12	1	17	24	12	36	54	0	36	27	28	17	23	13
	19.81	10	16	23	3	20	11	60	0	27	45	7	6	0	10	16	22	31	0	22	35	22	31	4	27	38	39	4	7	27	7	19	46	31	0	12	0	19	24	10	36	54	0	39	31	22	15	24	15
	19.82	8	16	30	3	28	14	64	0	28	41	7	8	0	16	10	18	30	4	26	36	23	28	5	32	37	41	5	5	22	6	20	51	38	0	13	0	23	25	9	37	51	0	41	31	16	12	25	18
	19.83	3	16	36	4	35	15	65	0	28	37	6	10	0	19	5	14	30	8	27	37	24	26	6	36	32	39	7	3	17	4	22	55	43	0	15	0	28	25	7	38	47	4	40	28	13	11	25	24
	19.84	0	18	41	9	43	16	63	0	26	32	7	9	0	23	2	12	29	12	30	37	26	24	8	39	29	36	9	3	12	1	22	57	46	0	16	3	37	24	8	40	38	10	40	23	10	11	24	31
	19.85	0	21	45	14	50	17	60	0	25	28	9	7	0	28	0	10	29	17	29	37	28	19	7	43	24	34	9	5	9	0	22	58	47	0	19	8	44	23	10	43	32	19	37	16	9	10	24	37
	19.86	0	23	47	21	52	17	55	0	21	27	10	3	0	30	0	10	28	21	28	35	27	16	8	45	21	31	8	7	7	0	21	56	46	0	19	15	53	20	12	44	24	26	34	8	11	11	22	42
	19.87	0	25	47	29	53	16	51	0	18	27	12	2	0	31	4	11	29	26	26	32	28	15	10	45	16	27	9	10	7	0	20	53	42	0	19	22	60	19	17	46	19	33	31	1	13	12	21	45
	19.88	0	26	44	36	53	15	46	0	14	27	13	0	0	32	8	14	28	30	25	29	27	11	10	47	15	26	9	14	8	0	18	48	38	0	18	30	66	17	23	47	16	38	30	0	16	13	21	45
	19.89	0	25	42	42	49	15	42	0	11	30	14	0	0	31	15	16	26	33	22	26	26	10	12	50	14	26	9	17	11	0	18	42	31	0	16	38	69	16	28	47	17	42	28	0	20	14	21	44
	19.9	0	23	37	46	44	15	39	0	8	34	13	0	0	27	23	19	22	34	20	22	25	10	15	51	16	26	10	18	15	0	19	37	25	0	13	41	71	14	35	47	20	43	28	0	24	14	23	40
	19.91	0	19	33	48	41	14	36	0	7	35	12	0	0	26	29	23	19	36	19	19	24	10	19	52	18	27	12	20	18	0	21	31	19	0	10	43	70	14	42	47	24	44	30	0	27	13	26	34
	19.92	0	12	28	48	36	15	33	0	7	37	9	0	0	24	34	27	14	34	20	17	22	10	20	55	24	28	14	21	22	0	23	29	15	0	6	43	68	14	46	46	29	42	33	5	29	11	30	27
	19.93	0	5	23	46	33	17	31	0	8	38	6	0	0	23	37	29	8	32	21	17	21	14	24	56	30	29	15	20	25	0	29	27	11	0	2	37	62	15	47	44	34	41	36	9	30	7	35	21
	19.94	0	4	18	43	31	18	28	1	12	37	4	0	0	22	35	33	4	28	21	18	20	16	26	56	35	32	16	20	27	0	35	28	10	0	1	29	56	16	50	43	36	38	40	15	29	3	40	15
	19.95	0	3	15	38	29	19	27	4	14	35	3	2	0	24	32	35	0	23	24	20	20	20	26	53	42	31	16	21	27	3	39	30	9	0	1	20	47	17	48	41	37	35	44	18	25	2	43	12
	19.96	0	0	11	33	27	21	24	7	17	33	4	7	0	24	28	35	0	17	26	24	19	25	25	51	49	30	15	22	27	9	44	34	7	0	1	11	39	19	44	39	36	30	45	19	21	0	45	11
	19.97	0	0	9	27	25	23	23	10	21	30	7	11	0	26	23	35	0	10	27	27	17	30	26	46	54	30	12	22	24	13	49	36	6	0	4	2	29	20	41	37	32	24	43	14	17	0	45	12
	19.98	0	0	10	22	22	22	23	13	25	28	13	15	0	27	15	36	0	3	25	30	17	33	23	41	57	27	10	25	21	16	48	38	5	0	8	0	21	20	37	35	28	18	41	6	13	0	42	14
	19.99	0	0	12	19	17	21	22	13	27	27	20	18	0	28	12	33	0	0	24	33	16	38	20	33	59	22	8	29	18	17	48	38	3	0	12	0	13	21	32	32	25	12	36	5	11	0	37	17
	20	1	0	16	16	12	18	23	14	29	28	27	19	0	30	8	31	3	0	22	36	17	42	18	27	59	18	6	31	16	14	46	37	2	0	15	0	8	20	29	29	22	7	29	0	11	0	32	18
	20.01	5	2	22	14	5	14	24	13	29	30	35	17	0	33	6	29	9	0	19	37	16	45	15	20	54	15	5	35	14	8	42	34	1	0	19	0	3	18	27	26	22	1	22	0	13	0	26	21
	20.02	8	11	28	13	0	7	27	13	30	32	38	13	0	35	6	26	17	0	16	38	17	47	12	14	48	12	6	39	13	2	36	32	2	0	21	0	3	18	27	22	24	0	15	0	18	0	21	21
	20.03	11	20	35	13	0	2	27	11	27	35	41	9	0	36	8	22	25	0	15	40	16	49	9	10	40	10	9	39	14	1	32	29	5	0	22	0	3	16	27	19	28	0	8	0	24	5	17	19
	20.04	11	27	41	13	0	0	28	13	26	38	40	4	0	39	6	20	34	0	16	41	16	49	7	7	30	11	13	39	15	0	29	30	11	0	20	0	7	14	29	16	32	1	3	0	31	12	17	16
	20.05	10	33	48	13	0	0	29	14	22	40	37	0	0	39	7	18	41	1	19	43	16	47	7	7	20	12	19	38	15	0	24	30	18	0	17	0	10	12	32	16	34	5	2	0	38	19	16	14
	20.06	7	38	53	12	0	0	30	16	19	42	30	0	0	38	6	15	47	10	25	45	16	44	7	8	13	15	24	35	17	0	22	33	29	0	12	4	16	11	34	16	37	12	1	0	42	25	18	9
	20.07	5	37	57	12	0	0	29	18	14	43	26	0	0	36	6	14	51	20	33	49	16	40	7	12	8	19	29	31	18	0	22	37	40	0	7	6	20	11	37	18	37	16	3	0	45	30	21	6
	20.08	2	36	59	11	4	0	29	21	9	42	20	0	0	35	2	15	52	27	41	53	16	35	10	15	7	22	33	28	17	0	22	43	49	0	0	9	25	11	40	22	34	24	6	7	45	29	24	6
	20.09	0	35	60	10	8	4	31	22	5	42	17	0	0	30	0	16	51	33	49	56	17	29	12	22	10	27	35	26	16	0	21	46	55	0	0	11	27	12	43	27	31	29	10	14	41	27	25	6
	20.1	0	34	59	10	13	11	31	23	2	43	16	0	0	28	0	16	48	37	55	60	18	24	13	29	16	32	34	22	15	0	22	49	59	0	0	12	29	14	46	34	28	34	14	19	36	23	26	8
	20.11	3	35	56	10	17	18	32	21	1	43	19	0	0	26	0	19	45	38	58	63	19	18	13	36	24	34	34	23	14	0	22	47	57	0	0	10	28	17	47	40	23	36	19	20	31	17	26	15
	20.12	5	37	52	11	19	24	34	19	0	44	22	0	0	25	0	20	41	38	58	64	20	14	14	42	32	37	32	25	14	0	20	43	52	0	0	9	27	19	48	46	21	39	23	19	24	12	25	20
	20.13	8	38	48	12	19	31	36	14	2	45	28	0	0	26	0	20	39	36	54	64	22	10	13	46	37	40	30	27	16	0	19	36	43	0	0	5	23	22	47	52	20	40	26	11	20	8	22	27
	20.14	12	40	44	14	18	33	37	10	4	47	32	3	0	29	0	21	36	35	47	65	22	8	12	49	41	40	27	31	18	0	16	30	33	0	0	3	21	25	45	56	22	39	28	2	18	5	20	33
	20.15	16	40	39	15	15	32	38	5	6	46	35	6	0	32	0	22	36	35	39	63	24	6	9	50	40	40	26	37	23	4	14	21	22	0	0	2	18	25	43	59	23	39	29	1	16	3	18	36
	20.16	18	40	34	17	14	29	39	1	10	46	34	10	0	36	0	21	37	36	31	60	22	7	8	50	35	40	26	41	28	9	10	16	14	0	0	0	18	24	38	60	26	38	29	0	18	5	15	36
	20.17	20	37	30	18	14	25	38	0	14	45	33	12	0	38	0	20	39	38	23	59	23	6	7	48	28	38	26	43	36	15	8	13	8	0	1	1	18	23	35	60	27	36	27	0	21	7	13	37
	20.18	21	35	26	17	16	18	36	0	19	42	28	13	0	41	1	20	40	42	15	58	21	7	6	44	20	36	28	46	41	20	8	13	7	0	10	5	20	19	30	58	27	34	26	0	25	11	12	33
	20.19	20	31	21	16	18	12	35	0	22	39	23	12	0	41	5	19	42	45	11	55	19	9	6	41	12	34	30	47	46	25	8	14	8	0	18	8	22	15	25	54	26	33	24	0	28	17	13	28
	20.2	18	27	17	14	23	8	34	1	25	37	17	10	1	41	10	19	42	48	9	54	16	11	8	39	7	32	33	44	47	25	11	20	11	0	26	12	24	11	22	50	25	31	21	4	33	23	13	25
	20.21	16	24	14	12	25	5	33	6	26	34	14	7	2	39	14	18	42	48	10	53	13	13	9	36	5	29	36	43	48	23	17	25	14	0	33	19	25	7	18	46	23	27	18	12	34	28	16	23
	20.22	13	23	11	8	27	5	31	11	24	32	13	5	1	36	16	18	40	47	12	52	10	16	12	34	4	25	39	41	45	19	23	30	17	0	37	26	26	4	17	42	20	26	16	22	34	33	20	19
	20.23	8	21	10	5	27	5	31	17	21	31	14	3	0	32	18	19	38	43	17	49	8	20	15	33	8	24	39	37	42	13	28	34	18	0	37	30	24	4	17	38	20	23	11	30	32	37	24	20
	20.24	4	21	12	2	25	8	31	23	17	31	18	5	0	30	17	19	35	37	21	49	8	22	19	33	14	24	38	35	37	5	33	37	19	0	35	35	22	4	18	36	20	20	7	36	28	38	28	22
	20.25	0	21	14	0	21	11	30	29	11	30	23	8	0	27	15	21	32	28	24	46	8	24	19	32	20	25	36	34	33	0	35	37	18	0	33	38	19	6	19	35	20	18	3	38	22	39	31	26
	20.26	0	20	16	0	19	16	30	32	5	30	28	13	0	27	11	24	28	18	27	44	11	27	21	31	25	28	34	33	28	0	35	35	18	0	30	37	16	9	21	35	23	17	0	36	17	39	34	31
	20.27	0	17	21	1	17	21	30	33	0	29	31	18	0	27	9	29	25	7	29	42	14	28	21	30	29	33	30	32	25	0	32	35	18	0	28	33	13	13	23	35	25	14	0	31	11	37	35	40
	20.28	0	14	22	4	17	26	30	33	0	29	35	24	0	29	7	33	23	0	28	42	17	28	20	26	33	36	26	32	23	0	28	33	20	0	28	29	11	18	24	36	27	14	0	24	6	34	34	46
	20.29	0	9	25	9	19	31	29	32	0	27	35	26	0	30	6	37	23	0	28	41	20	27	19	22	33	40	22	30	23	0	23	31	21	0	30	23	10	24	25	36	28	15	0	18	5	32	31	51
	20.3	0	3	27	15	23	35	29	29	0	27	34	28	0	32	6	41	21	0	28	43	21	24	17	16	31	42	19	26	24	0	18	30	24	0	31	16	12	29	26	36	29	18	0	13	5	28	28	55
	20.31	0	2	27	22	25	38	31	27	0	29	32	27	0	32	9	45	21	0	27	44	18	21	16	11	29	43	18	23	27	0	13	31	28	1	33	11	13	33	27	34	26	22	0	10	7	24	23	57
	20.32	0	0	26	28	29	39	31	23	0	31	31	25	0	32	11	46	20	0	27	45	17	19	15	4	27	41	18	19	30	0	12	30	30	5	35	8	15	36	27	32	25	29	0	10	13	21	17	54
	20.33	0	0	27	34	31	39	33	19	0	34	28	21	0	30	13	45	18	0	27	47	13	17	15	3	24	39	20	15	33	0	12	32	31	7	37	6	18	38	29	29	22	36	0	12	19	18	11	52
	20.34	0	0	27	36	31	38	33	15	1	41	28	18	0	29	14	45	15	3	30	47	9	16	16	0	23	35	24	12	36	0	15	33	32	8	36	5	19	37	30	26	20	43	0	15	25	16	5	47
	20.35	0	0	28	38	29	35	33	13	2	48	27	14	0	27	14	43	13	11	32	46	6	15	18	0	22	31	29	14	39	0	17	34	30	7	34	7	22	35	32	24	18	49	0	19	32	16	1	42
	20.36	0	0	31	37	27	33	32	9	4	56	27	13	0	26	12	39	11	16	34	47	6	18	18	0	23	26	34	18	41	2	23	35	26	3	30	10	23	33	34	20	17	52	0	21	39	17	0	37
	20.37	0	0	33	35	21	29	31	7	4	65	26	13	0	26	9	35	9	22	37	46	7	21	21	0	23	24	40	25	44	5	27	36	22	0	26	12	26	30	35	18	17	52	0	24	42	18	0	35
	20.38	0	0	35	30	16	25	30	5	5	74	25	15	0	26	6	31	9	26	41	45	10	24	23	1	24	24	46	35	47	8	32	38	17	0	20	16	28	25	36	19	18	49	0	26	44	20	2	34
	20.39	0	6	36	25	12	22	30	5	3	80	24	18	0	28	3	27	12	27	43	46	16	28	25	7	24	26	49	46	51	10	33	37	14	0	15	18	31	23	37	20	21	42	0	29	46	23	6	38
	20.4	4	13	35	20	10	21	30	3	2	86	23	23	0	31	0	23	15	28	44	46	22	33	26	16	25	29	51	55	53	12	35	38	10	0	10	19	34	20	36	22	25	33	4	32	45	27	11	42
	20.41	13	19	30	14	6	21	31	4	0	89	21	27	0	34	0	21	20	27	44	47	28	34	27	25	26	34	51	63	57	13	34	37	8	0	7	20	38	18	36	28	32	23	9	37	42	29	16	50
	20.42	22	24	25	10	8	21	33	6	0	88	22	31	0	37	0	20	27	26	41	47	34	35	24	34	28	40	47	68	60	13	33	37	7	0	4	19	42	17	35	33	38	14	14	43	40	32	23	56
	20.43	30	28	19	7	10	23	35	10	0	82	23	32	0	39	2	20	34	26	38	48	39	36	22	42	29	47	42	69	61	13	29	34	8	0	3	17	44	19	34	39	44	6	18	51	38	35	28	61
	20.44	37	27	14	5	12	26	37	16	0	74	25	31	0	38	5	23	40	28	33	47	41	35	19	47	30	51	35	64	60	14	27	33	6	0	3	14	47	19	33	46	49	0	21	56	35	36	31	63
	20.45	41	24	10	5	16	28	40	24	0	62	30	27	0	37	10	27	45	27	29	45	42	33	17	49	30	53	29	58	60	14	25	32	7	0	3	11	48	22	32	51	53	0	20	62	33	37	34	62
	20.46	41	21	11	7	21	31	40	32	0	48	35	22	0	35	15	32	48	28	23	42	41	32	13	47	30	55	23	50	57	16	24	30	7	0	5	8	48	24	31	54	53	0	17	63	31	39	38	57
	20.47	37	19	16	8	24	33	40	39	0	35	40	14	0	31	20	36	49	31	17	40	38	29	11	43	28	54	18	40	54	17	25	29	8	0	6	5	45	27	30	56	52	5	14	62	31	39	41	50
	20.48	33	17	24	12	25	33	38	45	0	24	43	8	0	28	24	42	47	34	11	37	34	28	9	37	26	50	15	31	49	17	26	28	9	0	9	2	44	28	30	57	49	10	10	58	31	38	42	39
	20.49	30	18	33	16	26	34	37	47	0	16	47	2	0	26	26	46	43	35	7	34	31	27	9	30	25	45	12	27	45	17	29	28	11	0	11	0	39	31	30	57	44	18	6	52	32	37	44	31
	20.5	26	21	45	20	25	33	33	45	1	13	49	0	0	25	27	48	39	37	3	34	29	28	8	23	23	41	13	25	41	17	31	28	15	0	12	0	36	32	32	56	37	26	4	44	31	35	45	22
	20.51	25	27	55	24	22	30	32	40	6	13	50	0	0	24	27	50	35	39	2	34	28	28	10	18	23	36	13	27	36	15	32	28	19	0	13	0	32	32	36	56	31	32	5	36	31	32	44	18
	20.52	26	34	62	28	20	28	29	32	10	18	50	0	0	24	27	49	31	40	2	34	28	31	12	15	23	32	14	30	31	13	33	30	24	0	14	1	29	31	39	55	25	36	6	30	31	29	42	14
	20.53	28	41	65	31	18	27	29	21	17	25	51	1	6	22	26	47	28	38	5	36	30	32	16	13	26	31	16	36	27	12	31	31	28	0	12	4	27	30	45	55	21	40	10	26	31	26	40	16
	20.54	30	48	67	34	17	26	29	11	24	33	50	5	12	21	25	46	28	38	9	39	34	34	20	14	31	29	16	42	22	10	28	35	33	0	11	7	30	27	52	56	17	41	14	24	31	24	37	19
	20.55	34	54	64	36	16	24	34	4	30	40	51	10	18	20	23	44	29	34	16	43	38	34	26	17	35	29	16	47	17	7	24	39	36	0	12	10	31	25	57	57	17	40	18	24	30	21	33	26
	20.56	38	61	60	39	18	24	37	0	36	46	53	16	23	17	23	42	31	32	22	47	41	36	33	23	40	30	15	49	13	5	20	42	37	0	11	14	35	24	63	60	19	40	22	27	31	19	30	33
	20.57	40	64	55	41	21	25	44	0	39	49	54	21	26	17	23	41	34	29	31	51	47	35	39	29	45	31	15	51	10	3	16	45	38	0	12	16	40	21	69	63	22	39	27	31	33	17	29	41
	20.58	43	66	51	43	25	26	52	0	40	49	56	24	25	17	23	41	39	26	38	56	51	36	44	36	48	33	14	51	6	0	14	47	38	0	14	17	46	19	74	67	28	36	31	36	36	16	28	50
	20.59	45	66	48	45	30	28	59	5	37	47	58	27	23	19	24	42	44	22	45	59	54	37	47	43	48	34	14	51	5	0	15	49	37	0	17	16	50	20	74	70	36	34	34	40	41	16	31	57
	20.6	46	66	47	46	35	32	67	13	34	43	61	28	20	21	25	45	48	19	52	62	57	38	49	48	47	37	16	48	6	0	18	50	38	0	21	15	52	20	75	73	42	33	38	43	46	17	35	64
	20.61	46	64	47	48	40	36	73	23	27	40	63	28	14	27	26	49	52	14	58	65	60	38	50	52	45	40	19	48	8	0	24	51	39	4	26	12	53	20	74	75	46	32	40	42	52	19	39	68
	20.62	46	61	49	50	44	41	78	35	21	37	66	27	10	33	26	54	53	9	62	67	62	39	49	56	40	44	23	47	12	1	31	51	42	12	32	10	53	24	70	75	51	30	42	39	57	23	45	73
	20.63	45	60	51	51	48	47	81	45	16	37	68	30	6	40	27	58	53	5	65	68	62	39	46	57	38	48	27	47	19	4	37	51	47	21	37	7	48	26	64	75	52	31	43	35	63	26	49	74
	20.64	44	59	53	52	51	54	84	51	11	39	68	32	4	47	29	61	51	0	68	69	63	38	42	58	37	53	33	47	27	8	43	50	52	28	42	5	44	28	60	75	50	31	45	31	65	31	52	77
	20.65	44	60	55	53	53	58	83	56	7	45	67	39	3	54	31	64	48	0	69	70	62	37	38	59	37	58	37	48	35	13	47	50	58	34	45	6	38	31	54	73	48	33	45	26	67	35	53	77
	20.66	45	63	56	54	55	63	83	57	6	51	66	47	5	59	35	66	43	0	69	68	60	37	34	60	39	63	40	51	43	18	48	48	64	37	48	7	30	34	48	72	44	33	46	23	65	40	52	78
	20.67	46	68	56	53	58	67	81	55	7	61	65	57	7	62	40	66	37	0	70	67	59	36	30	62	42	68	42	54	49	23	47	47	67	37	49	10	24	34	45	71	39	36	47	24	61	42	50	76
	20.68	47	74	57	54	58	70	80	53	10	69	63	67	11	64	44	66	32	0	70	66	57	37	27	65	45	71	43	57	55	28	45	45	67	34	48	16	20	35	43	71	36	37	47	26	55	45	45	77
	20.69	49	81	57	54	60	71	79	51	13	78	61	78	16	64	49	64	27	4	70	64	55	37	26	69	46	73	43	62	56	32	42	43	66	29	48	23	16	35	41	72	32	39	48	31	47	46	41	76
	20.7	52	88	58	54	62	71	79	49	20	84	61	86	22	63	54	61	24	10	70	62	54	40	27	73	47	73	42	66	56	37	37	44	61	23	47	30	15	33	43	73	30	39	49	37	38	45	36	76
	20.71	53	92	62	54	65	69	81	49	25	90	59	91	27	63	58	56	22	17	71	62	54	41	29	77	46	70	42	69	54	40	38	43	55	19	47	37	17	32	46	74	30	40	50	43	29	44	33	76
	20.72	54	95	68	53	67	65	84	53	30	92	60	92	33	62	61	52	24	24	72	64	56	43	34	81	44	66	41	72	52	44	40	45	49	16	46	45	18	30	48	76	31	40	49	48	22	44	32	75
	20.73	54	95	74	51	70	62	87	57	35	94	61	90	38	61	63	47	28	28	72	64	58	45	40	81	39	62	41	74	48	47	44	47	45	14	46	52	22	28	50	78	34	40	48	50	15	42	34	73
	20.74	54	94	83	48	71	59	90	63	38	93	62	84	42	61	64	42	34	31	73	66	61	47	45	79	36	57	42	74	46	51	51	51	42	14	48	59	28	26	52	79	38	41	47	51	11	42	38	70
	20.75	52	88	93	45	72	56	92	69	38	93	62	74	46	61	63	40	41	31	72	69	65	48	51	76	32	53	45	74	45	53	60	55	41	17	49	64	32	25	52	79	41	43	44	47	11	42	43	67
	20.76	49	83	101	43	69	54	92	74	38	92	62	64	50	61	63	39	49	29	71	72	69	49	56	71	29	50	49	71	44	53	69	59	42	20	53	69	36	25	51	79	46	45	41	42	12	43	49	63
	20.77	47	76	106	42	65	55	92	77	36	92	61	52	53	63	61	40	57	25	70	74	71	49	60	63	27	48	52	69	47	53	75	62	45	22	56	72	41	26	50	78	48	47	38	36	17	44	53	58
	20.78	43	70	108	42	59	55	88	80	34	92	59	40	55	66	60	43	64	22	69	76	72	48	60	57	27	47	56	67	50	52	80	64	49	26	60	73	44	28	47	77	50	49	36	32	24	44	58	54
	20.79	40	65	106	43	50	58	83	82	30	93	57	32	58	70	59	49	69	18	67	76	72	47	60	50	28	49	60	66	52	49	82	64	52	28	63	73	43	30	44	74	50	50	35	27	32	47	60	52
	20.8	36	65	99	46	41	61	78	82	28	94	55	26	60	75	59	55	72	16	67	75	71	47	57	44	29	53	61	64	55	46	80	63	55	28	66	70	43	33	41	72	49	51	36	26	40	47	61	50
	20.81	34	65	90	50	33	63	70	79	26	94	53	23	61	82	57	62	73	16	68	74	68	45	52	40	31	57	60	64	57	42	74	60	57	27	68	68	42	35	38	69	47	51	40	27	48	46	60	52
	20.82	32	68	80	55	27	66	63	77	23	94	51	24	60	87	55	70	71	17	69	72	66	44	46	40	31	61	60	63	58	40	67	57	58	25	68	64	38	37	35	67	46	50	43	31	54	46	57	54
	20.83	31	73	69	61	21	68	55	73	22	93	51	28	59	92	52	77	67	23	71	71	65	43	41	42	31	66	56	62	58	35	58	52	57	21	67	59	35	36	33	66	44	48	48	35	55	45	55	59
	20.84	31	77	58	67	20	68	50	70	23	90	52	33	56	94	49	83	62	30	73	70	63	43	36	47	30	69	51	61	57	33	50	49	56	18	64	54	33	36	32	66	43	45	53	39	55	42	53	63
	20.85	32	82	52	71	21	65	47	66	24	86	53	39	52	95	44	88	56	39	75	69	61	41	32	53	28	71	47	61	54	31	42	46	53	14	61	49	32	33	33	67	41	42	56	44	52	41	51	68
	20.86	33	87	48	73	25	63	45	62	24	81	56	47	49	92	38	91	49	46	75	69	61	41	30	60	25	72	42	60	52	30	39	45	51	10	57	44	30	30	32	70	40	38	57	46	47	40	50	71
	20.87	35	89	48	72	30	58	46	58	26	74	61	53	45	88	33	92	43	52	73	69	61	39	31	67	23	72	39	57	51	29	35	45	48	9	53	39	31	26	33	73	38	35	56	47	40	40	52	73
	20.88	38	88	51	69	36	52	47	55	27	68	64	59	41	80	28	93	40	55	70	72	61	38	32	71	20	72	36	54	49	31	35	49	45	9	48	35	32	22	33	75	35	32	53	47	32	39	54	73
	20.89	39	86	57	62	41	47	51	52	26	61	67	65	38	73	26	92	38	53	66	72	62	35	36	73	18	70	34	52	49	33	36	55	42	8	44	32	34	17	30	78	33	31	48	49	25	39	55	71
	20.9	40	80	64	55	45	42	55	50	25	57	69	70	37	65	24	90	39	48	61	73	63	33	39	74	16	68	34	48	50	35	38	61	40	11	42	29	35	13	28	80	31	29	41	48	18	40	58	66
	20.91	39	75	70	46	49	39	58	49	23	51	70	74	38	60	26	87	42	38	56	72	62	30	41	71	16	67	36	45	53	36	40	69	39	13	39	29	37	10	25	82	29	28	33	50	14	41	59	62
	20.92	38	68	77	38	49	37	62	49	20	49	67	78	38	56	28	85	48	28	53	71	61	27	42	69	17	63	37	43	56	39	41	75	39	14	39	29	38	7	22	80	28	29	25	53	13	44	60	58
	20.93	36	62	79	31	48	39	64	52	15	47	63	81	40	56	33	81	55	18	50	69	59	24	41	66	19	59	38	41	60	39	42	80	42	15	40	31	39	6	19	79	29	30	18	55	13	46	59	56
	20.94	34	57	80	26	47	39	66	54	12	46	57	82	42	58	38	77	61	11	49	66	57	23	38	63	23	53	39	38	63	38	42	83	47	13	42	33	40	5	17	75	31	31	12	56	16	51	56	55
	20.95	32	55	76	23	46	44	66	57	9	46	51	81	44	62	43	74	68	6	47	61	53	23	33	62	29	47	40	38	66	36	41	83	53	11	44	37	40	6	15	70	34	32	8	59	23	55	53	56
	20.96	31	54	71	23	43	47	66	61	5	48	42	78	46	66	48	72	72	6	47	57	51	22	27	61	36	40	39	38	68	34	40	80	59	8	47	39	40	8	14	64	38	31	8	59	30	58	48	58
	20.97	31	56	64	25	40	51	63	64	3	50	35	73	47	71	53	69	73	9	47	55	50	24	23	60	44	34	38	37	69	27	39	75	64	5	49	41	40	9	14	59	42	30	9	56	37	59	44	62
	20.98	33	57	57	28	38	52	61	66	3	52	26	65	46	73	55	66	73	14	46	53	50	25	18	59	52	29	38	36	69	23	39	67	68	1	52	41	37	10	16	53	45	28	13	53	46	60	38	64
	20.99	36	60	51	32	36	54	58	67	4	54	19	57	44	73	55	67	70	21	45	53	50	27	15	59	61	27	36	35	68	16	38	60	69	0	53	41	35	12	18	48	47	23	18	50	54	57	33	67
	21	39	63	47	37	32	53	55	65	6	56	11	47	42	71	55	68	64	27	45	54	52	29	14	56	67	25	35	34	68	11	37	52	67	0	53	39	32	13	21	46	48	18	23	45	61	53	29	67
	21.01	43	66	44	41	31	52	52	63	9	57	8	37	37	67	53	69	58	32	43	58	54	32	15	53	71	26	34	32	67	6	35	45	62	0	54	37	28	13	24	45	46	12	29	42	66	47	26	66
	21.02	47	68	45	44	30	50	50	59	13	59	6	29	31	62	52	72	52	33	41	63	56	35	18	49	74	27	32	31	66	3	33	38	55	5	53	35	24	13	29	45	42	6	33	41	70	40	23	62
	21.03	51	69	48	46	29	48	49	53	16	60	8	25	25	56	50	74	46	32	39	67	58	37	23	45	75	28	31	31	64	2	29	33	48	8	52	33	20	13	31	47	36	2	37	41	72	33	23	57
	21.04	54	69	51	47	29	44	47	45	20	62	13	22	19	51	51	75	42	27	38	71	59	40	27	39	72	30	29	33	61	4	25	27	43	14	50	31	16	12	32	50	29	0	38	43	73	28	22	49
	21.05	56	68	56	47	32	42	49	39	24	64	20	23	12	49	51	75	41	19	38	76	58	42	30	35	69	30	27	35	58	8	21	23	38	19	50	31	12	11	31	52	22	0	39	45	71	24	24	43
	21.06	58	67	62	45	33	39	51	32	27	66	29	26	5	46	52	73	40	12	39	79	57	44	33	33	65	30	26	39	55	15	18	20	35	24	49	30	10	10	30	55	16	0	38	49	69	22	25	35
	21.07	59	65	67	42	34	38	53	25	31	69	38	30	0	47	53	69	41	5	40	80	56	45	36	30	59	28	26	44	51	21	14	16	35	24	48	29	9	10	25	57	13	3	37	50	64	22	27	29
	21.08	58	63	71	39	35	37	56	20	33	73	48	33	0	49	55	65	42	1	43	81	55	45	36	28	53	27	26	49	47	28	12	14	36	25	47	29	10	11	19	57	13	6	35	51	58	25	27	24
	21.09	55	61	75	36	35	38	60	19	34	76	55	36	0	51	55	60	44	0	45	81	54	45	36	28	47	24	27	53	45	33	11	14	38	21	46	28	13	12	15	56	15	9	34	51	50	27	26	21
	21.1	51	59	80	32	33	38	62	18	34	78	60	36	0	55	55	57	44	0	49	79	55	44	36	28	41	21	28	57	42	37	11	14	40	17	45	26	18	16	10	55	19	13	31	50	42	30	27	19
	21.11	46	57	84	28	30	41	62	19	33	80	60	34	0	59	54	53	44	5	50	75	58	42	35	28	33	18	29	60	43	39	12	15	42	10	43	22	23	20	5	54	26	16	30	50	34	31	26	21
	21.12	39	55	89	22	27	41	60	24	31	80	58	29	0	64	51	51	43	10	51	73	60	39	34	27	27	14	32	59	42	38	14	16	43	5	39	19	29	24	2	53	32	17	30	49	24	33	26	24
	21.13	32	54	92	18	24	42	57	32	28	80	52	23	0	68	46	50	42	18	50	70	62	36	34	27	21	11	34	57	43	37	16	18	43	0	36	15	34	26	1	53	35	20	29	48	17	31	27	29
	21.14	28	52	94	12	22	42	51	39	25	78	45	17	0	72	40	53	40	24	51	66	62	33	33	26	15	8	35	55	46	35	18	19	42	0	32	11	37	28	3	54	37	21	27	48	9	30	32	36
	21.15	22	51	92	7	23	41	44	47	21	78	36	11	0	76	34	55	39	29	49	63	60	30	32	24	11	8	36	51	49	33	19	19	41	0	27	11	38	28	5	57	37	22	27	47	5	29	36	43
	21.16	19	51	89	2	24	38	38	56	18	77	30	5	0	78	27	59	40	30	47	60	55	30	31	24	10	7	37	45	51	29	20	18	42	0	22	11	39	27	9	60	34	23	24	47	2	28	42	49
	21.17	17	52	84	0	27	35	30	61	16	77	23	3	1	79	22	64	41	30	46	60	48	31	30	23	11	8	38	41	53	27	20	16	42	0	19	14	37	24	13	65	29	24	21	44	1	28	49	55
	21.18	16	52	75	0	31	34	25	64	14	78	19	3	7	80	18	67	44	27	45	59	40	31	29	23	14	11	39	37	56	28	20	13	43	5	16	17	34	20	17	68	24	25	18	42	3	31	55	59
	21.19	17	55	66	0	35	32	22	64	14	79	16	5	11	79	18	70	48	21	46	59	30	33	26	23	20	15	40	34	58	27	20	9	45	10	15	24	31	16	20	72	20	26	15	41	5	33	59	61
	21.2	19	60	55	0	37	29	22	62	13	80	15	8	16	76	19	72	52	17	48	60	20	35	22	26	26	21	41	31	59	29	21	6	48	15	14	29	30	11	22	74	17	28	12	40	7	38	62	59
	21.21	19	63	44	0	39	29	24	57	14	80	15	13	19	74	22	73	56	12	53	61	12	38	18	30	32	27	41	30	61	29	24	3	49	21	17	34	29	7	25	76	16	27	10	40	11	41	63	56
	21.22	22	67	36	0	39	27	29	50	14	80	17	17	19	71	28	70	59	7	58	61	6	38	13	33	37	34	44	29	62	32	27	2	49	26	22	37	30	4	26	76	17	26	10	42	15	47	59	53
	21.23	23	71	28	3	37	26	35	45	14	79	18	19	18	69	35	67	62	3	64	60	4	40	9	38	39	40	45	28	64	32	30	2	48	27	28	38	33	3	26	76	19	23	13	46	18	48	53	50
	21.24	25	73	24	10	33	25	40	40	14	76	19	19	14	66	43	62	63	2	70	58	6	40	4	44	38	44	47	27	64	34	33	6	45	27	35	38	36	4	26	74	20	21	17	48	23	47	45	47
	21.25	25	70	22	17	29	24	44	34	14	74	21	19	8	64	48	57	64	3	74	55	9	41	1	49	34	46	49	25	63	33	36	11	41	25	43	36	40	7	27	71	21	18	22	49	28	45	36	47
	21.26	25	70	25	23	25	23	46	33	13	71	22	17	3	60	53	52	63	2	76	50	14	41	0	53	27	46	52	22	63	34	38	18	37	21	51	32	44	10	27	68	22	14	28	48	34	44	27	49
	21.27	25	65	27	29	22	24	46	32	12	67	23	14	0	56	56	48	63	2	76	46	20	42	0	57	18	43	53	19	62	33	39	27	33	16	56	30	48	14	26	66	20	11	35	43	38	38	18	52
	21.28	25	60	33	32	21	23	43	33	11	63	24	10	0	54	54	45	62	1	73	41	26	41	0	59	9	37	54	15	59	33	38	37	29	11	60	27	50	17	25	62	17	9	39	33	42	33	12	56
	21.29	24	55	40	33	23	25	38	35	11	60	24	9	0	50	51	45	61	0	68	37	31	40	1	61	3	30	53	13	56	31	37	44	26	7	61	25	49	20	24	57	13	10	40	23	45	29	8	59
	21.3	24	52	45	32	27	26	31	36	12	56	24	6	0	46	45	45	63	0	61	34	36	37	3	59	0	22	51	14	54	29	35	52	25	4	60	23	48	20	22	54	7	11	38	10	44	25	5	62
	21.31	24	50	50	29	33	28	24	37	13	51	23	5	0	44	39	48	63	0	53	34	39	32	5	56	0	16	46	15	51	26	31	56	25	1	56	23	46	18	19	51	3	14	35	5	44	22	6	63
	21.32	25	49	52	24	41	31	17	37	16	48	20	4	0	44	32	51	64	0	44	34	42	28	10	51	0	9	39	18	48	23	27	58	25	1	53	22	43	14	16	48	0	18	28	4	40	21	8	62
	21.33	24	51	54	19	50	34	11	36	20	44	18	4	0	44	27	55	64	0	34	34	44	20	13	43	5	7	32	23	48	19	23	56	28	1	47	20	38	11	15	46	0	24	21	3	37	23	10	59
	21.34	23	53	55	16	56	36	8	35	22	41	15	5	0	47	24	61	65	0	26	37	46	13	16	36	11	6	22	32	50	17	22	53	31	1	43	19	34	5	12	47	0	28	14	1	32	25	13	57
	21.35	22	57	56	12	61	38	8	36	25	40	13	6	0	50	24	64	65	0	19	40	49	7	21	29	18	8	13	38	51	14	21	45	35	3	39	16	29	0	11	49	2	32	6	5	27	28	16	53
	21.36	21	59	56	10	64	40	10	35	26	41	12	7	0	54	26	65	64	10	13	42	53	3	25	23	27	12	6	43	55	13	23	36	39	5	36	12	24	0	10	50	8	37	0	17	23	32	18	50
	21.37	18	61	58	10	63	42	16	37	27	44	13	8	4	60	30	65	63	21	7	45	55	0	28	18	34	20	1	48	60	13	26	28	42	7	34	8	20	0	12	56	18	40	0	30	22	34	18	49
	21.38	16	62	59	12	57	42	24	39	25	50	15	11	9	64	36	61	61	32	5	46	57	0	32	15	39	27	0	51	66	16	30	19	45	9	34	4	18	0	12	59	26	41	0	42	21	34	17	49
	21.39	16	62	61	15	50	44	32	43	23	56	20	13	14	67	41	54	59	40	2	47	58	2	36	17	43	34	0	51	71	18	35	12	47	11	36	1	15	0	13	62	34	41	0	54	25	33	17	50
	21.4	15	62	63	19	42	47	39	47	20	64	27	15	19	68	45	44	57	47	2	47	57	7	37	20	46	41	2	49	75	22	39	7	46	12	36	0	14	0	13	66	40	40	0	61	29	29	13	51
	21.41	14	63	66	23	33	50	44	50	17	69	33	16	23	70	49	34	56	47	2	48	53	14	39	23	47	48	7	45	79	26	41	5	43	11	39	0	15	0	13	68	43	37	0	62	35	24	11	52
	21.42	16	64	66	27	27	54	47	53	12	73	39	19	24	71	50	23	55	44	5	48	48	21	40	28	49	51	15	40	79	27	41	3	39	11	40	3	16	0	14	68	41	32	0	59	41	19	9	52
	21.43	16	68	66	29	22	57	46	56	9	75	44	22	23	70	49	12	57	35	10	50	42	29	40	32	50	53	22	35	78	28	38	2	34	11	41	7	16	3	14	68	36	26	0	54	48	13	7	48
	21.44	17	73	64	29	19	61	41	58	7	74	45	23	21	70	48	3	57	24	15	50	37	35	40	34	52	55	29	29	73	26	33	4	27	10	40	13	17	9	13	66	28	22	0	48	52	8	5	43
	21.45	18	79	62	29	18	64	34	58	5	69	43	26	17	71	45	0	57	11	23	52	31	38	41	35	53	56	36	25	67	23	27	6	22	9	40	21	19	17	13	64	20	16	4	44	55	3	5	34
	21.46	17	84	59	27	19	65	25	58	3	64	39	31	13	69	41	0	56	0	31	54	28	40	43	35	54	55	40	21	57	17	19	9	18	9	39	30	19	26	15	63	13	13	11	44	56	2	8	25
	21.47	15	89	56	23	20	65	18	57	4	58	33	34	7	67	39	0	57	0	40	55	29	37	46	31	55	54	44	19	46	13	13	14	16	8	37	40	18	35	16	63	8	11	18	47	54	2	10	16
	21.48	14	90	52	19	19	64	10	55	5	53	26	35	4	65	36	1	53	0	47	55	33	35	50	25	56	53	44	19	36	9	8	19	16	7	36	48	18	42	17	63	5	12	26	52	52	3	14	6
	21.49	10	89	48	16	19	62	6	52	7	49	17	38	0	64	33	8	50	0	54	56	39	29	55	20	53	54	44	20	28	3	6	25	19	5	36	56	16	46	19	64	7	15	34	59	47	5	19	1
	21.5	6	83	46	13	18	60	5	49	10	47	11	40	0	59	32	15	46	0	58	55	49	25	57	15	49	54	42	23	23	1	5	31	22	6	37	62	13	49	20	66	11	18	38	68	43	10	24	0
	21.51	4	77	44	12	16	59	9	46	12	46	6	39	0	58	29	23	43	0	60	55	58	22	60	10	45	54	40	24	21	1	6	37	27	6	37	65	11	49	19	69	16	23	41	73	39	14	28	0
	21.52	1	66	43	13	14	59	14	42	14	49	3	37	0	56	28	29	38	0	58	54	66	19	61	7	38	55	38	27	24	3	11	41	30	6	38	65	9	47	19	70	20	28	41	77	34	19	31	0
	21.53	0	56	42	13	13	59	21	39	14	51	2	36	3	54	23	33	34	0	57	52	72	21	59	8	30	55	37	28	30	6	16	43	35	9	38	62	7	43	18	71	25	33	39	79	32	21	35	6
	21.54	0	46	44	15	14	61	28	36	14	54	4	32	8	52	18	35	33	0	53	51	76	22	56	9	22	53	36	28	39	12	22	44	36	11	39	58	6	36	16	73	27	34	36	79	32	24	36	16
	21.55	0	39	46	16	14	62	34	35	12	57	9	29	13	54	13	34	32	2	49	48	76	26	50	13	18	51	34	28	49	20	28	42	36	12	37	51	5	30	16	72	27	35	32	77	31	28	37	25
	21.56	0	34	49	18	17	63	38	34	11	59	13	25	17	55	8	31	30	4	44	44	72	29	43	18	14	45	33	25	58	26	35	39	34	14	37	44	6	23	14	71	24	35	30	75	33	29	34	34
	21.57	0	31	53	19	22	64	39	34	7	61	20	21	23	55	4	25	32	6	42	38	67	33	36	25	13	37	32	22	65	32	39	35	32	16	36	35	6	16	13	68	18	33	26	72	36	33	31	44
	21.58	1	31	58	20	27	63	37	35	4	60	27	17	26	57	1	20	36	9	39	33	61	35	29	31	15	29	31	17	71	39	42	31	29	16	36	28	6	8	12	65	12	30	24	68	40	35	27	49
	21.59	2	32	63	19	32	61	32	36	2	60	34	15	28	57	1	15	38	12	39	28	52	38	24	37	20	20	29	12	74	43	43	26	27	15	36	21	5	3	12	62	6	28	21	63	44	39	21	50
	21.6	4	34	66	18	38	57	27	38	0	58	40	13	27	56	3	12	42	12	39	22	47	37	19	42	23	10	30	8	74	45	43	22	27	15	39	15	7	2	11	59	2	27	19	58	47	42	15	49
	21.61	6	36	69	17	42	52	19	39	0	53	46	12	26	53	6	11	46	13	40	19	41	38	17	46	27	3	31	3	73	47	40	19	27	13	42	11	7	0	11	57	0	26	17	52	49	44	12	46
	21.62	10	36	69	16	44	46	13	43	0	50	49	13	23	50	12	14	50	12	43	15	38	37	18	47	30	2	33	3	72	46	36	17	29	10	45	7	8	0	10	55	0	28	15	45	50	46	9	41
	21.63	12	37	66	15	46	39	10	44	2	45	52	14	18	44	17	17	53	10	45	14	37	36	19	45	30	1	36	2	69	44	31	17	31	8	52	5	9	0	9	53	3	29	13	41	50	44	8	36
	21.64	16	35	61	13	46	32	7	48	5	41	50	16	15	39	23	23	56	7	47	13	36	36	22	44	30	0	40	3	66	41	26	17	36	6	57	3	10	5	8	53	8	30	10	37	49	42	9	32
	21.65	20	34	54	12	45	26	7	50	9	37	47	18	12	34	27	30	56	5	48	13	38	39	25	40	29	1	43	7	66	36	22	19	40	5	63	4	9	10	7	51	14	32	7	36	48	37	11	28
	21.66	24	31	47	12	43	22	10	54	15	34	41	18	9	31	32	38	57	2	50	14	40	41	27	33	26	10	46	10	63	33	18	19	44	5	67	4	10	17	6	52	20	31	4	37	44	31	15	25
	21.67	27	30	39	10	41	19	16	56	20	32	32	18	8	30	33	43	55	1	49	14	41	45	25	27	24	18	47	14	61	30	17	21	50	6	72	6	9	24	6	51	24	30	1	39	42	26	16	23
	21.68	29	28	34	9	39	18	22	59	23	33	22	17	7	30	32	48	52	1	48	13	41	49	23	21	24	28	48	16	59	27	14	20	55	8	73	11	8	31	9	52	28	27	0	43	40	21	19	20
	21.69	31	29	30	7	36	18	27	59	25	35	12	16	8	34	28	52	48	4	48	12	42	55	18	14	24	37	46	19	58	25	12	21	62	10	73	14	7	34	12	52	28	24	0	45	38	20	20	20
	21.7	31	29	27	6	32	20	33	60	25	38	4	13	8	38	25	53	43	8	47	10	42	59	14	8	24	47	43	20	54	25	13	20	66	13	72	19	7	36	17	54	28	19	0	43	35	20	20	18
	21.71	30	32	27	5	27	22	38	58	21	45	0	11	8	45	19	50	37	12	47	9	41	59	7	4	26	53	38	19	51	25	11	21	72	16	70	24	8	34	20	56	26	15	0	40	35	24	18	17
	21.72	29	34	27	4	21	22	39	56	17	51	0	9	9	52	13	48	33	17	47	7	41	61	3	2	26	55	32	18	48	25	10	22	75	18	66	30	8	30	26	58	23	11	1	35	34	27	15	16
	21.73	26	37	28	5	13	23	39	54	11	56	0	8	9	60	9	44	28	22	48	6	42	58	1	1	25	54	27	15	46	25	8	22	76	19	60	35	9	26	30	62	21	7	5	28	34	33	11	15
	21.74	23	38	30	5	4	25	37	51	4	61	1	5	8	65	7	36	26	23	50	5	43	54	0	2	24	50	20	14	43	27	8	22	74	20	56	39	11	20	31	65	20	4	11	21	33	36	7	15
	21.75	20	40	31	6	1	25	34	49	0	64	10	5	9	69	7	31	23	25	50	6	42	47	3	5	21	45	15	12	43	26	5	21	70	20	51	43	12	16	32	68	19	2	17	19	31	41	2	14
	21.76	18	39	35	9	0	26	29	47	0	65	18	6	8	73	9	25	22	25	49	9	41	41	7	11	17	37	10	11	43	27	5	20	63	18	46	47	13	14	30	69	17	0	24	18	29	40	1	18
	21.77	16	37	38	12	0	29	23	46	0	63	26	5	9	72	14	20	22	26	49	12	40	33	13	15	16	31	9	11	44	29	6	18	54	16	44	47	13	15	28	71	15	0	31	22	27	40	0	21
	21.78	15	36	44	15	0	33	20	45	2	61	32	4	11	69	19	17	22	24	46	16	38	25	21	22	14	25	9	13	46	32	9	15	43	13	41	47	11	18	24	70	14	0	38	30	25	37	0	27
	21.79	14	34	50	19	0	35	16	44	8	56	36	3	13	68	27	15	24	25	43	20	35	19	27	28	15	22	9	15	47	34	13	12	32	11	42	47	8	22	22	69	9	0	42	39	23	34	0	32
	21.8	16	31	56	22	0	39	13	45	16	50	38	3	17	65	33	17	25	27	41	25	31	14	35	35	18	19	12	18	48	38	17	8	21	8	42	45	6	29	22	65	6	2	45	48	22	30	4	38
	21.81	17	30	62	24	9	42	12	44	23	44	33	2	23	63	37	19	27	27	37	28	29	12	39	38	23	18	16	21	49	43	23	5	12	4	43	43	2	36	20	62	3	7	47	54	22	29	10	41
	21.82	17	29	64	26	21	44	11	43	29	41	28	2	27	61	41	22	29	28	35	30	28	11	43	42	30	19	21	22	48	47	27	4	6	1	45	41	0	42	22	57	1	14	47	57	21	29	15	44
	21.83	19	27	65	26	30	45	10	42	32	37	23	3	32	62	41	27	31	30	34	29	27	13	43	43	37	21	26	22	46	50	30	3	4	0	46	40	0	47	24	53	0	21	44	55	21	29	23	41
	21.84	20	26	63	27	39	44	9	42	34	34	16	6	36	61	39	32	34	29	33	27	28	16	42	44	43	23	31	22	44	52	31	5	6	0	47	37	0	50	27	48	1	27	40	51	22	33	31	38
	21.85	21	24	57	25	44	42	8	40	31	34	14	8	39	61	35	35	36	26	34	22	30	21	38	42	46	25	37	20	43	53	29	8	12	0	48	36	1	53	31	44	5	34	36	45	22	38	37	30
	21.86	21	21	51	23	43	38	6	40	26	34	14	12	39	60	30	38	40	23	35	16	32	27	33	37	48	29	43	17	41	52	27	10	21	0	46	33	3	53	32	40	10	38	30	38	22	42	44	22
	21.87	21	19	45	20	36	35	6	40	20	35	16	18	38	58	25	40	41	18	37	9	34	34	27	34	46	31	45	13	42	49	21	14	31	0	46	30	8	51	33	38	17	40	23	33	21	45	49	11
	21.88	21	14	40	17	25	31	4	40	12	36	22	21	36	57	20	38	43	11	39	1	36	41	20	27	42	35	48	11	43	43	17	17	42	2	44	26	14	48	33	36	24	40	17	31	20	48	54	2
	21.89	20	11	36	14	13	27	4	42	5	39	28	24	33	52	14	36	43	6	43	0	37	47	14	21	37	37	48	8	46	38	12	20	50	7	41	23	19	44	31	36	31	38	11	32	18	49	55	0
	21.9	18	7	37	11	2	26	4	41	0	41	33	27	28	48	12	34	43	0	46	0	35	51	9	14	30	37	47	6	49	32	10	20	57	11	40	20	23	40	27	37	36	32	6	34	17	48	56	0
	21.91	17	4	39	9	1	24	4	43	0	44	36	28	25	42	9	30	42	0	47	0	34	57	7	9	24	36	44	6	52	25	10	21	60	16	39	18	27	35	23	40	37	26	4	39	16	45	53	0
	21.92	16	1	44	6	0	23	7	42	0	45	35	27	23	38	8	27	41	0	50	0	31	58	7	3	17	35	40	9	55	20	14	22	62	22	39	17	27	30	17	44	37	19	2	43	16	41	48	0
	21.93	14	1	49	5	0	24	10	42	0	47	31	25	22	34	6	25	40	0	52	0	28	59	9	0	12	33	34	12	56	15	21	23	59	25	39	17	25	26	12	48	34	13	1	45	18	35	42	0
	21.94	13	3	54	4	6	25	15	39	4	50	24	24	21	32	7	25	39	0	53	0	24	58	14	0	9	31	28	18	56	13	28	21	55	27	40	20	22	22	8	53	28	8	3	46	23	30	32	12
	21.95	13	5	57	5	16	26	20	38	8	52	14	22	23	32	8	25	39	1	53	1	21	56	20	0	8	28	22	24	54	11	38	22	51	27	40	25	19	18	5	55	21	4	5	46	28	25	25	25
	21.96	13	11	58	6	24	27	26	36	13	54	5	20	26	37	7	26	39	5	55	5	19	52	25	0	6	28	17	31	50	11	47	21	44	25	41	30	15	15	2	58	13	4	8	45	34	20	16	38
	21.97	12	16	55	9	30	28	30	33	14	55	0	20	28	42	8	29	40	9	56	11	19	45	31	3	6	28	13	36	46	12	54	20	40	21	42	35	11	11	0	59	5	5	10	44	40	18	9	54
	21.98	13	24	48	13	36	28	33	33	15	56	0	20	30	50	10	32	41	12	56	16	20	38	37	6	6	27	12	42	40	12	59	15	36	16	41	40	8	9	1	59	1	7	14	44	44	16	5	68
	21.99	15	31	41	18	37	27	34	32	14	53	0	20	31	57	10	35	42	14	54	19	22	31	39	10	7	29	14	46	35	12	59	10	36	11	41	44	7	7	0	56	0	10	16	44	47	16	4	78
	22	15	39	33	23	34	26	34	33	10	49	0	22	33	65	10	39	44	16	53	20	25	24	39	13	7	32	16	48	27	12	58	4	37	6	41	47	6	5	0	54	0	13	18	46	48	18	3	79
	22.01	15	46	25	28	31	25	31	35	3	42	0	23	31	67	11	42	44	18	52	17	30	15	38	17	8	33	20	49	22	12	54	2	39	1	40	47	7	6	0	50	0	17	19	48	47	19	6	76
	22.02	16	50	19	31	26	25	28	37	0	35	0	24	30	68	12	44	45	19	49	13	34	10	36	20	9	35	23	48	16	11	48	0	43	0	41	45	10	7	0	45	0	17	20	51	44	22	11	68
	22.03	17	55	17	35	20	25	24	41	0	27	1	23	28	64	12	44	44	21	47	6	39	7	31	20	12	38	26	46	14	10	42	0	47	0	43	41	14	8	0	40	0	18	19	53	40	23	17	56
	22.04	18	56	17	35	17	25	20	45	0	21	4	22	23	58	13	45	43	23	45	1	43	4	27	22	14	39	28	42	13	9	36	0	51	2	45	36	18	12	0	34	0	16	18	54	36	24	23	41
	22.05	17	56	20	36	16	26	16	48	0	17	7	18	21	48	15	43	41	28	45	0	46	5	21	23	17	40	27	36	12	8	30	0	53	5	47	31	22	14	0	28	0	14	15	54	32	23	28	29
	22.06	18	55	26	34	14	28	14	51	0	18	10	15	16	37	17	41	38	30	45	0	47	6	17	21	23	41	24	30	15	9	26	0	55	13	49	25	27	18	0	23	0	12	11	53	30	22	31	19
	22.07	20	52	30	32	15	30	15	54	0	19	13	13	14	27	20	39	36	35	47	0	46	10	14	20	26	42	20	25	20	11	24	0	53	20	51	21	32	20	0	19	0	9	8	51	29	19	34	13
	22.08	20	49	34	28	17	31	17	54	4	25	14	11	12	18	24	39	34	38	49	1	43	14	12	21	31	41	16	19	26	14	24	0	51	28	51	19	36	22	0	16	0	8	3	49	29	17	34	11
	22.09	21	45	37	25	19	34	21	55	8	31	13	9	11	13	27	37	34	40	51	5	38	21	11	20	35	41	11	15	33	19	24	0	47	35	51	20	40	24	0	15	0	7	0	46	31	14	32	13
	22.1	21	43	35	21	19	35	26	55	13	39	12	8	8	11	32	35	34	40	54	9	33	27	11	20	38	41	8	15	41	23	26	0	43	44	49	23	43	26	0	17	0	9	0	44	33	13	28	17
	22.11	20	42	32	19	19	37	32	55	16	45	9	9	8	13	36	34	35	40	57	11	25	35	13	21	39	39	5	16	49	27	29	0	37	49	47	27	45	28	0	22	2	11	0	41	37	12	24	21
	22.12	18	41	27	17	19	39	37	56	20	49	7	9	8	19	39	32	36	38	58	14	19	40	13	25	36	38	4	19	56	31	33	0	28	52	43	35	47	29	0	27	9	13	0	38	40	11	17	25
	22.13	16	41	21	15	20	42	41	58	21	51	4	8	7	27	42	29	37	39	58	14	13	45	13	26	33	38	6	23	62	31	36	6	21	55	40	42	48	32	0	35	14	16	0	35	42	12	13	26
	22.14	11	44	15	15	20	44	42	58	21	49	3	6	6	37	43	26	40	38	55	12	8	48	12	29	29	38	9	29	65	30	39	12	14	55	38	51	48	34	0	43	16	19	0	33	44	14	9	27
	22.15	7	45	9	14	21	46	41	60	20	45	2	5	6	45	42	22	42	39	52	10	5	48	11	34	21	37	13	34	66	29	39	18	7	54	37	57	47	37	0	49	16	21	0	29	45	14	6	24
	22.16	3	47	7	14	24	49	37	61	19	40	1	2	5	55	41	18	42	42	47	7	4	45	8	36	15	38	18	38	66	26	38	24	0	50	37	62	44	39	0	54	13	22	0	27	44	13	4	20
	22.17	0	49	6	14	25	50	31	60	18	35	1	0	4	62	38	14	44	45	41	4	6	40	4	38	10	40	22	42	63	23	33	29	0	46	39	65	40	41	0	57	7	23	0	26	43	14	5	17
	22.18	0	49	6	15	28	49	25	56	16	31	2	0	3	64	35	12	45	49	35	4	10	31	0	40	7	42	27	42	59	21	27	31	0	41	42	66	34	41	0	57	1	21	0	25	42	14	8	14
	22.19	0	48	10	16	30	48	19	52	16	28	2	0	4	66	32	11	44	53	29	2	15	22	0	41	6	44	32	42	56	19	20	30	0	36	45	64	27	42	0	55	0	19	0	25	40	12	12	10
	22.2	0	45	14	18	29	45	15	45	14	29	2	0	5	63	30	10	43	56	24	3	21	13	0	39	6	44	37	40	52	19	12	29	6	30	49	60	20	41	2	52	0	16	0	27	38	13	15	7
	22.21	0	43	21	20	27	41	13	35	13	30	4	0	9	59	28	13	43	57	19	2	28	3	0	37	9	45	41	37	49	20	4	25	15	24	50	55	14	39	3	45	0	12	0	27	36	15	20	6
	22.22	0	39	28	23	23	37	13	27	10	33	6	0	13	52	27	17	39	56	15	4	32	1	0	35	12	44	44	34	47	23	2	20	28	20	52	50	7	37	5	40	1	9	0	30	37	18	24	6
	22.23	0	34	35	25	18	32	15	19	9	36	8	1	20	43	25	21	36	54	13	3	36	0	0	33	14	43	46	31	46	27	1	15	38	15	51	43	3	33	8	35	9	6	0	33	36	21	27	7
	22.24	0	31	41	29	12	27	19	13	7	40	11	2	26	34	26	26	33	51	13	1	37	0	0	31	16	41	47	29	44	31	0	9	49	10	50	37	0	32	11	29	17	5	5	36	37	25	29	7
	22.25	1	30	46	31	6	24	24	11	6	42	15	4	32	26	26	31	29	48	14	0	38	0	0	29	15	39	45	28	42	37	0	5	56	6	47	30	0	29	13	28	25	6	8	40	39	30	30	10
	22.26	3	30	47	33	3	23	28	11	6	44	18	5	36	20	27	34	25	44	16	0	37	0	0	29	11	37	42	29	41	42	0	1	58	3	45	22	0	28	15	27	31	7	14	43	41	34	31	13
	22.27	5	31	47	34	3	22	32	16	7	45	22	5	39	15	28	35	22	41	19	0	34	1	0	29	4	36	39	31	37	46	0	0	55	0	42	15	0	28	17	28	35	11	19	47	43	35	31	17
	22.28	8	36	44	35	6	22	35	20	9	45	23	5	40	14	28	36	19	38	21	0	32	8	0	29	3	36	37	34	32	49	0	0	49	0	41	8	0	29	17	30	36	14	25	51	45	36	30	18
	22.29	11	42	39	34	11	23	36	27	10	45	22	6	36	16	29	35	16	36	22	0	30	18	0	29	0	35	35	40	28	51	0	0	38	0	41	0	2	32	18	33	33	18	28	54	46	34	28	20
	22.3	14	47	32	33	17	26	36	33	13	44	19	6	32	19	29	32	14	33	23	0	28	30	3	29	0	34	34	45	24	53	1	3	27	0	43	0	3	34	19	36	27	19	27	58	47	31	26	21
	22.31	18	53	25	31	23	28	34	39	15	45	15	7	28	25	28	28	12	30	23	0	27	42	9	30	0	31	36	51	19	53	5	8	15	0	44	0	4	38	20	36	20	20	27	62	46	24	23	21
	22.32	22	57	21	29	27	30	32	43	13	46	12	10	22	29	28	23	12	29	21	0	28	54	15	31	0	28	38	56	14	53	9	13	6	0	49	0	5	43	21	36	11	19	25	65	44	18	21	19
	22.33	25	59	18	25	28	33	29	43	13	49	7	13	16	35	28	18	11	28	19	0	28	64	21	32	0	25	40	59	12	52	12	19	1	0	53	0	5	46	22	34	3	16	21	68	42	12	18	15
	22.34	29	59	16	21	27	35	26	42	11	52	6	15	11	40	26	13	12	28	17	0	29	70	28	34	0	19	43	61	12	53	16	24	0	2	57	0	6	51	25	32	2	13	16	69	40	7	17	9
	22.35	32	57	18	17	23	36	23	39	9	57	7	17	9	42	25	8	11	31	15	0	30	70	33	37	0	14	45	61	12	54	17	28	3	6	61	0	6	56	27	27	1	11	15	70	37	5	15	2
	22.36	34	52	22	12	18	39	21	35	5	61	11	18	7	42	23	2	12	33	15	0	31	67	35	38	5	9	44	59	14	55	17	31	7	10	62	0	7	63	29	25	0	9	13	68	34	4	14	0
	22.37	34	46	26	9	11	42	19	31	2	63	15	17	7	42	22	1	13	39	16	1	30	61	35	38	15	5	41	53	16	56	15	31	15	15	63	0	8	67	29	24	0	9	12	64	31	8	13	0
	22.38	32	41	28	7	8	46	18	27	3	65	20	14	8	41	19	0	13	42	19	3	29	52	33	39	23	1	35	46	20	57	12	30	21	21	61	7	10	69	30	23	0	12	15	58	28	13	14	0
	22.39	30	37	30	6	6	50	19	26	3	65	26	10	9	37	16	0	13	48	24	4	27	42	28	37	29	0	29	38	23	57	8	27	26	24	59	14	11	74	29	24	1	16	19	52	25	20	14	0
	22.4	24	34	31	6	7	54	19	26	5	64	30	6	9	35	13	0	14	53	30	4	25	34	21	33	32	0	21	28	25	57	3	23	28	27	55	22	11	73	27	26	7	21	23	46	21	27	13	0
	22.41	18	36	31	8	10	58	20	28	8	59	31	1	9	35	9	0	17	56	37	3	21	27	14	28	29	0	12	21	27	55	0	19	27	27	50	27	11	72	26	30	12	28	27	38	18	35	13	0
	22.42	12	40	29	12	16	60	22	31	13	56	32	0	8	36	5	0	19	56	43	0	19	23	7	23	20	4	7	15	27	54	0	14	24	26	44	31	11	68	24	34	18	35	31	34	15	40	13	0
	22.43	5	44	28	17	23	63	24	35	15	52	31	0	6	35	2	2	24	55	49	0	18	22	2	17	7	8	3	12	29	51	0	9	19	25	38	30	9	65	23	37	23	39	35	33	14	44	10	0
	22.44	0	47	28	22	27	64	26	37	17	47	28	0	2	36	1	7	28	50	53	0	18	23	0	10	0	13	3	12	30	49	0	5	13	22	34	25	9	60	23	41	25	42	36	34	12	45	9	5
	22.45	0	51	28	28	30	64	26	39	19	45	27	0	0	38	0	11	34	43	55	0	19	28	0	6	0	19	5	13	32	47	0	3	7	22	31	17	9	54	22	43	27	44	37	36	12	44	6	14
	22.46	0	50	30	32	30	63	26	40	18	44	25	0	0	39	0	15	40	33	56	0	24	33	0	3	0	24	11	19	34	45	1	1	2	22	28	9	12	51	22	44	25	42	37	40	13	41	4	21
	22.47	0	46	31	36	28	61	24	40	17	45	25	0	0	37	2	20	46	22	54	0	30	39	2	2	0	28	16	23	36	44	4	1	1	23	28	0	14	47	21	45	22	38	38	45	13	35	2	26
	22.48	0	38	32	39	22	60	21	39	15	44	25	1	0	36	5	24	50	12	51	0	37	44	6	2	0	29	23	28	38	42	7	1	0	28	28	0	17	46	20	44	20	35	37	49	14	30	2	28
	22.49	1	28	32	40	17	57	17	38	13	44	25	4	0	33	8	28	51	5	47	0	45	47	10	5	0	29	27	32	37	40	11	2	0	33	29	0	23	46	17	44	18	32	38	51	15	24	2	25
	22.5	5	17	30	39	12	55	13	37	10	45	25	7	2	29	11	29	53	0	44	0	52	49	13	8	0	26	31	36	36	37	15	2	0	40	30	0	28	47	15	46	18	29	38	50	18	19	2	17
	22.51	8	7	24	37	8	52	9	36	8	43	23	9	6	25	16	31	50	1	41	3	59	50	15	11	0	21	30	38	35	33	17	1	1	46	31	0	33	50	12	47	18	29	40	48	18	15	5	5
	22.52	11	0	19	34	6	48	6	36	7	37	22	12	9	20	19	32	46	6	40	6	63	48	16	14	0	15	27	37	32	30	19	0	6	51	32	0	36	52	8	49	21	29	42	43	20	13	7	2
	22.53	15	0	14	30	8	44	4	37	6	32	19	11	13	18	22	34	39	14	41	9	64	46	15	17	3	7	23	37	29	26	19	0	9	57	31	0	39	54	3	53	25	31	42	36	23	12	9	0
	22.54	16	0	9	26	14	39	3	37	5	25	16	10	16	15	26	36	30	25	44	11	62	44	13	17	4	1	16	36	26	23	17	0	15	59	29	0	41	56	0	56	27	34	42	29	26	11	10	0
	22.55	18	8	5	23	23	34	4	39	5	16	13	6	17	15	27	37	23	37	47	11	58	44	10	18	3	0	10	33	22	21	15	0	20	60	27	0	41	56	0	59	31	38	41	21	30	12	10	0
	22.56	18	19	4	21	34	29	7	39	6	7	9	3	17	15	27	40	13	47	53	9	52	44	7	17	0	0	4	29	18	21	13	0	23	58	24	2	42	57	0	61	32	42	39	15	33	14	9	0
	22.57	15	32	5	19	46	24	11	40	7	5	6	2	14	15	27	40	6	53	57	5	44	45	5	17	0	0	0	27	13	21	12	0	27	54	22	5	42	55	0	63	31	45	35	9	37	15	7	0
	22.58	12	44	8	19	57	20	17	38	7	0	1	0	9	14	26	38	2	57	61	0	36	48	3	16	0	0	0	24	9	24	11	0	29	46	19	8	42	53	0	62	28	47	34	6	41	16	5	0
	22.59	9	54	11	19	65	16	24	37	10	0	0	0	3	14	25	35	0	57	64	0	27	51	3	16	0	1	0	20	5	28	12	0	31	39	17	11	41	52	3	60	27	49	32	4	44	18	1	0
	22.6	6	60	15	20	67	13	30	36	11	0	0	0	1	13	22	30	0	52	63	0	17	53	4	17	0	6	0	19	3	33	16	0	31	29	16	15	41	50	6	56	25	47	30	1	45	19	0	0
	22.61	3	61	17	21	65	9	36	33	14	0	0	0	0	11	22	22	2	45	61	0	9	53	7	19	0	13	4	18	2	38	20	0	32	21	15	18	41	47	7	52	23	45	30	0	46	19	0	0
	22.62	0	56	18	22	58	7	42	32	17	0	0	0	0	9	21	13	6	40	55	0	3	53	9	20	0	19	9	17	2	43	25	1	33	13	16	21	41	45	8	45	22	41	32	0	45	18	0	0
	22.63	0	49	18	23	47	5	46	31	19	0	0	0	0	7	21	4	11	35	48	0	2	50	12	22	0	26	16	17	5	48	30	10	34	8	17	24	41	43	10	39	22	37	33	0	44	17	2	0
	22.64	0	37	15	23	34	3	48	34	23	0	0	0	0	7	21	0	17	33	41	0	0	45	15	25	0	31	21	18	7	50	34	19	35	7	18	27	40	42	10	34	25	32	35	1	45	13	5	0
	22.65	0	27	12	22	19	3	48	36	24	3	0	0	0	8	20	0	22	32	32	0	0	39	17	25	0	36	26	19	8	52	37	29	35	6	19	27	40	38	9	29	25	27	37	3	43	8	9	0
	22.66	0	18	9	20	6	6	47	40	28	9	0	0	0	9	21	0	25	33	25	0	0	32	18	27	0	36	30	20	10	50	37	36	36	12	20	28	39	34	9	25	26	22	40	8	43	2	11	2
	22.67	0	15	6	19	1	7	42	44	29	15	0	0	0	13	20	0	27	35	19	0	0	26	19	28	0	35	32	22	12	48	35	41	36	19	20	26	40	31	10	23	27	19	41	14	44	1	11	6
	22.68	0	16	4	16	0	11	34	49	32	21	0	0	0	18	18	0	28	35	15	0	0	20	19	29	0	32	32	24	11	44	30	44	37	29	18	25	40	26	11	21	28	18	42	20	46	0	9	10
	22.69	0	22	4	14	0	15	26	52	34	27	0	4	0	25	16	0	26	36	13	3	0	17	18	30	0	28	31	27	11	39	25	41	37	39	18	21	42	22	14	19	26	16	45	27	47	0	5	14
	22.7	0	30	6	13	0	21	18	53	36	32	0	10	8	31	13	0	23	35	13	8	2	15	17	32	10	22	29	30	10	35	18	37	39	49	17	18	43	19	19	17	23	17	47	35	50	0	0	16
	22.71	0	42	10	11	7	27	9	53	38	34	0	14	18	36	9	0	19	32	15	13	5	14	15	34	22	17	28	34	9	31	10	30	41	58	19	16	45	17	24	17	21	18	48	41	54	0	0	16
	22.72	5	54	15	11	16	31	0	50	37	36	0	16	27	40	6	7	15	30	18	17	10	14	13	36	35	12	25	37	9	29	3	26	43	65	21	14	46	17	30	15	18	19	49	47	57	0	0	14
	22.73	11	62	22	12	24	37	0	47	37	38	0	18	36	42	3	15	10	29	21	19	13	14	11	38	47	8	24	39	11	26	0	21	44	69	25	14	46	20	36	15	15	20	50	49	58	0	0	9
	22.74	18	67	29	13	32	41	0	41	33	39	0	16	42	43	2	22	6	31	23	18	16	15	10	41	57	6	24	41	14	24	0	16	46	71	32	13	45	24	43	15	13	20	49	50	60	0	0	2
	22.75	27	66	35	15	38	44	0	35	27	39	0	13	43	41	2	27	2	34	26	13	17	15	10	43	63	6	24	41	18	25	0	16	46	70	38	14	42	30	46	15	12	19	46	47	62	0	0	0
	22.76	34	62	41	17	43	44	0	29	20	39	0	8	41	37	4	31	0	39	27	6	17	16	9	43	63	8	25	38	24	25	0	14	44	67	44	15	40	37	48	17	11	19	42	42	63	0	0	0
	22.77	39	53	44	19	43	44	0	23	13	39	0	4	36	34	6	31	0	47	27	1	16	17	10	43	57	12	28	36	31	25	3	14	40	63	49	17	36	45	49	19	10	17	37	36	63	0	0	0
	22.78	42	40	44	20	40	44	0	21	3	38	0	2	30	29	11	25	0	55	26	0	14	18	12	42	47	16	30	33	38	26	10	13	36	57	51	18	32	53	47	23	11	17	30	31	66	11	0	0
	22.79	43	28	41	21	37	40	0	18	0	36	0	0	21	25	18	18	0	62	25	0	13	19	13	39	36	23	32	31	44	27	16	13	30	52	52	18	28	57	44	26	11	17	22	28	67	21	0	0
	22.8	40	16	35	22	32	37	0	17	0	34	0	0	12	21	25	10	0	67	23	0	11	23	14	35	22	29	34	27	49	25	21	13	26	45	49	19	26	62	38	29	12	17	14	27	67	31	5	0
	22.81	36	7	27	22	26	32	0	18	0	31	0	3	5	20	30	1	0	69	21	0	12	26	13	31	10	32	34	26	53	24	26	10	23	40	44	20	26	64	32	31	14	18	8	31	67	40	11	4
	22.82	31	0	19	21	19	28	6	21	0	29	0	5	1	18	35	0	0	68	20	0	14	29	12	25	1	35	34	27	55	22	29	9	22	36	37	21	25	63	26	33	14	20	1	36	66	46	17	12
	22.83	24	0	11	21	12	23	13	24	0	26	0	8	0	17	39	0	0	63	20	0	18	33	10	19	0	36	33	28	55	20	29	9	24	32	28	21	27	60	20	35	15	23	0	44	64	49	22	19
	22.84	17	0	3	20	9	18	21	26	0	25	0	9	0	17	40	0	0	55	22	0	21	35	7	13	0	34	29	31	54	16	26	10	29	30	21	22	30	58	16	35	15	25	0	52	59	47	25	25
	22.85	10	0	0	20	4	15	30	30	0	25	0	9	0	18	38	0	0	46	24	0	23	39	5	7	0	29	24	33	52	13	22	12	37	28	13	22	34	53	13	35	14	26	0	61	55	42	25	30
	22.86	4	1	0	20	0	14	38	33	0	26	0	8	0	19	33	0	0	36	29	0	25	38	3	1	0	23	19	37	49	11	18	18	44	29	7	23	37	48	13	36	12	27	3	66	48	36	22	31
	22.87	0	4	0	21	0	12	43	34	4	27	0	6	4	20	30	0	3	25	35	0	25	36	4	0	2	16	13	38	44	9	14	25	51	30	2	23	41	44	12	37	8	26	10	66	41	30	18	29
	22.88	0	7	0	22	1	12	47	33	11	30	0	4	11	21	24	0	11	15	42	0	24	34	6	0	6	8	8	39	40	8	11	34	56	32	2	24	44	41	13	39	4	23	20	64	34	25	12	24
	22.89	0	9	2	23	4	15	47	32	19	34	0	1	19	22	16	0	21	8	47	0	21	31	9	0	8	1	3	38	35	5	10	41	58	35	3	24	44	38	15	39	1	19	30	57	28	21	6	17
	22.9	0	12	7	24	9	17	46	31	27	38	0	1	28	23	10	2	31	3	52	0	19	27	14	0	9	0	2	36	31	4	13	48	56	38	7	23	44	34	16	39	0	14	39	46	23	20	1	12
	22.91	0	14	12	25	16	19	44	27	34	42	0	1	37	23	5	3	42	2	55	0	16	23	19	0	10	0	2	35	26	2	17	55	51	40	13	20	41	32	18	39	0	8	47	35	22	20	0	7
	22.92	4	17	14	25	23	22	41	24	38	45	0	4	45	24	1	4	50	3	55	0	15	23	25	0	11	0	7	32	23	1	23	57	44	43	19	17	40	30	17	37	0	4	54	25	23	22	0	6
	22.93	8	18	17	25	30	23	39	22	42	50	0	7	50	22	0	4	54	6	52	0	16	24	30	0	10	0	14	31	20	0	31	56	35	45	25	14	36	28	17	36	0	1	58	15	26	24	0	7
	22.94	14	19	15	25	36	23	35	20	43	53	0	12	52	21	0	3	54	10	47	0	20	26	33	0	7	0	22	30	17	0	38	53	25	47	28	12	32	25	17	34	0	0	59	8	30	26	0	9
	22.95	20	20	12	25	39	24	33	19	41	55	0	17	50	19	0	1	50	14	40	0	25	29	32	0	4	2	30	31	15	0	44	48	16	49	31	10	29	25	14	32	0	1	59	6	36	26	0	12
	22.96	27	20	5	25	40	23	32	18	40	56	0	21	45	16	0	0	43	17	34	0	32	35	30	0	1	7	39	31	16	3	48	42	9	50	30	11	26	26	13	30	1	4	55	7	42	26	0	14
	22.97	34	20	0	25	37	23	30	20	38	56	0	26	37	14	0	0	34	17	26	0	41	40	24	0	0	10	44	31	16	7	50	34	5	52	28	13	23	29	12	27	8	9	52	10	48	24	0	16
	22.98	39	19	0	25	30	23	30	21	36	54	0	28	27	13	0	0	24	17	19	0	48	44	16	0	0	13	45	31	17	11	48	29	3	53	24	16	21	33	13	26	15	17	47	16	54	21	0	15
	22.99	44	19	0	26	21	24	29	21	33	50	0	30	19	13	0	0	15	14	15	0	53	46	8	0	0	15	44	30	19	17	44	26	6	54	18	20	19	38	14	24	24	23	43	23	57	17	0	13
	23	45	20	0	26	10	26	31	21	31	45	0	30	13	15	0	0	6	11	13	0	56	47	0	0	0	15	40	27	20	24	39	25	10	54	13	23	19	44	17	22	32	29	40	31	61	14	0	10
	23.01	47	21	0	26	1	30	31	21	28	39	0	30	7	19	5	0	0	7	13	4	56	46	0	0	0	13	32	26	21	29	31	23	15	53	6	25	20	50	22	20	38	36	36	36	62	11	0	7
	23.02	44	22	0	25	0	34	33	23	25	33	0	27	5	25	10	0	0	6	15	6	54	43	0	1	0	9	22	23	20	34	23	25	20	51	2	27	21	55	28	20	43	40	35	42	61	9	0	4
	23.03	42	23	0	24	0	39	36	23	23	24	0	23	7	32	15	0	0	6	19	6	48	39	0	3	0	5	12	21	19	37	17	27	25	47	0	26	24	58	34	20	45	42	33	45	58	8	0	1
	23.04	39	24	6	22	0	44	37	26	19	15	0	19	10	38	22	0	0	7	24	3	42	34	0	5	0	2	4	19	18	36	10	28	29	45	0	24	28	59	42	21	43	43	30	47	53	8	0	0
	23.05	33	25	12	20	0	49	39	29	17	7	0	14	13	44	28	0	4	12	29	0	36	29	0	7	0	0	1	20	15	33	5	29	29	41	0	21	32	57	47	23	40	43	28	45	48	9	0	0
	23.06	30	24	18	17	6	52	38	33	16	0	0	10	17	49	32	0	9	18	34	0	29	26	0	8	0	0	0	21	12	28	1	28	27	37	0	18	38	52	51	25	34	42	27	42	40	12	0	0
	23.07	25	23	24	15	17	54	37	38	17	0	0	4	18	50	32	0	16	25	38	0	22	23	0	8	0	0	0	23	9	23	0	26	25	33	0	16	42	45	51	29	28	39	26	39	32	14	0	0
	23.08	24	20	26	13	28	55	33	40	18	0	0	2	19	48	30	0	20	31	41	0	17	20	0	7	0	2	0	26	9	15	0	23	21	30	3	13	46	37	50	32	21	36	24	32	23	16	0	0
	23.09	21	18	24	12	38	54	27	43	20	0	0	1	17	43	26	0	25	34	41	0	15	19	0	4	0	7	4	29	6	8	0	18	16	29	9	13	49	27	45	36	15	31	23	27	15	17	0	0
	23.1	21	15	19	11	47	52	21	42	25	0	0	3	13	35	19	4	28	36	40	0	14	19	0	0	3	11	11	33	5	4	0	12	10	27	13	13	51	18	38	39	10	26	24	22	8	17	0	0
	23.11	20	12	11	11	51	49	13	41	28	5	0	7	10	26	10	8	30	35	37	0	16	20	0	0	5	15	14	35	4	0	0	8	7	28	19	14	50	10	29	40	7	20	25	19	1	16	0	0
	23.12	22	11	2	11	50	45	7	37	32	14	0	13	6	16	4	11	28	33	33	0	19	21	2	0	7	17	19	36	6	0	0	5	5	30	24	17	47	4	21	41	5	14	26	19	0	12	0	2
	23.13	24	10	0	12	44	41	1	31	37	23	0	21	3	9	0	13	25	28	28	0	23	21	3	0	8	18	23	36	7	1	0	2	3	32	27	17	44	1	14	39	5	8	27	21	0	9	0	8
	23.14	26	12	0	13	35	37	0	26	40	33	0	29	2	2	0	16	21	25	23	0	26	24	2	0	9	17	24	34	8	5	0	0	3	35	28	18	37	0	9	37	8	3	29	25	0	5	0	17
	23.15	29	14	0	14	25	32	0	21	43	43	0	36	1	0	0	16	17	21	18	0	29	24	1	0	8	15	24	33	14	9	0	2	4	36	28	17	32	0	7	34	9	0	29	29	3	3	0	26
	23.16	32	16	0	15	16	27	2	17	45	50	0	41	3	0	0	15	11	21	13	0	33	24	0	0	7	11	22	28	18	15	0	5	7	38	26	15	25	2	7	30	12	0	27	32	10	3	0	35
	23.17	35	18	0	16	10	21	7	13	45	51	0	43	7	1	3	14	7	20	9	0	34	23	0	0	7	7	19	25	23	21	0	8	7	39	21	12	18	7	10	25	14	0	26	32	19	4	0	42
	23.18	37	19	6	17	9	16	16	12	43	48	0	40	10	5	7	13	4	19	5	0	33	22	0	1	7	5	15	21	28	24	0	12	8	39	15	9	12	12	14	21	15	3	23	30	28	7	0	46
	23.19	36	19	10	19	12	12	26	12	40	41	0	35	12	8	12	13	2	21	5	0	31	21	0	6	6	3	11	17	36	29	0	17	10	40	10	7	7	16	18	18	15	8	21	24	37	12	0	46
	23.2	36	17	13	20	18	8	35	12	34	32	0	28	15	12	15	11	2	20	4	0	27	17	0	9	8	3	7	13	42	30	0	21	10	41	5	6	3	22	21	15	12	12	17	16	44	18	0	40
	23.21	34	15	14	21	26	6	42	12	26	20	0	18	16	15	16	10	4	19	4	0	22	13	0	13	10	5	4	8	45	30	2	23	10	42	1	5	1	26	22	13	10	16	14	8	49	24	0	32
	23.22	30	13	13	22	32	4	47	11	17	8	0	9	16	15	17	9	6	15	5	0	15	10	0	16	11	8	3	6	49	29	7	25	11	44	0	5	1	30	21	10	7	20	12	0	51	30	0	21
	23.23	26	11	12	22	37	4	48	11	8	0	0	8	12	16	15	8	9	13	7	0	9	6	0	20	11	14	2	3	50	26	13	23	13	47	1	6	2	34	17	8	5	23	9	0	49	32	0	9
	23.24	21	10	6	22	38	5	44	10	0	0	0	5	9	15	12	7	13	7	10	0	3	4	0	22	11	19	4	1	50	24	21	22	14	49	3	7	5	36	11	7	4	24	6	0	46	34	0	7
	23.25	18	9	2	21	36	7	37	7	0	0	6	3	6	15	7	5	15	1	11	0	1	1	0	22	10	24	6	2	45	21	28	19	19	51	8	9	10	38	4	4	4	24	2	0	41	31	0	2
	23.26	13	8	0	19	32	9	26	5	0	0	10	0	3	14	2	5	15	0	14	0	0	0	0	24	7	28	9	4	40	19	35	16	23	52	12	11	15	38	1	1	7	24	0	8	34	26	0	0
	23.27	11	7	0	17	28	11	14	5	0	0	14	0	1	15	0	7	15	0	14	0	0	2	0	25	5	31	13	9	35	19	41	12	28	52	18	12	21	39	0	0	9	24	0	19	28	19	0	0
	23.28	9	6	0	14	25	14	2	3	0	0	17	0	0	18	0	8	14	0	17	0	0	4	0	25	3	31	16	15	27	18	46	9	35	51	22	13	26	39	0	0	12	24	0	33	23	10	0	0
	23.29	8	4	0	11	25	15	0	4	0	0	18	0	2	22	0	12	14	0	18	0	0	7	0	25	2	29	20	22	21	20	46	7	39	48	26	14	29	39	0	0	15	25	0	43	21	3	0	0
	23.3	9	3	4	8	27	20	0	6	8	0	17	0	4	26	0	15	12	2	18	0	0	10	0	27	0	26	21	30	15	22	47	5	43	45	28	14	32	38	0	0	17	26	0	51	21	0	1	0
	23.31	11	1	8	6	31	24	0	8	16	0	14	0	8	29	0	20	13	8	19	0	0	14	0	26	0	21	22	36	11	24	42	4	44	42	27	12	31	38	0	0	16	27	0	57	23	0	8	0
	23.32	13	1	13	4	34	28	0	12	25	0	11	0	10	33	0	23	13	15	20	0	0	16	0	25	0	16	23	43	9	26	38	2	42	38	27	9	28	36	0	0	16	27	0	57	27	0	13	0
	23.33	17	2	15	3	38	35	0	15	33	0	8	0	14	33	2	26	14	19	20	0	0	18	0	24	0	10	21	46	6	26	30	1	38	35	24	5	23	34	0	0	15	27	0	53	32	0	15	0
	23.34	22	6	19	3	39	40	0	20	41	0	7	0	15	30	2	27	17	24	20	0	0	18	0	21	0	6	19	47	6	25	21	0	30	31	22	2	18	32	0	0	11	25	1	44	37	0	15	0
	23.35	25	10	20	3	35	47	6	22	46	0	7	0	15	26	2	26	18	27	20	0	0	17	0	17	0	3	15	44	8	24	11	0	23	29	18	1	13	31	0	0	11	23	2	36	41	0	11	3
	23.36	29	13	21	3	30	51	12	23	44	1	7	0	14	18	2	24	20	30	18	0	0	15	0	12	0	1	12	41	10	22	3	0	12	26	18	0	11	30	0	0	11	20	4	26	43	0	6	5
	23.37	31	18	21	3	21	56	19	25	40	0	9	0	10	11	0	20	20	29	18	0	0	11	0	9	0	1	9	37	14	20	2	0	4	24	17	0	11	29	4	0	13	17	5	15	44	0	4	6
	23.38	34	20	21	4	13	57	25	23	34	0	8	2	6	1	0	17	20	28	16	0	0	8	0	5	0	2	5	33	16	18	1	0	0	22	16	0	15	30	11	0	15	16	6	8	42	3	0	4
	23.39	35	19	21	6	4	57	28	24	26	0	8	5	0	0	0	13	17	26	14	0	0	4	6	3	0	5	4	31	21	17	0	3	0	21	18	0	21	31	16	0	19	14	7	4	37	7	0	2
	23.4	33	16	21	7	0	55	29	20	16	0	5	8	0	0	0	10	14	23	12	0	0	2	8	0	0	7	3	31	22	18	0	9	0	23	22	0	30	32	20	0	24	13	8	3	32	12	0	0
	23.41	34	11	20	9	0	49	24	20	9	0	1	13	0	0	0	9	8	21	10	0	0	1	8	0	0	8	4	35	23	19	2	15	0	23	25	1	41	33	24	4	28	13	7	3	26	15	0	0
	23.42	33	7	21	11	3	44	20	19	7	0	0	17	0	0	0	9	4	18	10	0	3	0	8	1	0	9	5	37	24	23	13	23	0	27	28	3	49	36	23	10	29	14	7	5	20	17	0	0
	23.43	34	0	21	12	11	37	13	19	6	3	0	18	0	0	0	10	1	17	10	0	8	0	4	1	0	10	8	42	23	28	23	30	0	30	31	4	58	37	21	17	29	15	9	10	15	16	0	0
	23.44	33	0	20	13	21	31	8	21	10	11	0	21	0	0	0	12	0	17	12	0	14	0	0	2	0	8	12	46	23	33	34	36	0	33	35	4	62	39	17	23	27	16	10	17	12	13	0	0
	23.45	34	0	21	13	35	27	5	23	17	21	0	23	0	0	0	15	0	17	15	0	20	0	0	3	0	6	16	50	19	38	47	42	0	36	36	4	63	43	11	29	23	17	13	22	10	7	0	3
	23.46	36	0	21	14	47	23	4	28	27	32	0	22	0	3	0	18	0	19	19	0	25	0	0	6	4	4	21	51	17	42	58	42	0	38	35	1	60	45	7	35	16	16	16	25	11	0	0	9
	23.47	37	0	22	13	56	23	9	32	37	43	0	22	1	8	0	20	0	21	24	0	28	1	0	6	6	0	25	49	15	47	68	41	0	39	35	0	54	49	5	39	9	16	19	30	13	0	0	15
	23.48	38	0	24	13	65	22	14	35	46	51	1	22	5	11	0	19	0	25	27	0	31	4	0	9	4	0	31	47	13	48	70	36	0	39	33	0	47	51	3	44	4	13	21	34	17	0	0	18
	23.49	39	5	26	13	69	23	22	40	53	58	5	22	10	14	2	18	0	28	30	0	28	7	0	13	1	0	33	40	10	48	70	29	0	37	30	0	38	55	5	47	0	12	23	35	21	0	0	20
	23.5	37	10	28	13	70	25	32	42	59	57	8	23	14	17	4	17	0	29	31	0	25	11	0	17	0	0	37	35	9	48	64	22	0	36	25	0	31	58	8	49	0	9	22	36	26	0	0	17
	23.51	36	15	31	13	68	27	39	45	63	52	11	24	18	17	4	14	2	28	31	0	21	16	0	21	0	0	38	29	11	45	56	13	5	35	23	0	26	58	13	51	0	8	21	37	29	0	0	14
	23.52	32	20	32	14	63	28	46	44	61	42	14	26	20	17	4	11	7	26	29	0	16	21	0	24	0	0	39	26	14	41	44	8	13	34	19	0	22	58	18	50	0	7	19	39	33	0	0	6
	23.53	29	25	34	14	57	28	50	44	60	30	15	29	23	14	2	9	11	21	24	0	13	27	0	27	0	0	39	24	17	38	32	1	19	36	16	1	22	55	23	50	0	6	18	40	34	0	0	1
	23.54	25	26	34	15	47	29	53	43	55	16	16	31	21	14	0	8	14	15	19	0	9	32	4	27	0	0	37	22	23	34	23	0	25	40	14	3	23	52	27	44	0	7	17	41	34	0	0	0
	23.55	21	26	35	16	39	30	53	41	52	4	15	31	19	12	0	9	17	7	12	0	10	38	11	26	0	0	36	25	31	30	12	0	30	44	15	4	27	46	29	40	0	7	15	44	33	6	0	0
	23.56	20	23	36	16	32	29	49	39	47	2	13	32	16	13	0	10	18	2	7	0	9	42	17	22	0	0	34	25	38	26	6	0	32	50	16	5	33	39	30	32	0	9	16	45	30	13	0	0
	23.57	19	19	37	16	23	29	47	39	42	0	11	32	13	15	0	12	18	0	1	0	11	46	23	17	0	1	31	29	44	24	1	3	31	56	18	6	40	32	29	23	0	12	18	48	28	21	0	0
	23.58	20	15	41	16	17	32	41	42	40	0	7	32	9	18	0	15	16	0	0	0	13	48	28	13	0	2	29	31	47	23	0	6	27	61	22	5	46	25	26	17	0	15	20	48	24	28	0	0
	23.59	22	9	47	15	14	33	37	43	38	0	3	31	7	22	0	18	14	0	0	0	14	50	30	8	9	3	26	33	52	24	0	10	24	66	26	5	52	17	23	9	0	19	22	47	21	33	0	0
	23.6	26	6	52	14	13	37	34	46	36	5	2	31	7	25	0	20	12	0	0	0	14	50	31	6	17	3	25	35	51	25	0	14	18	69	29	6	59	13	17	6	0	23	24	46	18	36	0	0
	23.61	33	2	59	13	16	40	31	50	36	15	0	32	7	26	0	22	12	1	7	0	13	50	29	5	24	3	23	34	49	28	5	18	14	69	33	5	64	10	13	3	0	29	24	43	16	34	3	0
	23.62	39	0	63	12	21	45	32	55	37	21	0	32	9	27	0	23	14	3	13	0	12	49	28	6	30	1	24	36	44	31	8	21	11	68	35	7	68	9	10	6	0	34	22	39	15	32	6	0
	23.63	45	0	69	12	28	49	32	58	38	29	0	30	11	26	0	23	18	1	23	0	10	49	25	11	33	1	24	35	40	33	10	25	10	65	36	8	70	12	6	11	0	38	20	33	14	28	7	0
	23.64	52	0	71	11	37	52	37	59	40	36	0	28	15	23	0	23	23	0	31	0	9	48	23	15	32	0	26	35	35	35	14	28	11	61	37	10	72	15	5	19	0	43	15	27	14	22	6	4
	23.65	59	1	69	11	46	56	43	60	43	43	0	25	19	18	0	22	29	0	40	0	8	48	22	23	26	1	29	35	29	35	16	33	14	56	36	13	72	23	5	28	7	46	10	21	14	19	5	7
	23.66	64	2	67	11	52	58	49	56	46	47	0	21	23	15	0	21	37	0	46	0	9	47	22	27	19	4	32	36	25	36	18	37	19	51	36	15	72	30	6	38	17	48	8	16	15	17	3	10
	23.67	69	5	62	10	56	57	56	51	48	48	3	16	27	11	0	18	41	0	51	0	10	45	24	31	11	6	35	38	22	34	19	40	23	46	34	17	70	38	9	46	29	50	5	12	16	16	0	12
	23.68	73	6	60	9	59	55	62	45	52	49	15	11	30	9	0	15	45	0	53	0	13	43	26	31	3	10	37	39	23	31	18	44	28	43	32	18	67	44	13	51	40	50	4	10	16	16	0	11
	23.69	75	6	56	9	56	52	66	35	53	46	29	8	34	8	0	12	48	0	51	0	15	39	29	29	2	15	37	41	24	29	19	46	31	40	30	16	65	47	19	53	49	50	6	11	17	17	0	8
	23.7	76	7	53	8	52	48	68	28	54	43	42	7	34	8	0	7	47	0	47	0	17	38	31	26	0	19	36	41	28	25	18	45	34	37	29	13	64	51	21	52	56	50	8	13	18	19	0	4
	23.71	75	12	53	7	45	42	66	21	55	37	53	7	35	12	0	1	45	5	41	0	17	35	34	20	0	22	34	42	34	24	16	42	35	36	27	9	61	50	25	47	59	49	13	16	16	20	0	0
	23.72	72	15	54	7	36	37	61	17	53	31	60	12	35	12	0	0	40	14	35	0	18	33	33	15	0	23	28	41	38	22	15	37	32	35	24	3	59	47	27	40	57	48	17	19	16	22	2	0
	23.73	69	20	55	7	29	31	52	14	53	24	61	20	32	15	0	0	35	22	30	0	17	33	33	10	2	24	24	40	42	23	14	29	29	35	21	1	58	43	27	32	51	48	20	22	15	23	4	0
	23.74	64	28	53	7	23	28	43	13	50	19	53	30	28	16	0	0	29	30	26	0	14	32	31	8	6	23	17	40	44	24	11	20	22	35	16	0	56	37	26	26	44	47	21	20	13	24	4	0
	23.75	57	35	51	7	20	27	32	16	51	15	39	40	24	18	0	0	24	36	23	0	12	34	30	7	7	20	13	39	42	28	9	11	15	37	11	0	54	32	23	20	37	45	20	17	11	25	2	0
	23.76	51	42	46	8	19	27	23	19	51	10	23	51	18	16	0	0	19	40	23	0	8	35	28	9	6	16	10	40	38	32	9	0	6	38	5	0	53	25	20	17	29	43	18	13	9	24	0	3
	23.77	44	46	40	10	21	31	14	20	51	9	8	61	13	13	0	0	16	39	24	0	6	38	27	12	2	12	8	42	29	37	8	0	1	40	0	0	53	21	13	15	25	41	15	7	8	23	0	8
	23.78	38	51	31	11	25	35	9	22	55	11	1	66	7	9	0	0	15	35	27	0	5	40	25	15	0	9	9	44	19	40	5	0	0	41	0	0	53	18	9	17	22	41	10	1	5	21	0	14
	23.79	33	52	22	13	29	41	7	21	57	14	0	68	4	3	0	0	14	31	29	0	2	40	24	18	0	5	9	46	9	43	3	0	0	42	0	0	54	17	5	18	21	39	8	0	2	17	0	18
	23.8	30	48	16	15	33	47	7	19	59	21	0	67	1	1	0	0	14	25	31	0	2	41	22	19	0	3	13	49	4	45	3	0	0	43	0	0	56	18	3	21	21	37	4	0	0	13	0	21
	23.81	29	42	9	16	35	52	11	15	61	27	0	62	0	0	0	0	15	20	33	0	1	40	19	18	0	0	15	50	0	45	0	0	0	44	0	0	58	19	2	24	22	37	2	0	0	7	0	23
	23.82	29	33	5	18	35	56	16	9	63	34	7	53	1	0	0	0	18	16	32	0	0	38	16	14	0	0	16	50	0	43	0	0	0	45	0	0	61	23	3	28	23	37	3	0	0	1	0	21
	23.83	31	24	2	20	33	57	20	5	62	41	19	43	4	0	0	0	19	14	29	0	0	37	13	9	0	0	15	47	0	40	0	0	0	46	0	0	63	27	8	30	24	39	4	1	0	0	0	18
	23.84	33	12	2	21	28	56	24	0	59	43	29	34	8	0	0	0	22	14	23	0	0	34	8	1	0	0	13	43	0	38	0	0	0	49	0	0	63	30	13	30	24	39	7	6	0	0	0	12
	23.85	37	3	2	23	22	53	26	0	57	44	35	26	11	0	0	0	24	12	18	0	0	34	3	0	0	0	10	37	0	34	0	1	2	51	0	0	62	34	19	31	25	41	7	7	0	0	0	8
	23.86	39	0	2	25	17	47	25	0	52	40	42	20	16	0	0	0	27	11	11	0	0	33	0	0	0	0	5	30	0	32	0	10	8	55	0	4	59	37	25	29	27	42	9	9	0	0	0	4
	23.87	41	0	2	27	12	40	22	0	48	33	46	16	18	0	0	0	28	7	4	0	0	33	0	0	0	0	0	24	3	30	0	20	11	60	0	9	54	38	31	28	30	42	8	8	0	0	0	2
	23.88	41	0	2	29	9	33	18	0	42	25	44	16	21	0	0	0	26	2	3	0	0	36	0	0	0	0	0	17	10	29	0	28	15	64	0	11	45	37	36	25	33	41	6	4	0	0	0	2
	23.89	41	0	1	30	7	25	13	5	38	14	37	17	22	0	0	0	25	1	1	0	0	38	0	0	0	0	0	14	16	27	0	36	16	69	0	12	37	36	38	21	38	37	2	0	0	0	6	4
	23.9	38	0	1	30	8	18	6	10	36	5	29	19	19	1	0	0	23	0	0	0	0	41	0	0	7	0	0	12	22	24	0	42	15	71	0	10	29	35	38	19	43	34	0	0	0	2	11	8
	23.91	34	0	0	29	10	14	2	13	33	3	21	21	16	12	0	0	20	0	0	0	0	44	0	0	15	0	0	13	26	21	0	45	12	73	0	7	21	32	37	14	47	29	0	0	0	6	13	12
	23.92	29	0	1	27	12	12	0	15	33	1	13	21	11	20	0	0	13	0	1	0	0	44	0	0	22	0	0	17	28	17	2	41	6	74	0	0	16	28	33	12	49	23	0	0	0	10	15	16
	23.93	25	0	3	24	14	11	0	16	33	0	5	21	5	27	0	0	9	0	6	0	0	44	0	0	27	0	2	20	24	11	5	35	1	72	0	0	12	26	27	8	51	18	0	0	0	12	15	18
	23.94	19	0	4	21	15	11	1	14	34	0	0	20	4	29	0	0	5	0	10	0	0	41	0	0	30	0	8	27	19	3	7	28	0	69	0	0	12	24	22	8	50	13	0	0	0	11	14	19
	23.95	15	0	7	17	16	14	6	6	36	0	0	15	2	26	0	0	2	0	16	0	0	37	0	0	32	0	13	30	12	1	7	18	0	64	0	0	14	23	16	9	47	11	0	0	0	9	8	15
	23.96	12	0	10	13	14	16	10	0	37	0	0	10	0	20	0	0	1	0	20	0	0	31	0	0	28	0	19	35	4	0	6	10	0	59	0	0	16	23	11	9	43	9	0	0	0	4	1	10
	23.97	10	0	12	10	12	19	16	0	40	0	3	4	0	7	0	0	0	0	23	0	0	24	0	0	22	0	25	38	2	0	3	4	0	54	0	0	19	24	4	13	39	9	0	0	0	0	0	3
	23.98	11	0	14	7	10	22	20	0	42	4	8	0	0	1	0	0	0	0	24	0	0	18	0	0	18	0	28	37	1	0	0	1	0	50	0	0	20	26	1	16	37	12	0	0	0	0	0	2
	23.99	12	0	13	4	7	24	24	0	42	10	15	0	0	0	0	0	0	0	22	0	0	12	0	0	11	0	28	37	0	0	0	3	0	44	0	0	22	28	0	20	34	14	0	0	0	0	0	0
	24	14	1	13	2	4	26	25	0	44	16	20	0	0	0	0	0	0	1	18	0	0	9	0	0	8	4	25	31	0	0	0	6	0	42	0	0	24	28	0	25	34	17	0	0	0	0	0	0
	24.01	17	3	10	1	3	26	25	0	44	21	26	0	0	0	0	0	1	7	12	0	0	6	0	0	5	6	17	30	0	0	0	14	0	41	0	0	22	30	0	26	37	19	0	0	0	0	0	0
	24.02	20	3	8	0	3	26	23	0	44	26	28	0	0	0	0	0	3	12	6	0	0	6	0	0	4	7	9	25	0	8	0	20	0	40	0	0	21	29	0	28	40	20	0	4	0	0	0	0
	24.03	23	4	4	0	3	25	19	0	44	29	29	5	0	0	0	0	6	16	0	0	0	8	0	0	4	5	0	21	0	18	2	28	0	39	0	0	20	27	0	26	44	20	0	12	0	0	0	0
	24.04	26	3	3	0	3	25	17	0	42	30	29	11	0	0	0	0	9	18	0	0	0	10	0	0	3	3	0	20	0	29	9	33	0	38	0	0	20	23	1	23	47	17	0	18	0	0	0	0
	24.05	27	3	3	0	6	25	13	6	43	27	25	17	0	0	0	2	12	18	0	0	0	14	0	0	3	0	0	17	0	41	16	33	0	39	0	0	20	19	1	18	50	14	0	19	0	0	0	0
	24.06	27	0	4	0	8	26	10	17	43	24	21	21	0	0	0	5	14	17	0	0	0	18	0	0	0	0	0	20	4	50	20	32	0	37	0	0	22	15	3	11	51	10	0	17	0	0	0	0
	24.07	25	0	6	0	10	29	8	28	42	20	14	26	0	0	0	8	15	13	0	0	0	20	0	0	0	0	0	21	9	58	24	26	0	34	0	0	24	11	5	6	48	8	0	14	0	3	0	0
	24.08	23	0	9	1	10	34	7	35	43	16	9	31	0	5	0	13	14	9	0	0	0	24	0	0	0	0	0	25	12	59	27	19	3	30	0	0	26	7	8	1	45	6	0	6	2	10	0	0
	24.09	18	0	15	1	12	39	7	40	43	10	3	32	4	9	0	19	14	5	0	0	0	24	0	0	0	0	0	29	16	58	27	9	8	26	0	0	29	6	12	0	39	5	0	1	4	15	0	0
	24.1	13	0	18	2	13	44	5	43	41	7	0	32	9	13	0	25	12	2	0	0	0	24	0	0	0	0	4	32	20	53	23	1	12	20	0	0	33	7	15	0	33	7	0	0	4	18	0	0
	24.11	9	1	22	3	13	50	5	39	40	5	0	29	13	17	0	30	11	0	0	0	3	23	0	0	0	0	7	36	23	46	19	0	16	14	0	0	34	8	18	1	27	7	0	0	2	19	0	0
	24.12	6	4	25	4	12	55	5	31	37	2	0	28	15	21	0	32	9	0	0	0	10	22	0	0	0	0	10	38	21	38	13	0	17	8	0	0	35	12	21	9	22	11	0	0	0	17	0	0
	24.13	3	6	27	6	10	58	5	21	35	0	0	25	15	24	0	34	7	0	0	0	16	20	0	0	0	0	12	39	17	28	8	0	17	4	0	0	36	16	24	17	21	15	0	0	0	10	0	0
	24.14	1	7	27	8	9	59	6	12	33	0	0	20	15	25	0	33	5	0	0	0	21	19	0	0	0	0	14	39	14	22	3	5	13	1	0	0	35	21	25	29	22	18	0	0	0	1	0	0
	24.15	2	8	27	11	8	56	7	5	31	0	0	17	11	27	0	31	4	2	0	0	23	20	0	0	0	0	14	38	8	17	0	16	9	0	0	0	34	23	25	38	25	21	0	0	0	0	0	0
	24.16	5	8	30	13	6	53	10	0	30	0	0	12	4	28	0	27	1	3	0	0	24	21	0	0	2	0	12	36	0	14	0	26	4	0	0	0	33	26	22	46	29	23	0	0	0	0	0	0
	24.17	8	7	30	16	6	47	12	0	29	0	0	10	1	27	0	23	0	4	0	0	19	22	0	0	3	0	11	33	0	12	0	33	0	2	0	0	33	28	21	52	35	25	0	0	0	0	0	0
	24.18	12	6	30	18	6	40	15	0	31	0	0	6	0	25	0	18	0	5	0	0	13	24	0	0	2	0	10	30	0	12	0	40	0	6	0	0	31	27	19	52	40	24	0	0	0	0	0	0
	24.19	17	5	31	19	7	33	18	2	33	0	0	5	0	23	0	12	0	5	0	0	5	27	0	0	1	0	11	24	0	13	0	44	0	11	0	0	31	25	17	48	43	24	0	0	0	0	0	0
	24.2	22	5	30	19	9	27	21	5	34	2	0	5	0	19	0	7	1	4	0	0	2	29	0	0	0	0	12	19	0	14	1	41	0	17	0	0	30	22	16	39	46	24	0	0	0	0	0	0
	24.21	27	7	29	19	10	22	24	9	37	4	4	4	0	11	0	2	1	2	0	0	0	30	0	0	0	0	13	13	0	15	3	34	0	23	0	0	27	20	15	28	45	24	0	0	0	0	0	0
	24.22	29	8	24	17	10	20	28	11	38	6	7	5	0	5	0	1	4	0	0	0	0	30	0	0	0	0	15	7	0	15	7	24	0	30	0	0	27	18	17	15	42	26	0	0	0	0	0	0
	24.23	33	10	17	15	11	20	32	12	39	9	12	5	3	0	0	0	4	0	0	0	0	29	0	0	0	0	18	3	0	16	11	12	0	36	0	0	26	15	20	0	37	26	0	0	0	0	0	0
	24.24	36	10	8	13	11	22	33	12	37	11	16	7	7	0	0	0	5	0	0	0	0	27	0	0	0	0	18	2	0	17	17	0	0	42	0	0	26	14	24	0	33	28	0	0	0	0	0	0
	24.25	37	12	6	10	10	27	37	11	34	13	20	8	12	0	0	0	4	0	0	0	0	24	0	0	0	0	18	0	0	16	25	0	0	45	0	0	26	14	29	0	28	31	0	0	0	0	0	0
	24.26	40	12	4	7	8	32	38	9	31	14	23	7	17	0	0	0	3	0	0	0	0	21	0	0	0	0	17	0	0	16	30	0	0	48	0	0	27	13	32	0	23	31	0	0	0	0	0	0
	24.27	41	8	0	5	8	37	38	7	25	15	23	8	19	0	0	0	1	0	0	0	0	18	0	0	6	0	14	0	0	13	36	0	0	49	0	0	31	13	38	0	20	30	0	0	0	0	0	0
	24.28	44	6	0	3	8	42	35	7	18	15	24	9	21	0	0	0	0	0	0	0	0	17	0	0	12	0	11	0	0	11	40	0	0	49	0	0	31	14	41	0	18	27	0	0	0	0	0	6
	24.29	44	0	0	1	9	47	31	8	12	13	25	11	20	0	0	3	0	0	0	0	0	17	0	0	17	0	8	4	0	6	43	0	0	45	0	0	33	15	45	0	19	24	0	0	0	7	0	12
	24.3	46	0	0	0	12	51	26	9	7	10	25	12	18	0	0	10	0	0	0	0	0	18	0	0	21	0	5	11	0	1	42	0	0	41	0	0	36	15	47	0	21	20	0	0	0	14	0	18
	24.31	46	0	0	0	16	53	19	9	3	6	23	14	13	0	0	18	0	0	0	0	0	22	0	0	23	0	3	19	0	0	38	0	0	37	0	0	36	17	47	0	24	14	0	0	0	20	0	23
	24.32	43	0	0	0	23	55	11	10	1	3	22	18	8	1	0	27	0	0	0	0	0	28	0	0	24	0	1	28	0	0	32	1	1	31	0	0	35	17	48	0	29	10	0	5	0	25	0	29
	24.33	41	0	0	0	30	56	5	11	1	0	22	22	5	6	0	34	0	0	0	0	0	33	0	0	21	0	0	36	5	0	24	8	8	26	0	0	32	19	47	0	32	6	0	10	0	28	0	33
	24.34	37	0	0	0	37	57	0	9	3	0	21	26	1	10	0	42	0	0	0	0	0	39	0	0	16	0	1	44	10	0	16	16	15	21	0	0	30	21	47	0	36	6	0	13	0	28	0	35
	24.35	33	0	4	0	43	57	0	8	7	0	17	29	0	14	0	46	0	0	0	0	0	44	0	0	9	0	2	50	16	0	6	21	21	21	0	0	27	22	46	2	38	5	0	14	0	22	0	35
	24.36	28	0	10	0	48	58	0	6	12	0	14	33	0	15	0	47	0	1	0	0	0	49	0	0	3	0	4	54	22	0	0	26	24	21	0	0	24	24	45	6	39	6	0	12	0	14	0	35
	24.37	24	0	16	1	51	59	1	5	19	0	12	36	0	15	0	46	3	3	0	0	0	49	0	0	2	0	8	56	27	0	0	30	25	24	0	0	21	25	44	7	39	9	0	9	0	4	0	34
	24.38	21	0	22	2	53	60	9	4	25	0	8	38	0	14	0	43	9	5	4	0	0	48	0	0	1	0	12	56	32	0	0	30	22	30	0	0	20	27	43	9	36	13	0	1	0	3	0	31
	24.39	19	0	28	4	53	62	19	4	33	3	5	40	1	12	0	40	17	8	8	0	0	46	0	0	0	0	17	58	35	2	0	27	13	36	0	0	21	28	42	10	35	16	1	0	0	1	0	28
	24.4	20	0	35	6	53	63	28	5	40	10	3	43	2	10	0	36	24	11	11	0	0	42	0	0	0	0	21	58	37	11	2	22	5	45	0	0	25	27	40	11	33	17	4	0	3	0	0	26
	24.41	20	0	40	9	51	65	37	7	46	17	3	44	2	8	0	35	32	16	15	0	0	37	0	2	0	0	27	59	38	21	10	18	3	52	0	0	30	28	38	11	32	17	7	0	4	0	0	24
	24.42	23	0	44	12	52	67	46	10	54	24	3	47	4	8	0	36	38	21	18	0	0	31	0	10	4	0	32	61	39	32	18	15	0	60	0	0	36	28	38	11	33	16	11	0	5	0	0	22
	24.43	27	6	48	15	52	68	52	14	59	32	3	51	6	11	0	38	42	26	20	0	2	28	0	18	8	0	34	61	38	41	26	13	0	66	0	0	46	26	36	14	36	12	15	0	4	0	0	21
	24.44	31	14	51	17	54	71	53	16	64	39	6	55	7	16	0	43	45	30	20	0	9	26	3	26	16	0	36	62	37	51	34	14	0	70	0	0	54	25	36	19	42	7	18	6	3	7	0	23
	24.45	37	19	52	19	55	73	51	20	67	44	11	57	10	24	0	49	44	36	19	0	15	25	7	33	24	0	37	61	36	58	43	18	0	72	0	0	65	24	37	25	49	4	21	11	1	19	9	26
	24.46	42	23	52	20	56	75	47	23	67	47	15	59	15	33	0	56	42	39	17	6	21	28	12	39	34	0	39	59	36	60	50	24	1	74	0	0	75	25	39	32	56	0	25	16	0	32	21	32
	24.47	47	24	48	21	58	77	43	26	68	49	21	63	23	42	0	63	39	42	16	11	25	33	17	45	43	10	40	57	38	61	55	31	12	74	0	0	85	27	42	40	64	0	28	18	0	47	32	40
	24.48	51	24	45	22	60	79	36	30	65	50	28	64	32	53	0	70	36	43	16	18	29	40	23	46	50	23	42	53	40	59	58	42	25	75	0	0	95	29	46	49	71	0	31	19	0	60	42	50
	24.49	57	19	42	22	63	84	32	34	63	49	35	65	42	59	0	74	34	42	18	23	34	47	30	46	56	35	48	52	43	57	61	53	41	78	4	0	103	34	50	57	78	0	35	19	0	73	49	61
	24.5	62	12	39	22	65	85	32	40	61	51	43	64	54	66	0	77	33	42	20	30	37	57	34	47	58	46	54	53	50	56	63	65	56	83	10	5	110	41	57	61	82	5	41	17	0	80	55	70
	24.51	69	8	38	23	68	88	35	46	58	53	49	66	68	69	6	79	35	40	24	38	41	67	39	48	60	55	62	55	55	56	65	76	72	91	16	15	117	49	63	66	85	10	46	16	4	84	55	78
	24.52	76	4	40	24	74	92	40	53	58	57	55	67	81	72	13	79	38	39	30	44	46	76	44	51	60	62	72	62	64	59	66	86	87	100	23	25	123	60	71	69	89	19	50	18	9	86	52	83
	24.53	82	6	47	26	80	96	49	62	58	63	63	68	93	72	19	80	44	40	36	50	53	84	47	55	59	60	84	71	72	65	68	98	97	112	31	33	127	71	81	71	91	27	55	23	15	84	48	86
	24.54	89	11	56	29	86	100	61	71	62	71	69	71	101	71	26	79	49	40	44	57	61	93	52	60	58	57	95	83	80	74	73	106	104	123	39	40	131	82	90	72	95	36	60	32	21	83	43	86
	24.55	96	20	67	32	90	104	73	79	68	80	75	73	108	73	32	80	56	45	50	63	69	101	53	69	58	52	104	95	86	84	76	113	109	135	46	45	135	93	99	74	98	45	63	42	28	80	41	86
	24.56	100	34	82	35	94	109	86	87	76	89	80	77	113	72	38	82	63	52	57	69	77	105	56	76	61	47	112	105	91	95	82	116	112	144	52	47	137	102	108	78	103	53	67	56	36	79	40	87
	24.57	105	50	94	39	98	114	95	95	87	97	85	81	112	74	42	86	68	60	64	71	84	110	59	83	66	43	117	115	96	108	87	119	112	150	59	45	140	110	117	83	110	58	70	69	40	80	40	88
	24.58	107	66	106	42	99	118	105	102	100	105	88	85	109	79	46	91	73	70	69	74	91	113	61	89	72	40	121	120	95	116	93	119	111	152	65	43	142	115	123	87	117	62	74	83	44	83	43	91
	24.59	109	83	115	45	99	123	112	107	114	111	90	89	102	85	51	98	75	80	76	74	95	116	63	92	78	43	122	121	94	124	97	116	109	152	72	43	141	116	126	92	125	64	78	94	47	86	47	95
	24.6	111	97	119	48	99	127	115	111	127	115	91	93	96	93	53	105	79	92	81	71	96	116	65	91	85	50	121	118	93	128	98	110	105	147	78	43	141	116	126	98	132	63	79	102	49	91	51	99
	24.61	111	107	120	51	100	131	116	114	138	116	91	99	88	100	58	113	80	101	85	67	97	115	68	87	94	57	119	112	91	130	99	105	103	140	82	47	140	111	124	101	137	61	81	108	49	95	54	103
	24.62	111	114	118	54	103	136	115	115	147	115	91	105	81	108	63	119	81	108	90	59	96	113	69	78	99	65	117	105	90	128	96	100	99	131	87	51	138	105	118	102	139	58	81	110	49	98	53	103
	24.63	111	116	114	57	106	138	113	114	151	113	91	110	74	115	69	124	82	113	90	51	95	111	69	67	104	73	116	98	89	123	93	95	97	123	91	58	133	97	109	99	137	53	82	108	50	99	52	102
	24.64	110	116	107	59	111	140	110	111	152	109	92	116	68	120	72	127	85	115	92	42	93	106	69	54	106	79	113	92	91	115	87	91	94	114	91	65	127	89	99	93	133	48	78	104	51	97	48	98
	24.65	107	112	100	61	117	140	105	108	147	105	95	122	65	120	76	126	87	113	88	34	90	101	66	39	107	80	111	88	93	106	81	88	92	108	88	70	121	80	88	86	124	43	74	97	51	95	43	91
	24.66	104	104	93	63	121	138	101	102	136	99	96	126	63	119	77	125	89	108	84	27	87	97	62	26	106	76	107	87	97	97	76	88	91	102	82	72	112	69	77	75	113	38	69	85	52	91	37	81
	24.67	100	94	88	63	124	135	99	97	123	95	100	128	62	115	77	119	92	100	74	20	82	91	56	16	103	69	102	88	101	85	70	87	87	100	76	69	103	58	65	63	103	34	63	72	52	84	30	72
	24.68	93	83	84	62	122	130	95	90	106	89	102	126	61	109	73	110	93	89	64	16	75	85	48	7	99	58	94	89	105	74	67	85	86	98	65	64	95	48	56	50	91	31	56	56	50	78	25	65
	24.69	86	73	80	59	119	124	92	83	89	84	104	122	61	102	64	99	93	78	52	12	67	79	39	3	93	43	83	90	109	63	64	82	82	97	51	53	85	39	49	39	82	27	50	41	47	71	20	57
	24.7	77	59	77	56	111	116	88	77	73	79	104	116	62	92	55	87	88	64	38	10	57	74	30	2	87	29	72	89	109	54	63	80	76	95	37	39	78	30	43	29	73	26	44	25	40	65	16	51
	24.71	69	46	76	50	99	108	85	69	58	74	99	108	63	83	43	74	83	53	23	10	46	67	20	3	80	14	58	86	107	43	63	75	69	94	23	24	72	20	39	21	66	22	40	11	32	57	12	47
	24.72	60	35	73	44	86	99	83	64	49	68	95	98	62	73	30	62	76	43	10	8	34	59	11	7	72	3	44	81	103	35	64	68	60	89	11	9	66	12	37	16	62	20	35	1	23	50	9	44
	24.73	52	22	70	37	74	92	78	59	42	62	85	87	61	64	15	49	67	37	9	8	23	51	4	10	66	0	31	74	96	29	65	61	50	83	0	8	64	5	35	12	59	14	30	0	11	42	6	40
	24.74	47	13	64	30	63	85	73	57	41	56	76	76	59	53	3	39	57	33	7	6	13	42	2	12	60	0	21	65	87	22	65	55	37	74	0	4	61	2	34	12	58	8	26	0	0	34	3	36
	24.75	44	4	59	23	54	81	67	55	44	51	64	66	56	46	2	31	47	31	0	5	7	33	0	11	53	0	13	57	78	19	64	49	25	65	0	3	60	1	33	13	56	0	22	0	0	26	1	31
	24.76	42	0	52	17	47	77	62	54	47	45	53	55	53	39	1	24	38	31	0	4	4	22	0	9	47	0	6	49	68	16	61	42	14	54	0	0	59	0	32	16	55	0	17	0	0	18	0	26
	24.77	42	0	42	12	41	75	57	55	52	41	42	45	48	34	0	19	30	33	0	3	4	13	0	3	42	0	4	44	59	16	56	38	4	43	0	0	58	0	31	20	54	0	12	0	0	11	0	21
	24.78	43	0	34	7	39	76	50	57	54	37	35	37	43	31	0	15	24	33	0	2	7	6	0	0	36	0	4	38	50	17	49	36	0	33	0	0	56	0	30	22	50	0	6	0	0	6	0	17
	24.79	44	0	24	5	37	76	45	57	55	34	31	30	39	27	0	14	18	32	0	2	13	0	0	0	32	0	6	35	44	19	41	34	0	26	0	0	53	0	27	26	47	0	2	0	0	1	0	15
	24.8	45	0	15	3	35	76	40	57	52	30	28	23	34	27	0	14	15	30	0	1	20	0	0	0	26	0	9	31	38	22	32	30	0	20	0	0	51	0	25	28	42	0	0	0	0	0	0	12
	24.81	45	0	6	2	31	75	37	56	45	26	29	16	29	26	0	14	13	28	0	1	25	0	0	0	21	0	13	28	31	25	24	26	0	17	0	0	45	0	23	28	38	0	0	0	0	0	0	13
	24.82	42	0	0	2	26	73	34	53	35	23	31	14	24	25	0	16	12	24	0	0	29	0	0	0	15	0	18	24	26	28	18	24	0	16	0	0	41	0	20	27	35	0	0	0	0	0	0	15
	24.83	40	0	0	3	21	71	29	49	23	19	36	12	20	25	0	17	13	18	0	0	31	1	0	0	9	0	22	17	19	31	12	19	0	17	0	1	36	0	18	23	33	0	0	0	0	4	0	17
	24.84	34	0	0	4	15	67	26	43	12	15	39	12	15	25	0	20	16	16	0	0	29	5	0	0	3	0	25	10	13	31	9	12	0	18	0	0	30	0	15	19	32	0	0	0	0	9	0	19
	24.85	29	0	0	5	9	61	20	37	1	13	43	13	10	23	0	22	19	14	0	0	26	10	0	0	0	0	28	3	8	32	8	7	0	19	0	0	26	0	14	13	33	0	0	0	0	14	0	20
	24.86	22	0	0	6	5	56	14	31	0	12	46	16	7	23	0	25	23	15	0	0	19	15	0	0	0	0	30	1	3	30	9	4	0	19	0	0	22	0	11	8	36	0	0	0	0	18	0	19
	24.87	17	0	2	7	1	50	6	24	0	11	48	22	4	21	0	26	27	17	0	0	14	19	0	0	0	0	32	0	1	27	12	3	0	19	0	0	19	0	10	3	40	0	0	0	0	22	0	17
	24.88	12	0	11	8	1	46	2	20	0	13	48	27	2	20	0	26	31	20	0	0	8	22	0	0	0	0	30	0	0	23	17	2	0	17	0	0	17	0	10	1	44	0	0	0	0	24	0	12
	24.89	9	0	19	9	3	43	1	16	0	14	47	31	0	17	0	25	34	25	0	0	3	24	0	0	0	0	30	0	0	17	22	3	0	16	0	0	16	0	11	0	47	0	0	0	0	24	0	7
	24.9	8	0	26	9	7	40	0	14	0	17	44	37	0	14	0	25	36	27	0	0	1	25	0	0	0	0	28	0	0	12	26	8	2	14	0	0	17	0	13	0	50	0	0	0	0	23	0	1
	24.91	8	0	35	9	12	40	0	13	2	20	43	40	0	11	0	23	35	29	0	0	1	22	0	0	0	0	26	0	0	7	30	15	7	14	0	0	18	0	14	0	51	0	0	0	0	19	0	0
	24.92	9	0	44	8	16	41	0	13	9	23	39	44	0	7	0	21	33	31	0	0	4	19	0	0	0	0	21	7	0	1	33	23	15	15	0	0	19	0	17	0	52	0	0	0	0	16	0	0
	24.93	9	0	49	7	22	42	0	14	16	26	38	44	0	4	0	21	29	32	0	0	8	15	0	0	0	0	17	13	0	0	35	28	22	18	0	0	21	0	20	0	49	0	0	0	0	13	0	0
	24.94	11	0	50	6	26	42	0	16	22	26	37	45	0	1	0	20	23	34	0	0	11	11	0	0	0	0	13	20	0	0	35	34	29	24	0	0	23	0	23	2	46	0	0	0	0	11	0	0
	24.95	12	0	48	5	29	41	0	18	29	28	37	45	0	0	0	20	15	35	0	0	16	6	0	0	0	0	9	27	1	0	32	39	35	28	0	0	24	0	23	5	44	0	0	0	0	9	0	0
	24.96	9	0	43	5	31	39	0	19	36	26	38	43	0	0	0	20	8	35	0	0	20	0	0	0	2	0	4	32	1	0	28	41	37	35	0	0	27	0	22	10	42	0	0	0	0	9	0	0
	24.97	9	0	33	5	30	38	0	21	41	25	42	43	0	0	0	21	2	36	0	0	21	0	0	0	5	0	0	37	2	0	23	40	35	42	0	0	30	0	20	13	41	0	0	0	0	9	0	0
	24.98	7	0	21	6	30	34	0	21	43	22	45	41	0	0	0	22	0	36	0	0	20	0	0	0	6	0	0	37	2	0	17	36	28	46	0	0	33	0	15	16	41	0	0	0	0	13	0	0
	24.99	5	0	6	8	28	31	0	23	42	19	48	41	0	0	0	23	0	36	0	0	16	0	0	0	6	0	0	35	3	0	11	33	20	47	0	0	37	0	10	17	44	0	0	0	0	17	0	0
	25	4	0	0	10	27	30	0	23	40	17	54	37	0	0	0	24	0	33	0	0	11	0	0	0	5	0	0	31	4	0	6	28	8	46	0	0	41	0	3	17	48	0	0	0	0	20	0	0
	25.01	4	0	0	12	25	29	0	25	34	12	57	33	0	0	0	25	0	28	0	0	5	0	0	0	3	0	0	25	6	0	1	22	2	42	0	0	45	0	0	15	52	0	0	0	0	24	0	0
	25.02	7	0	0	14	23	31	0	26	28	9	61	29	0	0	0	24	1	22	0	0	2	0	0	0	0	0	0	18	10	0	0	17	1	36	0	0	48	0	0	12	55	0	0	0	0	26	0	0
	25.03	9	0	0	16	24	32	0	29	20	6	61	23	0	0	0	22	7	14	0	0	1	0	0	0	0	0	0	11	15	0	0	15	0	26	0	0	50	0	0	8	57	0	0	0	0	26	0	3
	25.04	12	0	0	17	25	36	0	33	11	4	60	15	0	0	0	20	10	5	0	0	0	0	0	0	0	0	3	3	21	1	0	13	0	17	0	0	48	0	0	5	58	0	0	0	0	24	0	6
	25.05	16	0	0	17	27	40	0	36	4	5	57	7	0	0	0	16	13	2	0	0	0	0	0	0	0	0	4	0	26	2	0	14	0	7	0	0	46	0	0	1	56	0	0	0	0	19	0	9
	25.06	19	0	0	17	29	43	0	40	1	6	50	0	0	0	0	12	16	1	0	0	0	1	0	0	0	0	6	0	32	5	0	16	0	0	0	0	40	0	0	0	53	0	0	0	0	13	0	10
	25.07	21	0	0	16	30	45	0	43	0	10	42	0	0	0	0	7	19	0	0	0	0	5	0	0	0	0	8	0	37	7	1	18	0	0	0	0	32	0	0	1	49	0	0	0	0	6	0	9
	25.08	22	0	0	14	32	45	0	46	0	14	31	0	0	0	0	2	20	0	0	0	0	8	0	0	3	0	10	0	38	9	3	20	0	0	0	0	22	0	0	2	47	0	0	0	0	0	0	6
	25.09	20	0	0	12	31	45	4	47	1	20	22	0	0	0	0	0	20	0	0	0	0	12	0	0	6	0	9	0	39	12	6	23	0	0	0	0	11	0	0	5	43	2	0	0	0	0	0	2
	25.1	18	0	0	9	28	42	11	45	8	24	12	0	0	0	0	0	20	5	0	0	0	15	0	0	8	0	8	0	37	13	9	25	8	0	0	0	1	0	4	7	42	5	0	0	0	0	0	0
	25.11	16	0	0	6	24	40	17	41	16	27	6	0	0	0	0	0	20	15	0	0	0	19	0	0	10	0	5	0	33	16	13	25	15	8	0	0	0	0	11	12	40	8	0	0	0	0	0	0
	25.12	12	0	4	4	17	39	22	37	25	27	3	5	0	0	0	0	19	24	0	0	0	21	0	0	11	0	1	0	28	16	18	22	21	17	0	0	0	0	17	15	40	10	0	0	0	0	0	0
	25.13	9	0	11	2	11	37	25	33	34	23	5	12	0	0	0	0	19	32	0	0	0	25	0	0	13	0	0	3	21	16	23	19	27	26	0	0	0	1	24	17	41	9	0	0	0	0	0	0
	25.14	8	0	15	1	5	39	26	27	40	16	9	18	0	0	0	0	19	40	0	0	0	28	0	0	14	0	0	10	15	16	28	14	31	33	0	0	0	7	28	19	41	7	0	0	0	0	0	0
	25.15	7	0	20	1	0	42	23	22	45	6	16	23	0	0	0	0	20	44	0	0	0	31	0	0	15	0	0	16	10	14	34	10	32	40	0	0	0	11	33	19	40	4	0	0	0	5	0	0
	25.16	8	0	24	1	0	46	18	18	46	3	25	28	0	0	0	3	20	43	0	0	0	35	0	0	17	0	0	23	7	12	40	2	29	46	0	0	0	15	35	16	40	1	0	0	0	10	0	0
	25.17	9	0	25	1	0	51	12	15	44	0	33	32	0	2	0	7	21	37	0	0	0	39	0	0	18	0	0	29	7	10	43	1	24	48	0	0	2	18	34	14	41	0	0	0	0	15	0	0
	25.18	12	0	24	2	1	56	5	13	40	0	41	31	0	7	0	12	22	27	0	0	0	42	0	0	19	0	0	34	11	7	44	0	17	47	0	0	11	18	33	12	44	0	0	0	0	20	0	0
	25.19	15	0	22	3	6	59	1	12	32	0	45	29	0	12	0	18	23	16	0	0	0	45	0	0	19	0	2	38	16	6	44	0	10	43	0	0	21	16	29	10	46	0	0	0	0	23	0	0
	25.2	16	0	19	4	13	59	0	13	26	0	47	26	0	16	0	22	24	4	0	0	0	46	0	0	19	0	10	36	24	4	40	0	4	39	0	0	30	12	25	9	51	0	0	0	0	26	0	0
	25.21	18	0	14	5	20	57	0	14	18	0	46	23	0	19	0	26	26	1	0	0	0	47	0	0	17	0	17	34	32	3	35	0	0	34	0	0	41	8	21	9	58	0	0	1	0	25	0	0
	25.22	18	0	11	6	27	51	0	16	13	0	41	20	0	20	0	28	29	0	0	0	0	45	0	0	14	0	23	28	39	4	28	0	0	27	0	0	50	3	17	10	67	6	0	1	0	23	0	0
	25.23	15	0	7	8	31	43	3	17	10	0	35	18	0	20	0	27	31	0	0	0	1	41	0	0	11	0	29	22	46	6	20	1	0	22	0	15	57	0	14	13	73	12	0	1	0	19	0	0
	25.24	13	0	4	9	34	34	10	21	7	2	27	19	0	18	0	23	35	0	0	0	7	37	0	0	9	0	34	15	48	8	13	2	0	18	0	29	62	0	12	15	79	19	0	1	0	14	0	0
	25.25	9	0	2	11	36	25	15	24	8	10	19	20	0	14	0	20	37	0	0	0	12	33	0	0	9	0	35	9	48	11	7	3	4	17	0	42	61	0	12	17	84	24	0	0	0	11	0	0
	25.26	6	0	1	12	33	17	18	28	9	17	14	22	0	12	0	15	40	6	0	0	16	30	0	0	10	0	30	6	46	14	4	3	9	15	0	51	59	0	13	17	86	28	0	0	0	6	0	0
	25.27	4	0	0	13	31	12	22	33	10	24	10	23	3	10	0	11	41	13	0	0	18	26	0	0	14	0	23	5	42	15	2	1	16	16	0	57	54	5	15	17	85	30	0	0	0	3	0	0
	25.28	2	0	0	14	27	9	25	38	12	29	12	23	8	10	0	7	41	19	0	0	19	27	0	0	19	0	15	5	36	15	3	0	22	17	0	60	46	12	18	16	80	27	0	0	0	1	0	0
	25.29	2	0	0	15	24	9	26	43	12	33	16	23	13	11	0	5	40	24	0	0	17	28	0	0	24	0	5	8	29	14	8	0	27	18	0	53	38	18	21	13	75	20	0	0	0	0	0	0
	25.3	5	0	0	15	20	12	23	49	13	35	22	20	18	14	0	4	38	26	0	0	15	30	0	0	30	0	2	13	23	10	13	0	31	19	0	41	29	26	25	9	69	9	0	0	0	0	0	0
	25.31	7	0	0	15	17	17	20	52	15	36	33	16	20	19	0	5	34	26	0	0	12	33	0	0	34	7	1	17	17	7	19	0	33	19	0	26	22	32	28	4	64	0	0	0	0	0	0	0
	25.32	12	0	0	14	16	23	18	55	15	36	43	11	22	23	0	7	31	21	0	0	10	36	0	0	35	14	0	20	13	2	23	0	34	19	0	13	16	39	30	1	61	0	0	0	0	0	0	0
	25.33	14	0	0	13	16	28	16	55	18	38	53	5	23	27	0	9	26	12	0	0	9	39	0	0	33	20	0	20	12	0	27	0	33	18	0	0	10	42	31	0	59	0	0	0	0	0	0	0
	25.34	17	0	0	12	15	33	13	54	20	39	60	0	21	30	0	12	21	2	0	0	9	37	0	0	30	23	0	20	12	0	28	0	31	17	0	0	9	44	31	0	60	0	0	0	0	0	0	0
	25.35	19	0	0	12	16	36	11	50	24	41	64	0	18	31	0	15	16	1	0	0	10	35	0	0	25	25	0	18	15	0	28	0	26	16	0	0	8	44	32	0	62	0	0	0	0	0	0	0
	25.36	19	0	0	11	17	36	9	43	28	41	65	0	16	29	0	16	12	0	0	0	13	31	0	0	19	25	0	12	20	0	24	0	22	14	0	0	9	40	31	0	65	0	0	0	0	0	0	0
	25.37	16	0	0	11	17	35	8	37	31	42	62	0	14	25	0	16	9	0	0	0	16	24	0	0	14	19	0	8	25	0	21	3	17	15	0	0	12	37	29	2	66	0	0	0	0	0	0	0
	25.38	12	0	0	11	17	33	5	30	34	41	56	0	13	19	0	16	5	0	0	0	19	17	0	0	11	11	0	3	33	0	18	7	14	16	0	0	14	31	29	7	66	0	0	0	0	0	0	0
	25.39	7	0	0	11	17	31	2	22	36	36	50	0	13	11	0	15	5	0	0	0	23	10	0	0	12	0	0	2	40	0	17	10	9	18	0	8	18	27	27	11	65	0	0	0	0	0	0	0
	25.4	2	0	0	10	17	28	0	15	35	30	41	2	15	2	0	14	6	0	0	0	25	5	0	0	14	0	0	3	49	1	17	12	5	20	0	13	20	21	27	16	61	0	0	0	0	0	0	0
	25.41	1	0	0	9	18	27	0	11	32	23	34	5	17	0	0	13	8	0	0	0	26	1	0	0	17	0	0	4	55	2	21	13	1	22	0	16	21	17	27	18	55	0	0	0	0	3	0	0
	25.42	0	0	0	7	17	28	0	9	27	16	28	6	17	0	0	13	13	2	0	0	25	0	0	0	22	0	8	10	59	1	27	16	2	25	0	17	21	14	27	21	49	0	0	0	0	8	0	0
	25.43	0	0	0	5	20	30	0	8	23	11	24	7	18	0	0	13	17	10	0	0	21	3	0	0	23	0	14	18	60	1	35	17	3	26	0	19	20	11	25	22	44	0	0	0	0	13	0	0
	25.44	0	0	0	3	22	34	0	9	17	7	21	9	18	0	0	15	22	17	0	0	18	7	0	0	25	0	19	27	60	0	45	16	4	27	0	20	19	11	23	22	41	3	0	0	0	18	0	0
	25.45	0	0	0	1	25	39	0	11	11	7	21	10	16	0	0	18	27	23	0	0	12	16	0	0	23	0	24	35	55	0	54	17	9	25	0	19	17	10	20	20	41	7	0	0	0	22	0	0
	25.46	0	0	0	0	26	44	0	14	6	12	21	10	13	0	0	22	30	27	0	0	6	26	0	0	18	0	26	39	48	0	61	20	15	24	0	17	17	12	16	17	44	10	0	0	0	26	0	0
	25.47	0	0	0	0	26	51	0	18	3	19	21	11	8	3	0	28	33	29	0	0	2	34	0	0	11	0	25	43	38	0	66	23	22	20	0	17	16	14	10	14	50	11	0	0	0	28	0	0
	25.48	0	0	0	1	25	56	0	21	1	29	21	12	5	8	0	34	34	28	0	0	0	44	0	0	3	0	21	42	29	0	66	26	29	16	0	18	17	16	4	12	58	11	0	0	0	27	0	0
	25.49	0	0	0	3	22	60	0	24	1	39	21	12	3	12	0	40	33	24	0	0	0	51	0	0	2	0	15	37	18	0	63	29	32	12	0	21	19	18	0	9	66	10	0	0	0	25	0	0
	25.5	0	0	0	5	15	62	0	29	1	47	20	13	0	16	0	44	32	18	0	0	0	56	0	0	0	0	8	29	10	0	56	31	36	7	0	25	21	21	0	6	73	8	0	0	0	24	0	0
	25.51	0	0	0	8	8	63	0	32	2	55	20	14	0	19	0	49	30	10	0	0	0	58	0	0	0	0	1	19	3	2	49	32	36	6	0	29	23	22	0	4	78	5	0	0	0	22	0	0
	25.52	0	0	0	11	0	64	2	37	3	59	20	15	0	23	0	52	29	5	0	0	0	55	0	0	0	0	0	9	0	7	40	32	34	3	0	34	23	25	0	2	80	2	0	0	0	20	0	0
	25.53	0	0	0	14	0	63	7	40	3	59	20	14	0	25	0	54	28	0	0	0	2	50	0	0	0	0	0	5	0	13	32	29	29	4	0	35	22	25	0	1	78	3	0	0	0	19	0	2
	25.54	0	0	0	17	0	62	11	43	4	57	22	15	0	25	0	55	28	0	0	0	3	44	0	0	0	0	0	3	0	19	27	25	23	7	0	37	21	24	0	0	73	5	0	0	0	18	0	7
	25.55	0	0	0	19	0	59	16	45	3	54	24	14	0	24	0	56	29	0	0	0	6	36	0	0	0	0	0	0	1	25	23	21	17	9	0	35	18	23	1	0	66	9	0	0	0	16	0	12
	25.56	0	0	0	20	0	59	21	45	5	51	27	13	0	23	0	56	30	0	0	0	9	28	0	0	9	0	0	0	5	30	23	16	12	14	0	31	16	22	6	0	60	16	0	0	0	13	0	19
	25.57	0	0	0	20	0	59	25	45	8	48	33	14	0	22	0	58	31	0	0	0	12	18	0	0	19	0	1	0	8	33	24	12	7	17	0	26	13	19	10	0	52	23	0	0	0	11	0	25
	25.58	0	0	0	20	0	59	26	43	10	45	37	12	0	19	0	59	33	2	0	0	16	11	0	0	29	0	3	0	12	33	28	8	4	19	0	18	12	17	14	0	46	32	0	0	0	9	0	30
	25.59	0	0	0	19	0	59	26	41	16	44	43	14	0	16	0	60	34	5	0	0	20	7	0	0	39	0	5	0	13	30	34	5	4	21	0	10	10	15	16	0	41	39	0	0	0	6	0	34
	25.6	0	0	0	17	0	59	25	39	22	44	48	15	0	13	0	60	36	9	0	0	23	2	0	0	48	0	6	0	14	26	38	4	4	19	0	3	11	14	19	0	39	45	0	0	0	2	0	35
	25.61	0	0	0	15	0	58	22	35	27	43	52	18	0	9	0	60	35	10	0	0	26	1	0	0	57	0	6	0	15	20	39	4	6	16	0	0	11	16	19	0	37	49	0	0	0	1	0	34
	25.62	6	0	6	12	0	57	18	33	32	41	56	22	0	6	0	59	35	12	0	0	28	0	0	0	62	0	5	0	16	13	40	4	7	11	0	0	13	17	18	0	37	50	0	0	0	0	0	30
	25.63	13	0	15	10	0	54	15	29	35	38	58	24	0	2	0	55	34	14	0	0	26	1	0	0	64	0	4	2	16	5	39	4	10	4	0	0	15	22	12	0	38	50	0	0	0	1	0	24
	25.64	19	0	24	8	3	51	13	27	36	34	58	26	0	1	0	49	31	14	0	0	23	4	0	0	64	0	3	5	16	2	36	5	12	0	0	0	16	28	8	2	39	46	0	0	0	2	0	19
	25.65	26	0	31	6	8	46	11	25	35	28	54	26	0	0	0	43	30	14	0	0	17	5	0	0	62	0	3	7	18	0	32	5	14	0	0	4	19	34	5	4	41	39	0	0	0	2	0	12
	25.66	31	0	36	5	14	42	10	23	29	22	49	24	0	0	0	37	28	11	0	0	10	7	0	0	59	0	4	9	20	0	27	7	15	0	0	9	21	41	3	5	43	33	0	0	0	4	0	7
	25.67	34	0	38	4	17	39	9	21	22	15	38	20	0	0	0	30	27	8	0	0	1	10	0	0	54	0	7	11	20	0	24	9	15	0	0	15	25	48	1	4	46	27	0	0	0	6	0	3
	25.68	35	0	36	3	17	37	9	20	14	10	26	14	0	0	0	24	26	6	0	0	0	10	0	0	49	0	10	11	21	0	23	11	15	0	0	20	29	55	2	3	48	22	0	0	0	8	0	2
	25.69	31	0	30	2	16	37	8	17	2	5	12	8	4	0	0	19	25	3	0	0	0	11	0	0	44	0	13	10	22	0	23	14	14	0	0	23	34	61	7	2	49	17	0	0	0	10	0	0
	25.7	26	0	22	1	12	37	8	17	1	2	6	2	11	0	0	18	25	1	0	0	0	11	0	0	39	0	16	8	22	0	24	16	12	0	0	28	40	65	14	0	51	14	0	0	0	12	0	2
	25.71	19	0	13	1	7	40	5	17	0	1	3	0	16	0	0	17	25	0	0	0	0	9	0	0	33	0	18	5	22	0	25	17	9	0	0	31	45	67	20	0	54	13	0	0	0	15	0	5
	25.72	13	0	5	0	1	44	3	18	0	3	0	0	22	2	0	20	25	0	0	0	0	8	0	0	28	0	18	1	21	0	29	18	6	0	0	31	49	68	27	0	55	14	0	0	0	18	0	9
	25.73	7	0	0	0	0	48	0	20	0	5	0	0	27	6	0	25	24	3	0	0	0	5	0	0	23	0	15	0	22	0	31	17	4	3	0	30	50	65	33	0	53	15	0	0	0	21	0	12
	25.74	1	0	0	1	0	52	0	23	0	8	0	0	31	11	0	30	23	7	0	0	0	1	0	0	20	0	11	0	22	0	31	13	0	9	0	29	50	63	37	0	52	18	0	0	0	22	0	15
	25.75	0	0	0	2	0	57	0	26	0	11	0	0	32	17	0	35	21	12	0	0	2	0	0	1	16	0	7	0	23	2	29	8	0	15	0	28	45	60	38	0	50	21	0	0	0	24	0	16
	25.76	0	0	0	4	2	59	0	29	0	15	0	6	30	22	0	40	19	17	0	0	10	0	0	0	14	0	2	0	25	8	27	3	0	20	0	26	38	55	37	0	48	22	0	0	0	25	0	15
	25.77	0	0	0	7	8	60	0	31	0	18	0	14	27	25	0	44	18	22	0	0	17	0	0	0	14	0	1	0	27	16	24	0	0	23	0	25	28	53	32	0	44	23	0	0	0	25	0	13
	25.78	1	0	0	10	14	60	0	31	0	21	0	21	23	27	0	47	17	27	0	0	22	0	0	0	15	0	0	0	28	23	21	0	2	24	0	23	18	50	28	0	42	22	0	0	0	21	0	9
	25.79	4	0	0	12	19	58	0	28	0	25	13	27	19	28	0	47	17	31	0	0	25	0	0	0	18	0	0	0	29	31	16	0	6	24	0	24	7	48	22	0	42	19	0	0	0	17	0	3
	25.8	8	0	0	15	23	55	0	25	0	27	25	32	13	25	0	48	18	32	0	0	25	0	0	0	22	0	3	0	30	38	14	0	9	20	0	25	6	47	15	1	44	17	3	0	0	12	0	1
	25.81	11	0	0	17	24	51	0	19	0	31	37	35	9	22	0	48	19	31	0	0	23	0	0	0	26	0	10	0	29	42	13	0	14	15	0	25	4	47	10	3	47	14	6	0	0	7	0	0
	25.82	14	0	0	19	24	48	0	14	0	34	44	35	5	18	0	48	21	27	0	0	17	0	0	0	32	0	19	0	30	44	12	0	16	7	0	27	1	46	7	6	50	11	7	0	0	2	0	0
	25.83	14	0	0	20	22	43	0	10	0	37	49	31	1	13	0	47	23	24	0	0	8	0	0	0	37	6	29	0	29	42	14	0	18	0	0	28	0	44	4	10	55	8	7	0	0	0	0	0
	25.84	14	0	0	21	18	41	0	4	0	40	49	26	0	10	0	47	23	19	0	0	0	5	0	0	40	10	36	0	28	39	15	0	19	0	0	30	0	41	3	13	61	8	7	0	0	0	0	0
	25.85	13	0	0	22	15	37	0	3	0	40	43	20	0	7	0	47	22	14	0	0	0	12	0	0	43	13	44	0	28	34	17	0	19	0	0	33	1	38	4	17	65	9	6	0	0	0	0	0
	25.86	11	0	0	22	14	36	0	4	0	39	30	15	0	7	0	47	20	8	0	0	0	18	0	0	44	14	48	0	28	27	18	0	17	0	0	34	8	33	5	20	66	10	3	0	0	2	0	0
	25.87	7	0	0	22	12	36	0	6	6	35	16	12	0	10	0	45	15	4	0	0	0	22	0	0	44	12	47	0	29	21	18	0	16	0	0	38	12	27	8	25	67	14	2	0	0	7	0	0
	25.88	3	0	0	21	14	38	0	10	11	30	2	9	0	13	0	43	9	0	0	0	0	26	0	0	41	9	41	0	29	14	18	0	13	0	0	40	17	22	10	26	66	15	0	0	0	11	0	0
	25.89	0	0	0	20	15	39	0	14	18	24	1	11	0	17	0	39	3	0	0	0	0	28	0	0	37	3	33	5	29	9	17	0	12	0	0	43	20	18	12	29	64	19	0	0	0	15	0	0
	25.9	0	0	0	18	17	41	0	19	24	18	0	14	0	22	0	33	2	0	0	0	0	28	0	0	34	0	22	10	30	6	15	0	11	0	0	45	25	16	14	30	61	20	0	0	0	18	0	0
	25.91	0	0	0	16	22	44	0	22	29	14	0	21	0	27	0	28	1	0	0	0	0	26	0	0	31	0	11	14	32	2	15	1	11	0	0	47	25	15	16	29	55	19	0	0	0	18	0	0
	25.92	0	0	4	14	25	48	0	22	34	12	0	27	0	31	0	21	0	0	0	0	1	22	0	0	28	0	1	18	33	2	14	5	12	0	0	47	25	17	16	28	52	19	0	0	0	16	0	3
	25.93	0	0	11	11	28	51	0	22	34	13	0	33	0	32	0	14	0	1	0	0	2	21	0	0	27	0	0	20	35	1	16	13	13	0	0	46	24	20	17	27	48	17	0	0	0	13	0	7
	25.94	0	0	18	9	31	53	0	20	31	17	0	36	0	33	0	7	0	3	0	0	1	20	0	0	27	0	0	22	38	3	17	20	14	0	0	43	22	24	18	25	43	14	1	0	0	10	0	9
	25.95	0	0	24	7	33	54	0	16	27	23	0	40	0	31	0	3	0	7	0	0	2	20	0	0	28	0	0	19	42	4	21	29	15	4	0	39	21	29	17	24	40	12	2	0	0	5	0	12
	25.96	1	0	30	5	35	56	5	11	21	32	4	39	0	29	0	0	8	8	0	0	3	22	0	0	32	0	0	16	46	5	24	37	17	9	0	34	20	33	18	23	35	11	1	0	0	2	0	15
	25.97	3	0	33	4	35	56	13	8	12	39	17	37	4	26	0	0	18	10	0	0	4	26	0	0	36	0	0	12	50	5	29	42	17	13	0	27	20	36	18	20	30	10	1	0	0	1	0	17
	25.98	3	0	33	4	33	55	20	7	5	48	29	34	9	24	0	0	27	11	0	0	3	31	0	0	40	0	5	8	52	6	33	46	18	16	0	19	22	38	18	19	24	10	0	0	0	1	0	16
	25.99	4	0	27	4	31	53	26	7	3	53	41	29	13	23	0	2	40	12	0	0	3	35	0	0	44	0	12	4	55	6	35	44	19	19	0	13	24	35	18	17	17	10	0	0	0	4	0	15
	26	4	0	16	4	30	50	30	9	2	56	52	24	15	20	0	8	51	14	0	0	3	37	0	0	46	0	19	3	54	4	36	41	19	21	0	7	27	33	18	13	12	13	0	0	0	9	0	14
	26.01	4	0	3	5	26	47	32	14	0	56	59	20	16	19	0	14	59	16	0	0	3	37	0	0	47	0	24	4	52	3	36	32	19	21	0	4	29	27	19	10	7	16	0	0	0	13	0	11
	26.02	1	0	1	6	23	43	31	21	0	51	61	17	16	18	0	19	65	18	0	0	1	34	0	0	46	0	31	8	49	1	33	22	18	18	0	4	30	22	21	7	4	18	0	0	0	17	0	7
	26.03	0	0	0	8	20	40	26	28	0	41	57	13	13	16	2	25	65	22	0	0	0	29	0	0	41	0	36	13	44	2	28	12	17	15	0	5	31	17	22	5	3	20	0	0	0	21	0	4
	26.04	0	0	0	11	16	37	21	36	8	30	45	13	8	11	8	31	61	26	0	0	0	21	0	0	35	0	38	19	38	3	22	2	16	12	0	10	30	12	25	3	4	23	0	0	0	21	0	0
	26.05	0	0	0	13	14	34	14	42	14	17	29	12	5	7	16	36	53	32	0	0	0	12	0	0	27	0	40	27	35	3	16	1	14	9	0	15	27	8	29	0	9	23	0	0	0	20	0	0
	26.06	0	0	0	16	10	34	10	46	18	6	12	12	3	2	22	41	41	35	0	0	0	5	0	0	18	0	38	34	31	5	8	0	12	7	0	24	24	5	32	2	15	23	0	0	0	16	0	0
	26.07	0	0	0	19	8	36	6	48	22	5	11	12	0	1	29	44	27	38	0	0	0	1	0	0	8	0	34	38	31	6	3	0	11	5	0	32	19	5	36	6	21	20	0	0	0	13	0	0
	26.08	0	0	0	21	6	38	3	48	25	2	1	13	0	0	35	47	14	41	0	0	1	0	0	0	0	0	31	39	34	7	2	0	10	5	0	39	15	6	40	8	27	18	0	0	0	8	0	0
	26.09	0	0	0	22	4	40	2	45	25	1	0	14	0	0	37	49	2	42	0	0	4	0	0	0	0	0	26	39	37	9	0	0	10	7	0	43	9	8	44	13	31	16	1	0	0	3	0	0
	26.1	0	0	0	22	3	43	3	41	22	0	0	17	2	0	39	50	1	42	0	0	7	0	0	0	0	0	20	35	43	9	0	0	9	10	0	45	5	12	47	19	32	14	8	0	0	1	0	0
	26.11	0	0	4	21	3	45	4	35	15	0	0	19	5	0	38	49	0	40	0	0	9	5	0	0	0	0	16	29	47	9	1	0	10	12	0	47	2	16	46	26	31	12	13	0	0	0	0	0
	26.12	0	0	14	19	5	46	6	30	9	11	0	23	6	0	34	45	0	38	0	0	12	12	0	0	0	0	14	21	51	10	6	0	10	15	0	43	1	21	46	32	25	12	19	0	0	2	0	1
	26.13	0	0	23	17	10	44	8	25	4	23	0	26	9	6	30	40	0	37	0	0	16	21	0	0	5	0	11	14	53	11	14	4	10	17	0	37	0	26	43	34	19	13	23	0	0	7	0	5
	26.14	0	0	29	14	14	39	9	21	0	34	9	30	9	12	24	34	1	36	0	0	17	28	0	0	17	0	11	7	52	12	21	7	8	20	0	29	2	30	39	36	12	13	25	0	0	11	1	9
	26.15	0	0	30	12	21	32	10	17	0	45	21	32	10	20	20	27	10	34	0	0	19	36	0	0	28	0	11	2	48	15	28	11	9	20	0	20	4	32	32	37	4	15	24	0	0	18	5	13
	26.16	0	0	29	10	28	25	10	15	0	55	30	35	10	25	16	18	20	32	0	0	21	42	0	0	40	0	12	1	41	16	33	14	7	18	0	13	9	34	25	35	0	15	22	0	0	24	9	17
	26.17	0	0	23	8	36	16	11	13	5	63	35	34	9	29	11	10	27	29	0	0	21	48	0	0	50	0	12	0	32	20	35	17	7	17	0	5	14	33	19	31	0	16	18	0	0	30	11	20
	26.18	0	0	15	7	41	7	12	12	11	66	39	33	9	31	9	2	35	25	0	0	18	49	0	0	61	0	13	0	22	23	35	19	7	15	0	0	19	32	14	23	0	17	12	0	0	33	11	21
	26.19	0	0	2	7	45	0	12	9	19	64	38	29	11	29	7	0	41	21	0	0	17	48	0	0	69	0	11	1	13	26	32	19	8	14	0	0	23	28	9	17	1	15	7	0	0	35	10	21
	26.2	0	0	0	7	47	0	14	8	26	59	33	25	11	23	7	0	46	15	0	0	13	45	0	0	72	0	10	7	3	28	27	18	10	10	0	0	26	24	7	11	6	14	5	0	0	33	6	20
	26.21	0	0	0	8	45	0	15	7	32	51	24	19	14	16	7	0	48	9	0	0	10	40	0	0	70	0	8	12	1	29	23	16	13	8	0	0	29	19	5	5	15	14	2	0	0	32	2	17
	26.22	0	0	0	8	43	0	17	5	36	45	11	13	18	9	6	0	46	4	0	0	6	34	0	0	67	0	6	18	0	28	18	14	18	7	0	0	30	14	6	0	22	13	2	0	0	28	0	14
	26.23	0	0	0	9	37	1	18	5	38	38	2	5	20	2	7	4	42	1	0	0	3	27	0	0	61	0	6	21	0	27	15	12	23	6	0	0	28	10	7	0	30	15	3	0	0	24	0	10
	26.24	0	0	0	9	33	10	18	5	36	32	1	1	23	0	7	14	38	0	0	0	2	21	0	0	53	0	4	27	0	23	15	9	28	6	0	0	24	6	7	0	33	16	5	0	0	22	0	5
	26.25	0	0	0	9	27	22	20	7	34	29	0	0	25	0	8	25	33	0	0	1	4	15	0	0	44	0	5	29	1	20	18	4	31	5	0	1	18	4	6	0	36	19	8	0	0	20	0	2
	26.26	0	0	0	9	25	34	20	10	29	29	0	0	24	0	9	37	27	2	0	3	6	11	0	0	34	0	9	30	9	17	22	0	32	4	0	1	14	3	5	5	36	23	10	0	0	20	0	0
	26.27	0	0	0	8	22	44	22	13	23	30	0	0	23	2	9	47	23	6	0	5	9	7	0	0	28	0	12	27	17	14	27	0	33	5	0	2	8	4	2	11	33	28	10	0	0	22	0	0
	26.28	0	0	0	8	23	53	24	17	20	32	7	0	21	10	11	58	20	13	0	4	13	5	0	0	23	0	17	24	24	12	30	0	30	4	0	3	4	6	0	19	28	32	11	0	0	27	0	0
	26.29	0	0	2	7	24	60	25	21	16	33	19	0	16	17	12	66	19	20	0	3	18	3	0	0	20	0	23	20	30	13	33	0	25	3	0	4	1	9	0	27	23	34	8	0	0	33	0	0
	26.3	1	0	7	7	25	64	27	25	14	34	30	0	12	24	15	70	18	25	0	1	21	4	0	0	20	0	26	15	35	13	32	0	20	3	0	5	0	14	0	34	18	34	6	0	0	39	0	2
	26.31	5	0	10	7	26	63	27	29	12	34	37	2	9	28	18	72	18	31	0	0	23	4	0	0	22	0	29	9	39	16	28	0	14	3	1	5	2	20	0	40	15	32	2	0	0	46	0	8
	26.32	8	0	12	8	25	57	28	31	10	32	45	4	4	31	20	69	19	33	0	0	23	6	0	0	25	0	29	5	40	17	24	0	9	4	4	5	4	27	0	44	13	30	0	0	0	51	0	13
	26.33	10	0	12	9	23	50	26	33	10	28	49	6	3	30	23	63	21	34	0	0	21	8	0	0	28	0	29	2	37	21	17	0	3	5	6	6	10	34	0	44	11	25	0	0	0	55	0	20
	26.34	11	0	11	11	18	41	25	34	10	25	50	6	1	29	25	58	22	31	0	0	19	9	0	0	30	0	28	3	32	22	9	0	0	8	7	7	15	41	0	44	10	20	0	0	0	56	0	25
	26.35	9	0	9	13	13	31	23	35	9	22	47	7	1	24	26	49	25	25	0	0	16	12	0	0	32	0	24	2	28	22	5	0	0	12	7	10	21	49	0	39	10	14	0	0	0	53	0	31
	26.36	7	0	6	16	6	22	21	37	10	21	38	8	2	19	26	43	27	18	0	0	14	15	0	0	32	0	21	4	22	21	0	0	0	15	5	11	25	55	0	34	9	12	0	0	0	48	0	35
	26.37	2	0	3	19	1	14	19	37	9	22	30	6	2	15	25	36	32	8	0	0	13	16	0	1	28	0	18	8	18	20	0	0	0	20	3	15	29	60	0	26	7	9	0	0	0	41	0	36
	26.38	0	0	0	23	0	10	17	39	11	23	23	6	3	13	23	31	34	0	0	0	11	16	0	6	23	0	17	12	15	15	0	7	0	23	1	19	30	62	0	19	5	8	3	0	0	31	0	34
	26.39	0	0	1	26	0	9	17	39	14	26	14	5	4	11	22	29	39	0	0	3	11	16	0	8	17	0	17	15	14	11	0	15	2	26	0	22	29	63	0	12	1	8	7	0	0	21	0	30
	26.4	0	0	1	29	0	10	17	39	17	32	8	6	2	13	20	28	43	0	0	8	11	13	0	9	9	0	17	17	16	6	0	22	4	28	0	24	27	59	0	7	0	12	10	0	0	11	1	26
	26.41	0	0	2	31	0	14	18	36	22	38	6	6	1	16	19	27	46	0	0	13	12	11	0	8	1	0	19	19	19	3	2	27	7	27	0	26	22	54	3	1	0	14	14	0	0	3	7	19
	26.42	0	0	4	33	0	18	20	34	27	44	5	8	0	18	19	28	49	0	0	18	13	7	0	6	0	0	22	19	23	0	3	31	8	26	0	25	17	45	10	0	0	18	18	0	0	1	12	14
	26.43	0	0	5	33	0	25	23	29	33	49	9	10	0	23	18	29	49	0	0	24	13	3	0	2	0	0	24	18	27	0	4	33	10	23	0	25	11	35	16	0	0	20	19	0	0	0	15	11
	26.44	0	0	5	33	1	30	26	26	38	53	12	13	0	25	19	30	48	3	0	30	12	1	0	0	0	0	27	14	30	0	5	33	13	19	0	22	6	24	22	0	0	23	20	0	0	0	16	9
	26.45	0	5	2	31	4	35	28	21	43	56	14	16	0	27	20	30	46	11	0	35	12	0	0	0	0	0	27	9	30	0	9	31	14	15	0	21	3	13	29	1	0	27	17	0	0	0	15	11
	26.46	0	11	0	29	5	39	29	19	44	57	17	17	0	29	22	31	40	15	0	38	14	0	0	0	4	0	28	4	30	2	13	28	15	8	0	19	0	5	36	3	0	29	15	0	0	0	10	14
	26.47	0	13	0	25	7	42	29	18	44	54	18	18	0	29	22	32	37	20	0	39	15	0	0	0	14	1	27	0	26	5	17	29	15	4	0	18	0	0	41	8	0	31	12	0	0	4	5	19
	26.48	0	13	0	21	10	44	27	22	42	49	15	18	0	31	22	33	30	25	0	39	17	0	0	0	24	2	26	0	21	9	24	29	17	3	0	20	1	0	43	11	2	34	7	0	0	9	0	24
	26.49	0	10	0	17	14	44	24	26	39	43	11	16	0	34	20	34	26	28	0	39	22	6	0	0	35	3	23	0	17	13	31	33	17	0	0	21	4	0	44	16	6	37	3	0	0	14	0	28
	26.5	0	4	0	13	16	43	20	32	33	35	5	14	0	36	18	37	23	30	0	37	25	10	0	0	43	4	22	0	13	16	37	34	17	0	0	25	8	0	42	20	12	42	1	0	0	19	0	29
	26.51	0	0	0	9	22	43	12	40	28	28	0	12	0	42	15	40	21	30	5	34	30	16	0	0	50	5	22	0	11	18	42	36	17	0	0	30	10	3	40	25	19	44	0	0	0	22	0	29
	26.52	0	0	0	6	24	42	7	47	23	22	0	8	0	47	12	42	22	29	7	30	30	23	0	0	53	4	22	0	9	19	44	37	18	0	0	35	11	10	37	30	25	47	0	0	0	26	0	25
	26.53	0	0	0	4	29	41	1	52	19	18	0	7	0	52	8	45	25	29	7	26	30	27	0	0	52	3	24	0	10	18	45	35	20	0	0	39	14	16	34	34	32	49	2	0	0	27	0	19
	26.54	0	0	0	3	32	38	0	54	17	19	0	7	0	57	6	47	29	30	6	23	28	31	0	0	47	3	25	0	14	15	44	31	23	0	0	43	13	20	31	38	38	50	5	0	0	26	0	12
	26.55	0	0	0	2	33	36	0	52	16	23	0	6	0	59	4	50	33	29	3	19	22	31	0	0	39	0	29	1	19	13	38	24	24	0	0	43	13	23	28	40	42	48	7	0	0	22	0	6
	26.56	0	0	0	3	33	34	0	46	15	28	0	9	0	58	4	49	36	29	0	15	15	28	0	5	29	0	32	5	23	10	30	15	28	0	0	43	10	24	26	42	44	44	8	0	0	17	0	1
	26.57	0	0	0	4	34	31	0	36	17	36	0	11	0	55	5	48	39	28	0	12	8	25	0	8	19	0	37	7	27	6	23	8	30	0	0	41	7	24	23	42	43	39	8	2	0	13	0	0
	26.58	0	0	0	6	33	28	4	27	18	45	0	15	0	49	8	44	40	27	0	9	1	18	0	11	12	0	40	10	29	2	15	1	31	0	0	37	7	21	21	42	39	34	7	3	2	7	0	1
	26.59	0	0	7	8	33	26	11	14	19	52	3	20	0	41	12	40	38	23	0	5	0	11	0	12	7	0	43	12	30	0	7	0	30	0	0	33	9	16	16	40	34	28	3	2	4	1	0	6
	26.6	0	0	12	11	33	24	20	4	20	58	11	22	0	34	18	36	35	18	0	0	0	4	0	13	6	0	46	14	30	0	1	0	28	0	0	28	10	10	12	37	29	24	0	0	5	0	0	13
	26.61	0	0	16	13	32	25	26	2	20	59	20	26	0	27	24	30	30	12	0	0	0	0	0	14	8	0	47	13	26	0	0	0	23	5	0	24	14	6	8	35	22	22	0	0	5	0	6	21
	26.62	0	0	17	15	35	25	33	0	19	59	30	28	3	21	30	23	26	7	0	0	4	0	0	13	14	0	49	13	21	0	0	2	18	10	0	23	18	3	3	32	15	22	0	0	4	0	13	27
	26.63	0	0	18	16	36	26	38	0	18	55	39	28	8	20	34	17	22	1	0	0	14	0	0	12	21	0	47	12	18	0	0	8	11	14	0	21	24	2	0	31	11	25	0	0	1	0	20	33
	26.64	0	0	17	17	36	28	41	0	17	50	47	28	11	20	39	12	19	0	0	0	24	0	0	11	31	0	45	11	16	4	0	13	6	19	0	22	29	2	0	29	10	31	0	0	0	0	26	35
	26.65	2	0	15	18	37	30	40	1	14	44	53	26	15	23	39	9	18	0	0	0	35	2	0	11	38	0	41	11	15	9	3	18	4	22	0	24	32	6	0	27	9	36	0	0	0	0	30	36
	26.66	2	0	10	19	35	32	35	11	13	38	54	22	18	28	39	7	20	2	0	0	44	7	0	12	43	0	37	11	18	14	9	19	4	24	0	26	33	11	0	26	9	43	0	0	0	1	35	32
	26.67	1	0	6	19	33	33	28	19	13	33	52	20	22	33	35	5	22	6	0	0	51	13	0	14	46	0	31	14	21	18	16	18	5	25	0	28	34	19	0	25	11	49	0	0	0	0	38	26
	26.68	0	0	3	19	28	34	21	25	11	30	46	15	23	38	30	5	25	12	0	0	55	19	0	16	46	0	27	16	28	23	23	16	9	22	0	30	32	26	4	23	13	53	0	0	0	0	36	20
	26.69	0	0	0	19	23	34	11	33	11	28	37	11	23	41	23	7	29	16	0	0	55	23	0	16	44	3	20	19	38	29	30	11	13	20	0	30	30	31	10	22	14	52	4	0	0	0	34	14
	26.7	0	0	0	18	17	34	3	38	12	28	26	7	23	42	16	9	32	17	0	0	50	26	0	18	39	8	16	21	46	32	39	3	19	17	0	31	28	36	18	19	14	49	8	0	0	0	32	10
	26.71	0	0	0	16	10	34	1	42	12	27	14	3	23	42	9	11	33	17	0	0	43	29	0	17	32	13	11	22	53	34	45	0	21	13	0	29	26	38	26	16	13	42	13	0	0	0	29	6
	26.72	0	0	0	15	5	35	0	46	14	28	4	0	22	39	3	14	32	13	0	4	34	30	0	15	26	16	8	24	57	34	48	0	21	10	0	27	25	37	32	14	11	36	17	0	0	0	27	6
	26.73	0	0	0	13	1	34	0	44	15	27	3	0	20	36	0	17	30	8	0	11	24	28	0	11	20	19	6	24	58	33	48	0	16	6	0	25	26	35	37	12	8	28	21	0	0	0	25	9
	26.74	2	0	0	11	0	36	0	42	14	27	2	0	18	31	0	22	26	1	0	18	16	26	0	5	15	18	5	22	55	32	45	0	10	2	0	22	27	30	42	10	5	21	23	0	0	0	22	13
	26.75	6	0	0	10	0	38	0	41	16	26	0	0	17	28	0	26	21	0	0	24	7	25	0	0	11	17	5	20	47	28	39	0	1	2	0	21	29	23	43	10	3	15	23	0	0	0	22	19
	26.76	11	0	0	9	0	39	1	37	16	26	0	0	16	24	2	29	16	0	0	30	4	23	0	0	9	13	7	19	36	25	32	0	0	0	0	20	32	16	41	11	3	12	21	0	0	1	21	24
	26.77	17	2	0	9	2	40	5	34	15	27	3	2	13	22	8	33	10	0	0	33	1	23	0	0	11	7	8	16	23	20	23	0	0	0	0	21	32	10	38	12	4	12	17	0	0	5	17	28
	26.78	23	9	0	10	4	39	10	32	15	30	14	4	11	18	15	37	7	0	0	33	3	23	0	0	14	2	11	13	8	17	18	2	0	0	0	24	31	5	32	16	8	13	13	0	0	10	13	30
	26.79	29	13	0	12	6	37	14	30	15	35	24	7	9	16	22	40	5	6	0	32	5	25	0	0	18	0	14	11	7	14	14	5	0	0	0	27	29	0	28	18	13	15	6	1	0	14	8	26
	26.8	32	16	0	15	8	35	17	29	16	42	30	8	8	14	30	44	6	17	0	27	9	30	0	0	23	0	18	8	5	11	12	10	0	0	0	31	23	0	22	21	20	18	0	0	0	18	2	21
	26.81	34	16	0	19	8	32	21	29	19	50	35	9	7	12	36	48	7	29	0	22	12	36	0	0	28	0	19	7	0	9	14	13	0	0	0	36	18	0	17	24	26	21	0	0	0	22	0	10
	26.82	33	13	0	22	8	29	22	29	23	60	39	10	6	10	40	52	11	40	0	17	15	41	0	0	33	0	21	5	0	8	17	15	0	0	0	39	12	0	15	23	30	23	0	0	0	24	0	4
	26.83	29	7	0	26	7	26	25	30	27	67	38	12	7	9	43	58	15	47	0	11	18	48	0	0	36	0	21	3	0	7	22	18	0	0	0	41	5	0	13	24	34	25	0	0	0	26	0	0
	26.84	24	0	0	29	5	24	23	31	32	75	33	12	10	7	43	63	22	53	0	8	19	52	0	0	36	0	21	4	0	7	27	19	0	0	0	42	0	1	13	23	35	24	0	0	0	26	0	0
	26.85	16	0	0	31	6	22	22	31	38	77	21	13	13	8	39	67	26	56	0	7	19	56	0	0	34	0	20	5	0	6	30	20	8	2	0	38	0	3	15	20	34	24	0	0	0	27	0	0
	26.86	8	0	0	32	6	21	20	32	41	77	9	15	18	8	33	71	30	52	0	8	20	59	0	0	31	0	18	7	0	6	30	21	15	2	0	33	0	6	18	17	31	23	0	0	0	27	0	0
	26.87	0	0	0	32	8	22	20	32	45	73	0	15	22	10	26	72	32	47	0	10	20	56	0	0	27	0	15	10	0	7	27	22	22	3	0	27	0	7	21	16	27	21	0	0	0	28	10	0
	26.88	0	0	0	31	12	24	17	31	48	67	0	17	26	12	17	73	34	39	0	13	21	53	0	0	23	0	15	12	5	8	22	24	27	3	0	18	1	9	24	14	24	21	0	4	2	30	21	0
	26.89	0	0	0	29	16	25	15	31	48	56	0	17	28	14	9	71	35	33	0	17	22	47	1	0	21	0	14	16	15	10	17	26	30	2	9	13	4	11	28	14	22	20	0	15	2	32	33	0
	26.9	0	0	0	26	21	27	13	31	48	46	0	19	28	17	0	65	33	29	1	21	23	42	6	0	21	0	15	19	27	11	10	29	32	3	19	9	9	12	31	14	21	19	4	25	0	35	46	9
	26.91	0	0	3	23	26	29	13	31	46	35	0	19	27	20	0	58	30	27	4	24	25	37	10	0	23	0	17	19	36	12	7	32	32	2	29	7	14	15	33	17	22	19	8	34	0	36	57	21
	26.92	0	0	8	20	29	31	13	32	45	27	0	20	24	24	0	49	28	27	5	25	25	32	14	0	26	0	20	20	43	16	6	34	27	3	37	10	17	16	36	21	27	19	12	40	0	37	67	31
	26.93	0	0	12	17	30	33	13	33	46	20	9	21	19	27	0	38	26	30	6	25	24	29	16	0	30	0	23	18	47	15	9	36	22	4	44	17	19	17	36	25	31	19	15	40	0	36	72	40
	26.94	0	0	16	15	29	34	12	35	44	18	19	23	14	31	0	26	24	34	4	25	20	28	18	0	35	0	26	17	49	16	15	37	17	6	47	25	20	19	37	30	37	20	17	35	0	33	71	44
	26.95	0	0	17	14	26	34	13	36	44	17	23	23	8	34	0	16	22	39	0	25	15	28	17	0	38	0	29	15	47	16	25	37	15	9	47	34	22	20	37	34	42	19	18	25	0	28	64	43
	26.96	1	0	17	13	21	35	13	37	45	21	26	24	3	38	0	7	20	40	0	23	10	30	17	0	40	0	31	13	40	14	36	36	13	12	41	42	21	21	36	36	45	20	18	10	0	21	56	39
	26.97	7	0	13	14	15	35	15	37	43	26	28	25	0	42	0	1	20	38	0	22	4	33	13	0	39	0	32	12	31	13	47	35	14	14	32	49	20	22	35	37	45	19	15	0	0	14	45	26
	26.98	13	4	9	15	6	34	15	36	43	34	29	25	0	44	0	0	23	35	0	21	3	34	10	0	37	0	31	13	23	11	55	34	16	17	22	54	18	22	32	37	44	17	13	0	0	4	32	11
	26.99	19	9	1	17	1	30	16	35	40	40	28	22	0	45	0	0	23	28	0	20	0	37	6	2	33	0	29	16	17	7	59	33	21	18	11	54	16	21	30	34	40	15	9	0	0	0	21	0
	27	25	15	0	20	0	26	15	33	37	46	21	20	0	45	0	0	24	18	0	20	0	38	4	5	29	0	26	19	12	5	59	31	26	19	1	51	14	22	26	30	35	12	5	0	0	0	12	0
	27.01	29	19	0	24	0	21	14	30	34	50	14	17	1	43	0	5	26	10	0	20	0	37	3	9	26	1	24	22	10	4	54	29	31	19	0	45	11	20	23	25	28	8	2	0	0	0	7	0
	27.02	30	24	0	29	0	13	13	26	29	51	10	14	6	38	0	13	27	3	0	20	0	34	3	13	24	8	23	26	11	3	45	28	35	19	0	38	11	18	19	21	21	4	0	0	0	0	4	0
	27.03	33	29	0	34	0	4	12	23	26	50	6	9	10	31	1	22	28	0	0	20	0	31	2	17	25	15	21	29	14	2	35	25	39	18	0	30	9	17	17	18	16	0	0	0	0	0	4	0
	27.04	30	31	0	39	0	2	9	22	23	46	4	5	15	24	3	31	28	2	0	22	0	27	5	21	26	24	23	31	20	3	23	21	40	16	0	23	9	17	14	15	12	0	0	0	0	0	6	0
	27.05	27	32	0	44	6	1	9	21	23	41	3	3	19	16	7	39	27	7	0	22	0	22	7	24	30	32	24	32	25	3	13	17	41	14	0	16	10	16	13	12	10	0	0	0	0	0	10	13
	27.06	21	32	0	47	12	0	9	20	25	35	4	3	22	9	11	46	27	14	0	22	1	17	10	26	34	40	28	29	31	5	6	12	41	12	0	12	12	16	12	12	9	0	0	1	0	0	13	23
	27.07	15	29	4	50	16	0	12	20	26	30	9	2	25	3	15	50	25	25	0	23	2	15	10	29	37	44	32	27	38	6	1	6	39	9	0	8	14	18	14	14	8	0	0	5	0	0	15	27
	27.08	10	27	11	51	18	0	16	22	31	26	13	1	27	0	20	51	24	35	0	23	5	12	8	30	40	50	35	23	42	6	1	1	38	8	0	7	17	19	15	14	11	0	0	9	0	5	14	27
	27.09	5	24	17	51	20	0	21	24	35	24	17	3	26	2	24	48	23	42	0	22	6	13	5	31	40	48	37	18	46	3	3	0	35	5	0	9	19	21	18	15	14	0	0	14	0	12	14	27
	27.1	0	21	24	49	21	0	30	27	39	26	20	5	26	6	28	44	24	46	0	20	8	13	2	30	39	46	39	14	49	2	7	0	30	4	0	11	24	21	20	16	18	0	0	18	0	19	11	23
	27.11	0	19	31	47	20	0	38	30	43	28	20	6	24	13	32	36	24	46	0	19	10	17	0	28	36	41	40	9	50	0	12	0	25	4	0	14	26	21	25	17	22	0	0	23	0	25	10	18
	27.12	0	18	35	44	17	0	47	31	43	32	21	7	22	22	33	29	24	43	0	18	12	21	0	23	32	35	38	5	52	0	15	0	19	4	0	18	27	21	27	17	27	2	0	25	1	29	8	6
	27.13	2	19	38	40	12	0	55	34	43	38	19	7	18	31	34	18	25	38	0	15	14	25	0	19	28	29	35	2	52	0	19	0	13	4	0	22	27	19	29	15	31	5	0	30	2	33	9	0
	27.14	5	20	37	36	8	0	60	35	41	44	16	8	15	40	35	9	27	29	0	15	17	29	0	11	24	22	33	0	50	0	20	0	7	5	2	26	27	16	30	13	36	7	5	30	3	32	10	0
	27.15	10	20	33	33	5	0	64	36	38	50	12	8	12	47	33	1	29	22	0	16	19	34	0	4	20	17	30	0	48	0	19	0	2	6	5	28	26	13	32	10	39	10	9	31	4	30	16	0
	27.16	15	21	25	30	4	0	65	37	34	52	9	8	11	50	32	0	30	17	0	17	21	36	0	2	17	14	29	0	47	0	17	0	1	6	9	29	24	10	31	9	39	12	12	29	4	24	19	0
	27.17	21	20	16	27	4	5	62	39	31	52	7	8	8	49	32	0	31	14	0	21	22	37	0	1	13	13	28	0	44	0	14	0	0	7	12	30	19	7	31	6	38	14	15	25	3	19	25	3
	27.18	26	19	6	26	5	15	58	38	28	52	5	10	9	46	31	0	34	12	0	23	24	35	0	0	10	13	28	0	41	0	10	0	0	6	16	29	18	5	29	4	34	13	16	20	1	15	27	12
	27.19	29	16	0	25	8	24	51	38	27	48	4	13	8	41	31	0	35	12	4	29	25	32	0	0	8	15	31	5	38	3	7	0	3	5	19	28	16	4	28	2	27	12	16	14	0	12	29	25
	27.2	31	12	0	24	13	33	41	35	27	42	5	16	10	35	31	0	37	16	9	34	26	27	0	0	5	18	33	11	35	8	3	0	8	1	22	25	15	4	27	2	17	10	15	7	0	9	27	35
	27.21	33	9	0	25	16	41	33	34	27	34	6	19	13	28	30	0	38	20	13	38	27	22	0	0	2	24	36	17	32	12	1	0	15	0	23	20	15	4	24	3	5	6	11	0	0	9	24	43
	27.22	31	5	0	25	19	47	23	30	29	26	8	21	17	22	30	0	39	23	17	42	29	14	0	0	0	27	40	25	29	15	0	3	21	0	26	18	16	2	21	6	4	1	7	0	0	9	16	49
	27.23	29	3	2	25	22	49	15	28	30	21	9	21	20	18	29	0	39	24	21	46	31	10	0	0	0	31	42	33	25	19	0	7	24	0	27	16	17	2	17	7	1	0	3	0	0	11	10	53
	27.24	26	3	15	25	22	46	11	24	31	16	9	20	25	17	27	0	39	25	23	46	34	6	0	0	0	33	45	41	23	20	0	11	26	0	28	15	18	2	14	10	0	0	0	0	0	12	3	57
	27.25	20	3	28	24	22	37	7	23	32	12	12	17	29	17	23	0	37	23	24	47	39	4	0	0	0	33	45	48	19	18	0	16	24	0	28	15	17	1	10	13	0	0	0	0	0	13	2	56
	27.26	16	7	41	23	20	25	6	22	32	12	13	12	33	18	20	0	36	19	22	44	43	5	4	0	0	34	44	51	18	16	0	19	21	0	30	16	16	0	7	16	0	0	0	0	0	13	1	52
	27.27	12	11	50	22	19	12	9	21	32	15	15	5	37	22	16	0	35	14	21	41	47	8	8	1	2	31	44	52	16	9	0	21	15	0	29	20	12	0	4	16	0	0	0	0	0	14	0	47
	27.28	7	15	57	20	17	9	12	22	32	20	17	0	40	26	14	5	32	8	20	38	52	12	11	5	7	28	41	52	17	3	0	21	9	0	30	28	6	0	3	18	1	0	3	4	0	12	0	42
	27.29	5	20	59	18	16	3	18	24	31	27	20	0	40	30	10	13	30	3	17	34	56	18	13	6	12	24	38	47	18	2	1	20	3	0	27	35	0	1	2	16	11	0	9	8	0	10	9	35
	27.3	2	24	59	16	15	0	26	25	30	32	24	0	42	34	8	21	28	0	16	31	58	22	13	7	17	21	36	42	22	0	4	19	0	0	27	41	0	2	4	15	21	0	15	13	0	8	16	29
	27.31	1	25	48	15	15	0	31	28	30	39	28	0	41	38	7	28	25	0	15	27	58	27	12	8	22	17	32	35	26	0	8	16	0	0	25	48	0	4	6	12	30	0	22	18	0	7	24	20
	27.32	2	26	34	14	13	0	37	28	31	45	28	0	40	42	6	35	23	0	16	25	56	28	10	7	26	17	29	29	32	0	13	12	0	0	22	53	0	7	9	10	37	2	28	23	6	8	29	13
	27.33	1	23	18	13	12	0	41	29	32	45	31	0	40	45	7	40	21	2	17	24	54	29	6	6	28	16	26	25	38	0	17	10	0	0	19	57	0	12	11	7	40	5	35	26	14	9	32	6
	27.34	0	20	1	13	9	0	42	28	33	44	32	2	38	48	7	42	16	7	19	22	52	28	3	6	28	17	21	22	43	0	21	8	0	0	17	58	0	17	14	4	40	6	40	27	21	11	36	0
	27.35	1	14	0	13	6	0	42	26	34	40	31	10	37	51	6	42	14	14	21	21	47	27	1	6	26	21	16	21	47	0	25	7	0	0	16	56	0	21	15	3	38	7	44	24	28	16	35	0
	27.36	1	8	0	13	5	0	40	24	35	32	29	14	35	52	5	39	10	22	22	20	42	24	0	6	21	26	14	22	48	0	28	8	3	0	15	53	0	25	17	3	30	7	45	21	32	19	30	0
	27.37	2	2	0	14	2	5	35	22	37	23	26	18	34	53	5	34	5	29	23	18	39	22	0	8	16	31	11	24	47	0	28	9	5	2	16	48	0	27	17	3	21	4	45	16	35	23	24	0
	27.38	3	0	0	14	0	12	31	19	36	14	24	22	32	53	3	27	2	34	22	17	36	21	0	12	10	35	11	26	43	0	28	10	5	4	17	41	0	28	18	7	11	0	43	10	34	25	16	0
	27.39	5	0	0	14	0	17	25	17	35	5	23	26	30	52	2	22	1	37	21	17	34	22	0	15	3	38	13	29	38	3	26	10	6	6	20	35	4	28	19	10	4	0	40	5	31	25	10	0
	27.4	7	0	0	13	0	21	20	16	34	0	22	27	28	51	4	16	0	39	19	17	32	23	1	20	1	39	18	30	31	8	23	9	6	6	22	29	12	26	21	14	0	0	37	2	24	26	4	0
	27.41	11	0	7	13	3	22	17	18	32	0	24	30	26	48	5	13	0	39	18	18	30	26	2	22	0	38	25	31	25	11	20	6	7	5	25	23	19	24	24	20	0	0	32	1	19	25	0	3
	27.42	14	4	17	12	7	24	14	19	30	0	25	27	23	46	9	10	0	34	17	19	30	28	3	24	0	35	34	32	20	15	16	3	6	5	27	20	25	21	29	25	0	0	28	5	12	21	0	6
	27.43	18	9	24	12	11	23	14	21	28	6	29	26	21	43	14	8	0	28	17	22	32	31	3	24	0	29	43	32	18	18	13	2	5	3	26	17	30	18	33	30	0	0	26	8	6	18	0	10
	27.44	21	15	29	12	17	21	15	24	27	15	35	24	22	42	20	9	0	22	17	24	32	34	3	22	3	23	49	32	17	22	10	0	4	1	26	16	35	15	38	34	3	0	23	15	2	15	0	16
	27.45	24	18	31	12	22	17	16	26	27	26	40	21	21	40	27	9	0	16	19	27	34	33	2	19	7	17	53	33	20	23	7	0	3	0	25	15	37	15	40	35	8	0	22	23	0	12	4	22
	27.46	24	21	30	13	28	15	19	29	27	37	44	16	22	40	34	9	3	10	20	29	35	30	0	14	13	10	54	35	25	24	6	0	2	3	22	16	39	14	42	34	11	0	21	30	0	10	9	31
	27.47	25	23	26	14	31	13	24	30	29	45	49	13	23	41	39	10	8	4	22	32	36	27	0	7	16	8	50	36	30	22	4	0	0	5	19	17	36	15	42	31	11	1	21	37	1	7	14	37
	27.48	21	25	17	16	34	12	26	31	31	49	51	8	25	43	45	8	12	0	24	34	39	22	0	1	18	6	42	38	36	23	4	0	0	9	17	17	34	15	39	26	8	5	21	41	3	5	19	43
	27.49	17	25	6	19	35	12	29	32	34	51	53	3	26	45	47	9	17	0	25	39	38	16	0	0	19	4	30	40	42	22	4	0	0	14	15	17	31	16	35	19	4	7	20	43	6	5	22	47
	27.5	13	27	1	22	35	11	30	33	36	46	53	0	27	47	46	8	21	3	25	40	38	11	0	0	16	7	19	39	45	21	4	1	0	19	14	17	28	18	29	11	0	9	18	44	9	6	26	49
	27.51	8	26	0	26	34	10	31	33	38	39	50	0	26	50	43	8	26	6	25	44	37	7	0	0	15	8	7	36	46	21	6	3	0	24	14	16	26	17	21	2	0	8	16	44	10	6	27	48
	27.52	3	28	0	30	30	11	30	33	40	27	46	0	25	52	39	9	29	12	24	47	35	5	1	0	11	9	2	33	44	24	7	6	0	27	13	16	23	15	16	0	0	7	12	40	11	8	28	45
	27.53	0	30	0	34	26	9	29	34	41	15	44	0	24	51	34	10	31	19	23	50	34	7	4	0	7	12	1	30	41	26	10	7	0	28	15	15	20	12	13	0	0	4	7	35	11	9	28	39
	27.54	0	32	0	38	22	8	26	34	43	2	40	0	22	50	29	12	31	27	22	51	33	8	6	0	4	10	0	25	37	29	14	7	0	28	14	14	19	8	10	0	0	1	1	29	12	11	27	33
	27.55	0	34	0	41	17	6	23	34	44	0	37	0	20	47	23	15	32	35	23	52	31	12	8	0	2	9	0	19	33	31	19	7	0	27	13	15	16	5	10	0	0	0	0	22	14	14	27	26
	27.56	0	36	0	44	14	3	20	32	46	0	35	0	18	45	18	18	33	40	23	50	32	15	12	0	2	9	0	15	29	36	24	5	0	23	12	16	12	1	13	0	0	0	0	15	14	15	26	20
	27.57	0	37	0	46	11	2	17	30	48	0	32	0	18	42	17	22	33	42	25	47	33	18	15	0	5	7	3	13	28	38	28	5	0	20	11	16	9	0	17	0	0	0	0	7	16	16	25	15
	27.58	1	37	0	47	9	1	15	27	49	0	31	0	21	37	16	23	32	42	26	43	34	19	17	2	6	8	10	12	28	39	32	5	0	17	9	17	5	0	25	0	0	0	0	0	18	17	28	14
	27.59	2	36	1	47	9	2	14	23	51	0	31	0	23	35	17	24	33	39	29	38	38	18	21	8	9	12	15	11	30	38	35	4	3	15	7	18	2	0	32	0	0	0	0	0	21	18	29	14
	27.6	4	34	4	47	9	4	12	18	51	0	28	0	27	34	20	24	34	33	29	31	42	14	21	14	12	16	17	12	32	38	35	6	6	14	4	16	0	0	36	0	0	5	0	0	23	20	31	16
	27.61	3	33	8	47	10	7	12	13	50	0	24	8	31	35	22	24	35	26	30	24	46	10	22	21	15	24	21	12	36	36	35	10	10	14	5	16	0	0	42	0	0	9	3	0	24	22	33	21
	27.62	1	31	12	46	11	8	13	9	48	1	20	16	34	39	27	21	36	18	29	17	49	6	22	26	17	31	24	14	39	33	32	13	14	14	5	13	0	4	45	0	6	13	6	0	23	25	35	25
	27.63	1	28	15	45	12	12	14	6	43	4	13	24	37	42	30	18	36	11	28	10	50	2	19	29	20	41	27	14	42	28	27	18	17	15	6	10	0	10	45	0	13	17	11	0	22	28	37	29
	27.64	0	25	17	43	14	13	16	5	37	6	5	31	40	45	31	15	36	5	26	5	48	1	16	33	19	49	29	13	42	25	22	21	20	15	10	8	3	14	44	0	20	18	15	0	20	32	42	33
	27.65	0	21	17	40	14	15	17	6	30	8	0	36	38	51	31	12	35	3	24	1	46	3	13	33	21	55	31	11	42	21	17	24	22	17	14	5	8	20	40	0	25	19	20	3	16	35	44	33
	27.66	0	17	14	37	12	15	18	7	21	9	0	38	36	53	30	11	33	3	20	0	39	8	9	29	20	58	34	11	39	18	12	25	21	17	19	4	12	25	36	3	31	19	22	8	10	39	46	34
	27.67	0	15	11	33	10	14	21	11	14	11	0	36	30	54	28	9	29	7	16	0	31	19	6	24	19	58	38	10	35	16	9	27	21	15	25	3	17	29	32	10	36	15	23	10	6	40	49	34
	27.68	0	12	3	29	9	11	24	16	7	11	0	28	24	52	25	8	24	14	12	0	24	30	3	17	17	54	42	10	29	13	7	25	19	15	28	5	21	31	26	17	40	11	20	12	3	40	51	31
	27.69	0	10	2	25	6	10	26	20	2	11	0	16	18	48	19	9	19	24	9	2	17	42	2	11	16	49	46	10	23	13	6	23	16	13	31	6	24	30	21	24	39	8	18	13	1	36	53	29
	27.7	0	8	0	21	6	7	29	24	1	11	0	3	10	42	15	8	14	34	5	6	12	53	2	4	14	42	48	12	16	12	8	20	12	11	34	9	28	26	19	31	35	4	14	13	1	31	54	30
	27.71	0	8	0	18	5	6	32	27	0	11	11	1	4	35	11	9	8	43	3	13	8	61	4	0	13	35	50	16	11	11	9	18	10	11	33	12	29	22	16	36	31	3	10	12	1	23	53	30
	27.72	0	10	0	17	6	5	34	30	0	10	23	0	0	25	10	9	3	49	1	20	7	66	8	0	11	28	51	21	7	10	10	16	7	10	31	14	29	16	15	41	26	2	6	10	4	14	52	33
	27.73	0	12	0	16	6	6	37	31	4	11	34	0	0	18	8	8	0	53	1	27	12	66	11	0	9	25	50	26	4	9	10	16	5	10	28	16	29	9	15	41	21	2	4	8	9	4	51	38
	27.74	0	14	0	17	8	6	37	32	7	9	43	0	0	13	7	8	0	52	3	36	17	59	14	0	7	24	46	31	3	7	10	16	3	12	23	18	27	2	15	39	16	5	2	8	13	2	48	44
	27.75	0	17	0	20	9	9	37	33	10	8	51	0	0	10	8	7	0	48	5	44	23	52	16	3	4	24	41	37	4	6	9	18	3	13	19	16	26	1	17	34	12	9	2	11	16	0	46	51
	27.76	0	21	0	23	10	9	37	33	11	5	57	0	2	11	10	7	2	39	8	51	31	42	17	7	0	27	37	41	7	3	6	21	2	15	15	16	26	0	20	30	12	13	4	15	19	0	43	57
	27.77	0	26	0	28	10	11	33	33	12	1	61	0	8	14	11	7	6	29	13	57	37	31	17	13	0	31	31	43	11	1	4	24	3	16	10	14	24	0	21	23	14	19	6	21	18	0	42	61
	27.78	0	31	0	32	8	10	29	32	10	0	56	1	15	20	12	8	13	19	16	58	44	22	13	17	0	36	26	43	15	1	2	27	3	16	6	12	23	0	22	17	18	24	8	29	17	0	42	63
	27.79	0	34	6	36	6	10	24	30	10	0	50	9	21	28	11	11	22	10	20	58	49	16	6	20	0	42	20	41	19	0	2	30	3	16	6	10	20	0	23	11	23	29	10	37	14	2	41	60
	27.8	0	39	16	39	4	9	18	27	6	0	42	18	26	34	10	14	30	2	24	56	50	13	0	21	0	46	16	38	22	0	3	33	3	17	4	7	18	0	23	9	30	34	10	45	9	11	41	54
	27.81	0	42	27	41	1	8	13	23	4	0	34	25	31	40	9	18	38	0	25	51	50	16	0	23	0	47	15	35	25	2	5	34	3	16	6	5	15	4	24	8	36	37	11	51	3	17	40	45
	27.82	0	43	35	41	0	3	8	16	3	0	26	29	34	44	7	21	45	0	27	44	50	18	0	21	0	48	17	31	27	3	9	33	1	16	8	3	11	7	23	9	41	39	11	53	0	23	38	32
	27.83	0	45	40	40	0	2	3	9	3	0	21	30	35	47	4	24	50	0	29	36	47	24	0	18	0	46	18	27	26	9	14	30	0	17	12	1	8	9	23	11	45	40	9	52	0	28	36	21
	27.84	0	44	44	37	0	0	2	3	5	0	17	29	33	48	4	27	52	2	28	27	45	30	0	14	7	42	21	24	24	13	21	27	0	18	16	0	5	12	24	15	46	39	7	48	0	32	31	11
	27.85	0	42	45	34	1	0	2	0	11	0	17	25	29	46	4	28	49	5	28	23	42	34	0	10	14	38	24	22	23	16	28	23	0	21	20	0	4	14	26	18	44	38	5	42	0	33	27	3
	27.86	0	42	41	30	6	0	4	0	19	0	20	15	25	43	7	26	44	7	28	17	37	37	0	6	22	31	28	20	21	19	35	19	0	25	25	0	5	16	27	20	40	35	3	34	0	31	21	0
	27.87	0	38	35	26	12	0	10	0	28	0	26	5	21	43	11	23	37	9	26	13	35	37	0	2	29	25	32	20	21	22	39	13	0	27	28	0	6	17	30	19	34	32	3	26	3	24	16	0
	27.88	0	35	25	23	20	0	17	0	38	0	31	2	15	41	17	18	28	7	25	12	32	34	3	0	34	18	36	19	20	22	41	10	0	30	30	0	10	15	34	17	28	28	3	18	10	17	11	0
	27.89	0	31	18	21	26	0	24	2	49	0	36	0	11	41	25	13	17	8	23	14	28	29	8	0	37	12	39	19	21	20	40	8	1	34	30	0	16	13	38	13	20	24	5	14	16	9	9	4
	27.9	3	27	15	19	33	0	34	12	59	0	41	0	8	41	33	9	7	7	20	17	27	22	12	0	38	6	43	20	22	14	38	6	4	36	29	0	21	11	42	6	13	20	8	11	21	1	9	9
	27.91	7	22	12	19	37	0	39	22	66	0	45	0	6	43	41	3	0	6	17	22	25	16	14	1	33	3	46	20	24	7	31	7	8	37	26	0	28	9	45	0	8	16	12	12	24	0	11	13
	27.92	10	18	12	20	38	0	45	32	68	0	45	0	7	45	47	1	0	6	15	25	24	11	16	5	27	0	49	22	26	0	23	8	11	35	22	0	33	8	47	0	2	12	17	15	28	0	14	16
	27.93	13	15	17	22	37	0	49	41	67	0	43	0	8	48	50	0	0	7	13	30	26	7	17	9	20	0	52	25	28	0	13	10	15	32	16	0	38	8	47	0	0	10	23	20	30	0	19	16
	27.94	17	11	22	25	32	0	47	50	63	0	39	0	9	48	50	1	0	10	10	35	27	6	18	14	13	0	54	29	27	0	4	13	19	31	13	0	42	8	47	0	0	6	27	25	30	0	23	17
	27.95	19	8	31	28	25	0	43	57	57	0	35	0	12	48	48	4	2	14	9	37	28	8	15	19	9	0	56	32	25	0	1	15	23	27	8	0	43	11	46	0	0	2	31	31	27	0	27	18
	27.96	20	6	39	31	18	0	38	61	48	2	32	0	15	46	42	8	10	17	9	39	31	14	11	24	5	3	57	36	23	0	0	16	26	23	5	0	42	14	42	0	0	0	34	33	25	0	30	18
	27.97	18	6	44	34	9	0	29	59	38	4	29	1	16	44	36	11	20	20	11	40	33	23	8	28	5	7	56	40	19	0	0	17	28	19	3	0	39	17	37	0	0	0	37	37	22	0	30	19
	27.98	15	6	46	38	3	0	22	55	30	6	26	2	18	40	28	15	26	22	14	40	35	32	6	30	6	11	56	43	14	0	0	18	28	17	3	0	36	21	32	3	0	0	37	36	21	5	28	21
	27.99	14	6	48	42	0	0	15	49	27	7	26	3	19	36	21	15	30	24	17	40	35	41	5	29	9	16	52	45	7	0	0	18	27	16	7	0	31	23	27	10	3	0	34	32	20	12	27	24
	28	10	7	43	46	0	2	10	41	26	7	29	3	19	33	18	15	32	25	20	41	35	49	5	28	12	22	48	46	0	0	0	18	24	16	12	0	26	27	22	16	6	0	31	27	22	18	22	27
	28.01	7	8	38	50	0	6	7	31	29	6	32	3	19	31	16	13	33	26	25	39	34	55	5	27	16	27	42	45	0	0	0	17	21	16	18	0	21	30	17	23	10	0	27	22	25	22	19	28
	28.02	5	8	28	54	3	9	5	22	37	5	34	3	19	31	16	10	32	27	28	38	33	62	6	23	16	32	35	44	0	0	0	18	16	17	24	0	17	33	12	28	14	0	21	17	32	27	16	28
	28.03	4	8	19	57	7	9	4	14	46	1	35	3	18	32	20	5	27	29	30	37	31	63	9	19	17	35	27	42	0	0	0	20	11	20	32	0	15	35	8	32	16	0	16	15	38	29	15	27
	28.04	5	8	12	59	14	9	5	11	57	0	37	4	19	36	25	0	22	32	30	36	31	62	10	15	13	38	21	39	0	4	0	20	6	21	38	0	14	36	6	34	19	3	8	13	44	29	16	23
	28.05	7	6	6	60	21	7	7	8	67	0	36	6	20	41	32	0	18	35	28	35	30	58	10	13	11	41	16	35	0	9	0	22	1	21	42	0	14	37	5	33	21	9	3	15	50	25	17	18
	28.06	7	5	2	60	25	4	9	8	74	0	35	9	20	47	40	0	17	37	26	35	32	54	11	12	8	43	12	31	0	14	0	23	0	20	43	0	16	38	5	30	20	15	0	20	53	20	20	12
	28.07	10	2	1	59	30	0	10	11	77	0	30	14	21	54	45	0	18	36	23	35	34	48	11	11	5	44	11	27	0	19	0	24	0	22	43	0	18	37	6	25	19	22	0	29	56	15	24	6
	28.08	12	3	2	57	33	0	12	14	76	0	27	19	22	60	49	0	20	34	17	38	35	44	11	11	2	45	12	24	0	24	0	23	0	22	41	0	21	37	9	19	16	28	0	38	54	12	28	1
	28.09	13	3	7	54	33	0	15	19	72	0	23	25	23	64	52	0	23	28	13	40	37	38	10	13	2	47	15	20	5	30	0	22	0	21	38	0	24	35	13	13	11	32	0	49	50	9	31	0
	28.1	12	6	12	50	32	0	18	25	64	0	21	30	23	66	52	1	30	21	10	45	38	34	8	15	0	49	18	17	9	35	0	21	4	21	32	0	24	33	17	8	8	35	0	57	44	9	33	0
	28.11	10	9	18	47	28	0	22	30	56	0	17	35	23	66	49	6	37	12	10	49	38	32	7	16	2	52	22	16	15	39	0	20	9	22	26	0	23	32	21	3	3	34	0	65	36	12	34	0
	28.12	6	14	23	43	23	0	25	33	46	0	16	37	23	63	47	11	43	2	9	55	36	32	7	17	2	53	25	17	20	41	0	18	17	26	20	0	23	30	25	0	1	29	0	70	28	17	33	0
	28.13	4	22	28	40	19	0	30	37	38	0	16	37	23	58	41	14	47	0	11	60	32	33	5	15	3	54	30	19	26	43	3	16	24	30	16	0	20	29	28	0	0	23	4	72	20	23	32	0
	28.14	1	29	31	38	14	0	36	38	33	0	19	36	23	53	35	18	49	0	15	64	28	38	5	14	5	56	32	23	30	43	8	16	31	34	15	0	17	27	31	0	0	16	10	72	15	29	29	2
	28.15	0	35	32	36	9	0	41	38	31	0	22	32	24	47	29	21	49	0	20	67	23	41	4	12	6	55	34	28	34	42	15	16	37	38	14	0	13	25	31	3	0	8	15	67	11	32	27	8
	28.16	0	39	29	36	7	0	43	36	32	0	28	27	25	41	25	25	48	0	25	68	19	46	3	9	7	51	34	35	34	39	21	16	41	42	14	0	11	23	32	7	1	1	21	61	12	35	25	14
	28.17	0	42	28	36	5	0	46	34	36	1	33	23	27	36	21	27	45	0	29	65	17	51	2	6	9	46	36	43	32	35	28	17	43	46	17	0	11	21	32	10	5	0	27	54	14	35	24	22
	28.18	0	43	24	37	6	2	45	32	41	0	39	18	28	33	19	28	42	0	32	61	16	55	1	7	12	41	37	49	31	30	33	16	41	48	21	0	11	18	32	15	10	0	33	46	20	32	25	31
	28.19	0	41	19	39	10	5	44	30	47	0	44	15	30	31	18	28	38	0	33	55	16	58	0	6	15	35	39	54	30	25	37	15	37	47	25	1	13	16	33	18	15	0	38	37	26	27	26	40
	28.2	0	37	15	42	13	8	40	28	52	0	50	13	31	31	19	31	36	3	32	49	20	59	0	8	18	31	42	56	28	20	38	14	30	45	28	7	16	14	35	21	19	0	40	30	34	21	28	48
	28.21	3	34	12	45	16	11	33	26	55	0	52	12	33	33	21	33	35	7	30	42	25	56	0	11	21	27	47	55	27	16	37	12	23	42	31	13	20	13	36	23	24	0	41	24	42	16	32	54
	28.22	5	30	11	48	20	13	26	26	56	0	55	14	34	36	23	34	35	11	26	36	31	52	0	16	25	26	51	53	26	13	33	8	14	39	30	21	25	13	39	23	27	5	40	20	48	14	36	56
	28.23	7	30	11	51	22	16	20	25	55	0	56	18	35	40	25	36	34	17	21	31	36	47	2	23	29	28	56	49	28	13	27	4	7	37	30	30	29	13	43	22	27	10	39	17	52	11	39	55
	28.24	8	30	12	52	23	18	14	25	52	0	54	22	35	44	27	38	35	23	17	30	41	39	5	30	33	33	60	43	30	15	21	0	0	33	26	38	31	15	47	23	26	12	37	15	54	11	41	51
	28.25	9	32	18	53	21	19	9	26	47	0	53	26	36	48	29	40	35	30	14	29	44	31	8	37	36	40	62	37	35	20	15	0	0	31	21	46	32	18	51	22	25	13	37	16	52	14	42	44
	28.26	9	37	24	53	16	18	6	26	44	0	50	30	36	51	31	42	35	37	12	29	48	26	10	42	39	47	63	32	38	28	11	0	0	30	16	52	32	22	52	23	20	13	35	19	49	19	42	36
	28.27	10	42	31	52	11	17	5	25	41	0	46	33	36	52	34	40	35	41	12	31	50	21	12	47	43	55	63	30	43	36	10	0	0	30	12	55	32	26	54	23	18	12	37	24	45	24	40	27
	28.28	8	46	37	51	6	14	8	25	40	0	44	36	35	53	37	39	34	44	13	35	50	19	13	50	45	60	60	30	48	45	9	0	2	30	8	55	30	33	56	24	16	11	39	30	39	31	36	20
	28.29	7	52	43	49	1	12	13	26	41	9	42	39	33	51	40	37	33	45	17	38	53	20	13	52	46	63	57	32	51	54	12	2	8	34	8	52	29	37	54	26	15	7	42	36	33	35	32	16
	28.3	7	54	47	47	0	10	19	27	44	19	42	40	31	49	44	34	32	45	23	40	54	24	12	52	48	63	54	35	52	61	16	6	14	36	9	48	28	41	53	27	18	4	47	44	28	40	28	13
	28.31	8	53	51	46	0	8	27	28	49	30	45	41	29	47	48	31	33	43	30	41	55	30	10	50	49	58	50	39	53	66	21	9	21	40	12	43	28	45	52	28	22	5	51	51	24	44	25	14
	28.32	10	50	51	45	1	7	36	29	56	41	47	42	26	46	51	27	33	37	36	43	58	40	8	48	50	53	47	44	50	69	26	12	25	45	18	37	30	47	51	28	29	7	54	58	22	47	25	17
	28.33	14	43	52	46	9	10	45	33	63	50	51	44	24	45	53	24	35	32	43	45	58	49	7	47	49	46	45	50	48	68	30	14	28	49	24	33	33	47	51	27	38	11	57	61	23	48	25	22
	28.34	20	37	52	46	21	12	54	37	71	57	56	45	22	46	55	23	37	26	51	45	58	61	6	44	46	38	45	54	44	65	32	16	31	55	32	30	36	47	51	26	46	17	56	61	25	50	27	29
	28.35	26	30	52	48	34	16	62	41	78	60	60	47	20	48	54	23	39	23	57	45	57	69	5	43	42	31	46	57	40	59	33	18	32	61	40	29	40	45	51	24	55	26	55	59	28	51	32	36
	28.36	34	23	54	49	49	20	68	46	84	57	63	48	20	52	53	25	43	20	63	46	52	74	6	41	38	26	48	58	34	52	33	20	31	65	47	31	44	42	52	22	63	36	52	54	33	51	36	42
	28.37	40	19	55	51	61	25	76	50	89	51	67	50	21	56	50	27	45	20	67	47	48	77	8	40	31	24	50	58	31	45	31	21	30	68	52	34	47	40	54	23	66	45	47	47	39	53	42	48
	28.38	46	17	58	52	73	29	80	53	93	42	67	50	23	58	47	32	46	22	69	48	41	76	12	39	22	25	52	58	29	38	29	23	27	68	56	39	51	37	54	25	68	53	41	39	44	54	48	52
	28.39	50	18	63	52	82	33	82	55	94	31	68	50	25	59	43	37	47	26	69	50	34	72	16	38	15	27	54	59	29	32	28	27	23	67	59	46	52	35	54	30	67	58	37	29	48	54	51	53
	28.4	53	23	66	51	85	33	84	56	95	19	68	49	29	59	42	42	47	33	69	51	28	64	21	38	7	31	54	58	30	29	28	32	21	63	59	51	53	34	52	35	61	61	32	22	50	55	53	52
	28.41	53	30	68	49	83	34	82	55	94	10	67	45	33	57	41	46	46	41	65	54	23	54	26	37	2	36	54	58	33	28	31	38	16	58	58	55	54	33	49	41	56	63	30	16	50	54	54	50
	28.42	52	39	70	46	77	31	81	54	92	3	67	41	36	54	43	49	46	48	62	58	19	45	32	37	0	39	53	58	36	30	35	44	13	51	55	58	54	34	45	48	50	59	29	12	50	50	52	45
	28.43	49	47	68	43	69	28	78	51	90	1	67	38	39	49	47	50	45	53	57	62	19	36	36	36	0	43	52	60	42	32	41	50	8	43	53	57	54	35	41	55	45	55	29	11	48	46	50	39
	28.44	45	57	64	39	58	23	74	49	88	2	66	33	40	46	52	50	44	58	51	65	20	27	39	35	1	44	51	60	47	35	48	55	4	35	51	56	53	38	37	57	43	48	30	11	45	40	46	32
	28.45	39	62	60	35	48	16	70	47	84	8	67	29	39	44	59	47	46	59	47	70	24	21	41	35	9	45	50	58	51	39	56	60	1	29	49	52	50	41	34	57	40	41	32	14	41	34	42	26
	28.46	34	65	54	32	39	9	66	45	83	16	67	25	39	44	67	43	46	58	45	73	30	18	43	33	15	44	48	55	52	42	62	63	0	24	47	45	48	44	33	54	41	33	34	18	37	26	39	21
	28.47	27	64	49	30	30	5	61	43	80	26	67	22	37	46	71	38	48	54	43	75	35	18	44	32	24	42	48	51	52	44	67	65	0	21	47	40	44	46	32	49	42	26	36	23	33	18	36	17
	28.48	22	59	45	30	26	2	57	42	77	35	64	21	36	50	76	32	50	48	45	78	39	21	43	29	30	42	48	48	48	44	67	65	0	21	47	32	40	49	35	41	44	20	37	27	29	11	33	13
	28.49	17	54	42	30	23	0	54	41	74	45	59	21	36	55	77	26	52	40	47	78	43	26	42	27	33	42	47	43	43	43	64	63	1	22	49	26	35	51	39	30	46	16	38	30	24	7	30	13
	28.5	13	48	40	31	22	0	50	41	72	52	54	21	36	62	75	22	53	34	50	77	43	31	42	24	34	43	45	38	35	41	60	61	7	26	49	21	29	50	43	20	44	13	39	32	18	4	27	14
	28.51	10	42	41	33	22	0	46	40	70	55	47	22	37	67	71	18	53	25	56	76	44	40	41	22	32	47	43	35	27	37	50	58	16	31	50	15	23	49	46	9	42	10	39	33	15	3	25	18
	28.52	7	38	42	35	22	4	43	37	68	55	40	26	39	71	65	14	52	19	62	72	42	48	40	20	25	49	39	33	17	32	39	52	25	37	51	12	17	45	47	3	39	8	39	32	11	5	21	21
	28.53	6	37	45	37	23	8	39	35	66	53	33	28	42	73	55	12	50	15	66	67	39	55	38	20	17	52	36	33	8	29	27	47	33	41	51	11	12	43	47	0	32	7	38	29	7	9	17	23
	28.54	5	38	46	38	23	14	35	32	64	49	27	30	46	71	45	9	47	13	69	61	36	61	36	18	8	55	31	35	0	25	16	41	41	45	50	11	8	39	45	0	28	7	36	25	5	16	12	26
	28.55	5	41	47	39	24	17	33	27	62	42	23	32	48	68	34	8	43	15	69	53	34	63	33	20	0	57	25	36	0	21	7	35	46	45	48	13	5	34	41	0	22	6	33	20	3	22	9	27
	28.56	6	46	46	38	23	21	30	23	59	33	21	32	50	64	24	7	39	18	68	46	33	64	30	21	0	56	20	38	0	18	1	30	46	46	43	15	3	30	35	0	19	5	30	18	2	29	6	26
	28.57	7	49	45	36	23	26	28	17	56	25	22	31	50	58	15	6	34	22	66	39	33	65	26	22	0	52	18	40	0	16	0	23	42	43	39	18	3	28	28	4	18	4	25	17	5	36	5	24
	28.58	9	49	43	34	26	30	28	11	51	18	25	29	48	54	7	6	30	28	60	31	35	62	21	23	0	47	16	41	0	15	0	16	31	40	34	21	3	26	21	8	19	2	20	17	8	41	4	20
	28.59	11	46	41	32	29	32	29	8	46	12	30	23	45	49	2	6	24	32	53	26	38	58	15	24	1	39	17	40	0	17	2	10	17	36	27	25	4	25	16	11	23	1	16	20	11	43	4	15
	28.6	11	39	38	31	31	34	30	3	41	7	35	18	40	43	1	8	20	35	45	23	43	53	9	24	10	32	20	37	0	19	7	4	1	33	21	28	6	25	11	12	28	0	11	27	17	44	7	13
	28.61	12	29	36	29	34	36	32	0	36	3	41	12	34	41	2	11	16	37	37	22	48	48	3	22	19	22	26	34	0	21	14	1	0	30	15	29	7	25	10	13	32	0	9	34	23	40	12	13
	28.62	12	17	33	29	37	36	35	0	31	4	47	6	27	38	5	13	11	35	31	22	53	44	0	21	29	14	32	33	0	25	21	0	0	29	11	30	9	26	11	13	38	0	9	44	29	35	15	13
	28.63	11	5	31	30	38	36	37	0	27	6	53	2	21	37	10	17	8	31	25	27	58	42	0	18	35	7	41	32	0	30	26	0	0	30	10	30	11	27	15	12	41	0	9	52	34	29	18	16
	28.64	10	2	31	31	37	32	39	0	25	9	56	0	16	36	18	21	5	26	20	32	61	39	0	16	39	4	48	31	0	35	30	0	0	32	10	29	13	26	22	10	42	0	11	59	37	20	22	20
	28.65	8	1	30	33	34	28	41	1	24	14	57	0	12	33	25	25	3	21	17	39	63	38	0	14	42	2	54	31	0	40	34	3	0	36	13	27	16	26	28	6	42	0	16	63	40	12	24	27
	28.66	7	0	31	35	29	22	41	3	27	19	56	0	10	31	33	27	3	19	15	47	64	38	0	15	42	4	59	31	0	43	36	8	0	40	17	25	20	26	33	4	43	1	20	65	41	4	27	33
	28.67	7	0	33	37	24	17	42	7	31	23	54	0	9	31	38	28	4	17	15	53	63	38	0	17	39	8	60	34	0	46	36	14	0	44	23	23	23	26	38	4	41	6	25	63	42	3	27	39
	28.68	8	6	34	38	19	9	41	13	39	26	49	3	11	31	40	27	6	18	16	59	60	38	3	20	33	13	58	34	1	48	34	19	0	46	30	22	27	26	39	4	39	14	31	58	42	0	27	43
	28.69	9	20	38	39	13	2	40	17	47	28	44	8	14	31	38	26	11	21	17	65	55	37	10	27	25	19	55	33	0	50	31	22	4	48	36	21	32	25	40	6	36	21	33	52	41	0	28	46
	28.7	11	35	41	39	11	1	41	21	55	28	39	13	17	31	34	24	16	24	19	67	49	35	18	34	20	26	48	31	0	48	27	25	12	47	40	21	37	24	37	8	32	29	35	47	41	0	30	47
	28.71	13	48	44	39	10	0	41	26	64	25	34	17	20	32	27	20	22	29	21	66	42	35	26	42	16	32	42	28	0	46	23	26	18	44	44	20	41	23	32	11	30	37	34	42	41	0	29	47
	28.72	16	58	47	38	11	0	41	31	68	22	31	20	23	36	18	16	29	31	23	64	37	33	35	51	12	37	32	25	0	42	18	25	21	38	42	21	46	22	25	16	27	44	31	38	42	5	31	45
	28.73	18	64	49	36	14	0	41	36	70	17	28	22	24	39	7	13	34	30	25	60	32	33	43	58	10	40	24	21	0	38	13	21	21	32	41	22	48	20	20	21	21	47	26	37	44	14	30	43
	28.74	19	69	50	35	18	0	41	41	70	12	25	24	24	40	4	11	38	28	27	56	28	33	50	64	9	41	18	18	0	35	9	18	17	25	37	21	49	17	13	25	16	47	20	38	46	22	31	40
	28.75	18	67	50	34	20	0	40	45	64	6	24	23	22	40	3	10	39	25	30	52	25	34	54	67	10	39	14	16	0	32	7	17	13	18	31	20	49	13	8	28	11	43	12	41	47	29	31	37
	28.76	17	61	46	33	24	0	37	49	56	1	24	21	18	40	0	9	39	19	33	48	24	36	57	66	13	37	12	14	0	29	7	16	4	11	25	19	46	10	6	30	7	35	5	44	46	37	30	33
	28.77	14	51	40	33	27	3	34	53	45	0	22	18	13	39	0	10	35	17	35	43	25	39	55	63	15	33	11	15	1	27	8	16	0	5	20	17	42	6	6	30	5	25	0	44	45	42	28	30
	28.78	12	42	34	33	26	5	29	54	34	0	20	14	8	38	0	11	30	15	38	42	27	41	51	57	15	27	15	17	5	27	11	18	0	1	15	17	36	3	7	30	6	13	0	43	43	45	26	26
	28.79	10	33	26	33	24	6	24	54	23	0	16	10	2	34	0	13	23	16	41	41	29	44	44	48	15	21	20	21	10	27	15	21	0	0	13	16	28	1	10	29	9	2	0	39	40	44	22	25
	28.8	9	27	18	33	20	6	18	52	15	0	12	6	1	30	7	13	15	22	44	42	31	46	36	40	13	14	27	24	15	27	19	23	0	0	12	16	21	1	13	28	13	1	0	32	34	39	20	22
	28.81	9	23	13	33	15	6	13	49	10	0	9	2	0	29	17	14	9	31	45	41	31	48	28	29	11	8	33	28	20	27	21	25	0	0	12	17	13	3	15	27	21	0	1	23	28	30	19	20
	28.82	11	22	9	33	11	5	9	43	6	3	4	0	0	29	25	14	2	41	45	40	31	50	18	20	6	3	40	31	24	25	22	25	0	0	14	18	7	5	17	26	27	0	5	11	22	20	17	18
	28.83	16	23	9	33	5	3	8	35	6	6	2	0	0	29	34	15	1	51	43	40	29	50	9	13	1	0	45	34	26	24	18	24	0	0	16	21	3	8	18	25	34	0	11	0	18	9	15	14
	28.84	22	26	12	33	1	0	7	27	9	9	0	0	0	31	41	15	0	61	40	40	27	49	2	9	0	0	51	36	25	21	12	22	0	0	17	23	1	12	18	25	40	0	16	0	14	0	16	12
	28.85	30	30	17	33	0	0	8	19	15	12	1	0	3	32	48	15	0	68	37	38	24	47	1	5	0	0	53	37	22	17	3	18	0	0	18	24	3	16	17	24	40	0	20	0	12	0	16	10
	28.86	37	33	23	33	1	0	12	11	20	12	4	0	9	34	53	15	2	71	30	38	22	45	0	4	0	0	53	40	16	12	0	13	0	0	19	24	6	19	15	23	38	0	22	0	11	0	17	6
	28.87	44	34	31	33	4	0	17	4	24	13	8	1	12	37	54	16	8	69	26	39	22	42	0	4	0	0	52	41	10	8	0	10	0	2	19	23	12	21	13	21	34	0	24	0	12	0	17	5
	28.88	49	35	37	33	9	0	22	0	28	15	10	4	13	37	52	17	14	64	21	40	25	38	0	5	0	0	49	43	3	4	0	8	0	5	21	21	19	23	13	18	27	0	24	0	12	0	18	4
	28.89	51	35	41	33	14	0	28	0	31	16	15	5	16	34	48	19	21	53	18	44	28	34	0	7	0	2	46	45	1	2	0	7	0	9	21	19	25	24	15	15	20	0	24	0	15	0	18	6
	28.9	50	35	42	33	20	1	33	0	32	16	19	7	16	29	44	19	27	41	17	51	33	30	0	10	0	6	42	45	0	0	0	7	0	14	22	15	31	26	19	13	13	0	22	6	18	0	18	11
	28.91	47	34	41	32	26	4	38	0	31	18	22	7	15	23	38	20	30	27	16	58	38	27	2	13	0	10	37	44	0	0	0	9	0	19	24	11	37	27	23	10	6	0	19	14	20	1	19	15
	28.92	39	34	37	32	30	6	42	1	29	20	24	6	11	17	33	20	34	14	16	64	42	26	6	17	0	13	32	43	0	0	0	11	0	24	27	8	40	28	28	8	2	0	17	22	22	6	20	21
	28.93	29	36	32	31	32	7	43	4	28	26	24	6	5	10	27	20	35	3	18	71	46	26	9	21	0	15	28	38	2	1	0	14	3	29	29	8	42	30	33	7	1	0	16	31	25	7	20	27
	28.94	19	38	26	30	32	8	42	7	28	31	25	6	0	2	23	19	34	2	21	75	50	27	14	27	0	18	23	34	9	3	0	16	6	33	32	8	43	31	38	9	2	1	16	41	26	9	20	33
	28.95	7	40	21	28	29	9	41	9	28	36	27	6	0	0	20	15	31	0	23	75	50	30	18	32	0	22	18	29	16	5	0	17	9	35	32	9	42	34	42	11	5	1	16	51	28	10	21	36
	28.96	0	43	17	26	23	9	39	11	31	40	29	7	0	0	20	11	27	0	25	72	50	34	20	38	0	24	14	24	21	7	7	16	11	36	34	12	41	37	43	15	9	2	17	60	29	11	22	38
	28.97	0	44	16	24	18	9	35	12	33	45	30	9	0	0	20	8	23	0	26	64	49	39	23	44	0	24	9	21	24	10	12	16	13	35	35	15	39	38	42	20	14	4	19	65	29	11	21	36
	28.98	0	45	16	22	11	9	32	13	37	47	30	12	0	0	23	4	20	0	24	53	48	44	24	49	0	25	4	18	27	13	17	16	15	35	34	18	38	38	38	24	19	6	23	67	29	11	19	32
	28.99	0	44	17	20	5	8	30	13	41	46	31	15	0	4	28	1	17	10	24	41	47	50	23	53	0	26	2	17	27	16	20	15	16	33	32	22	37	39	31	29	25	7	28	67	29	10	18	26
	29	0	40	21	18	1	6	28	13	44	43	33	19	0	9	34	0	17	19	21	27	46	55	22	55	0	26	0	19	25	19	22	16	15	31	28	23	37	37	25	33	27	9	31	65	27	12	17	17
	29.01	0	35	24	17	0	6	27	14	47	36	33	21	0	17	40	0	19	25	19	15	45	58	18	54	0	26	0	23	21	22	23	17	13	31	24	23	35	35	16	34	30	9	34	60	26	13	15	10
	29.02	0	28	29	16	0	4	26	13	48	29	32	24	0	23	47	0	23	29	16	4	45	59	16	51	0	25	1	27	18	25	22	18	11	29	20	22	33	32	8	34	30	11	37	54	22	16	14	3
	29.03	0	20	33	15	0	3	24	12	46	22	33	24	0	26	51	0	29	31	13	2	43	59	14	49	0	25	5	33	15	28	17	18	8	30	14	19	31	28	2	32	29	12	39	45	19	17	16	0
	29.04	3	12	37	15	2	3	21	13	43	14	35	23	0	30	54	0	35	31	12	0	41	57	13	44	0	26	10	37	14	30	11	19	5	30	8	16	27	23	0	27	26	12	39	37	16	19	18	0
	29.05	8	6	40	14	7	4	19	12	39	5	38	20	0	32	54	0	42	29	12	0	37	54	12	38	0	25	18	41	15	31	6	19	2	29	5	10	21	21	0	23	23	13	38	29	13	19	23	0
	29.06	13	1	42	14	12	5	15	12	33	0	41	17	3	31	50	2	47	21	13	5	33	50	13	32	0	25	25	44	18	30	1	17	0	28	2	6	15	17	0	17	18	13	34	23	11	19	29	0
	29.07	17	0	43	13	17	7	11	11	28	0	46	11	5	30	46	4	52	13	13	13	26	44	15	27	0	25	31	46	24	29	0	15	0	26	2	3	7	16	0	11	13	13	31	18	11	17	34	0
	29.08	21	0	43	12	22	10	7	11	23	0	53	5	7	28	38	6	53	5	14	25	20	38	19	23	0	23	38	47	30	26	0	11	0	22	3	0	2	15	2	5	8	14	26	13	10	12	40	4
	29.09	25	2	42	11	28	12	3	11	19	0	59	1	9	23	27	6	54	1	16	36	12	32	22	22	1	22	41	47	37	24	0	7	0	18	5	0	1	15	7	0	5	13	22	8	12	7	44	10
	29.1	26	7	41	10	33	16	0	12	15	0	63	0	10	22	18	6	50	0	19	44	6	28	26	20	9	20	43	44	42	20	4	5	0	14	7	0	0	15	14	0	0	13	18	6	15	2	46	15
	29.11	27	13	39	9	38	18	0	13	15	0	66	0	10	20	9	5	46	0	22	50	0	25	29	21	16	18	42	44	45	17	11	2	0	9	13	0	0	15	21	0	0	12	18	5	19	0	45	20
	29.12	24	17	36	8	41	19	2	14	17	0	66	0	10	18	3	3	39	0	25	56	0	22	30	22	22	15	39	44	46	14	18	2	0	4	18	0	0	15	27	0	0	8	18	4	22	0	41	24
	29.13	21	22	35	7	43	19	5	18	21	0	64	0	10	18	0	0	32	3	25	57	0	22	29	25	27	14	35	44	44	14	23	4	0	1	24	0	6	13	33	0	0	7	21	3	28	0	36	28
	29.14	17	23	34	7	43	18	10	20	27	0	60	0	9	18	0	0	23	10	28	57	0	21	27	28	29	13	29	44	40	15	27	8	0	0	30	0	15	12	37	0	5	5	23	1	31	0	29	30
	29.15	12	23	35	8	41	16	15	21	35	0	52	3	8	19	0	0	15	17	30	52	1	22	24	31	30	14	24	42	33	18	29	12	0	0	34	4	25	11	41	4	10	4	26	1	33	0	22	29
	29.16	6	22	36	10	37	14	22	23	42	0	44	7	9	22	0	0	8	24	30	47	6	24	19	33	26	15	19	41	23	22	28	16	0	2	37	6	34	9	42	7	18	3	29	2	36	4	16	27
	29.17	2	19	38	13	31	11	29	24	50	1	38	10	11	24	1	0	3	27	28	42	12	25	14	35	21	18	14	40	15	28	25	21	3	5	40	10	42	8	40	11	26	4	30	5	36	10	10	23
	29.18	1	15	41	16	24	8	34	23	58	4	33	14	12	26	6	0	0	30	25	39	16	24	9	37	13	21	12	37	8	33	19	25	7	9	42	14	51	7	36	11	35	6	29	8	33	18	7	18
	29.19	0	12	43	20	15	6	36	21	62	8	28	16	14	29	12	1	0	31	22	36	22	23	4	39	5	24	11	31	1	38	14	28	9	14	43	19	57	7	29	12	43	11	25	12	30	25	6	12
	29.2	0	10	45	24	6	5	37	18	65	11	26	17	16	32	16	6	0	30	18	34	25	21	1	40	4	27	13	24	0	41	9	29	11	19	42	25	59	8	23	12	49	17	19	19	26	30	6	5
	29.21	0	8	46	27	1	4	36	15	64	16	25	18	17	34	22	12	1	28	14	34	29	16	0	40	3	30	16	17	0	41	5	28	12	23	40	30	57	8	16	13	53	23	12	28	19	34	7	0
	29.22	3	8	47	30	0	5	32	11	61	20	25	16	16	36	27	17	6	26	10	35	31	11	0	40	2	30	18	9	0	39	3	25	12	28	37	34	52	11	8	10	55	29	5	38	13	36	8	0
	29.23	9	8	47	32	0	6	27	7	55	23	27	13	15	36	34	22	12	24	8	39	34	5	1	38	0	30	22	2	0	34	4	24	12	30	36	37	44	13	0	9	53	34	0	47	6	34	8	0
	29.24	16	10	47	34	0	7	20	4	48	24	28	10	13	37	40	26	18	24	6	40	36	1	4	36	0	29	24	1	2	28	6	22	10	33	33	37	35	15	0	7	51	37	0	53	0	31	8	0
	29.25	22	13	47	34	4	9	12	1	40	23	29	6	11	37	46	30	25	22	6	41	37	0	9	34	0	26	27	0	7	20	11	21	8	33	31	37	26	17	0	7	45	39	0	58	0	24	8	4
	29.26	27	17	46	33	12	10	4	0	32	20	31	3	8	37	51	31	31	22	7	41	41	0	13	30	4	24	28	0	12	12	15	19	6	34	28	35	17	18	0	9	39	37	0	61	0	18	7	11
	29.27	31	20	48	32	21	11	3	0	28	16	35	1	7	36	56	31	36	21	9	40	44	2	16	28	8	22	28	0	15	4	18	17	7	33	24	29	10	17	0	10	31	33	6	60	0	12	6	18
	29.28	34	23	51	30	28	10	2	0	25	11	38	0	6	35	60	27	41	21	11	38	48	7	20	25	13	19	27	0	19	3	20	17	8	33	22	25	8	16	0	12	23	27	12	53	0	6	4	27
	29.29	35	25	52	29	34	9	0	3	25	5	42	0	6	35	60	21	45	20	13	32	50	15	23	22	16	18	27	5	22	0	22	16	10	35	18	19	8	14	0	17	15	19	19	44	0	3	4	35
	29.3	33	26	55	29	39	7	0	7	29	1	45	0	9	37	59	16	45	18	14	27	52	25	23	21	20	18	27	16	25	0	21	14	10	36	15	17	12	10	6	22	9	12	27	32	0	2	4	39
	29.31	28	26	59	28	40	4	0	12	34	0	47	1	13	37	55	9	43	16	15	21	53	36	22	21	23	17	27	24	27	3	19	10	10	39	12	14	18	7	11	27	4	4	32	21	4	2	6	41
	29.32	23	26	62	29	38	0	3	16	40	0	48	4	16	40	48	1	38	16	15	16	52	46	19	24	24	17	29	33	27	11	16	5	10	43	9	13	26	5	13	31	1	1	33	10	10	6	9	39
	29.33	16	24	64	29	32	0	12	22	47	4	47	7	20	42	39	0	29	17	13	13	49	56	15	28	21	17	30	43	25	21	13	3	9	46	6	14	36	4	16	33	0	0	33	2	13	10	13	34
	29.34	8	22	65	30	25	0	18	27	53	11	42	12	23	45	27	0	21	20	12	11	45	63	11	33	17	16	33	51	23	32	11	0	6	50	6	16	46	3	18	35	0	0	29	0	16	14	15	26
	29.35	1	20	64	31	17	0	25	30	54	21	35	13	23	48	15	0	11	24	11	12	39	69	7	36	12	15	35	57	20	40	11	0	3	53	6	17	52	4	20	36	0	0	24	0	18	18	20	16
	29.36	0	18	61	30	10	0	32	30	54	33	25	17	22	51	4	0	0	30	9	14	33	72	4	41	6	14	38	61	17	47	11	0	0	54	7	20	56	7	21	33	0	0	19	2	18	21	23	6
	29.37	0	20	58	30	3	0	40	30	50	42	16	19	17	52	1	0	0	38	9	19	27	72	2	45	0	12	39	61	14	53	13	0	0	55	9	21	56	12	20	30	2	0	13	12	18	24	24	1
	29.38	0	21	52	29	0	0	44	28	45	50	7	19	10	52	0	1	0	45	8	24	21	69	1	45	0	11	40	56	10	54	17	0	0	53	13	21	53	16	18	25	2	0	8	23	15	27	23	0
	29.39	0	24	45	27	0	1	47	24	37	56	0	18	1	52	0	9	0	50	7	30	15	64	1	43	0	11	37	51	8	53	22	0	0	50	17	20	47	22	17	20	3	0	7	36	9	27	21	0
	29.4	0	25	39	25	0	4	46	18	27	54	0	16	0	50	0	17	0	50	7	35	11	57	4	37	0	10	36	43	8	49	28	0	0	46	20	18	40	24	17	14	3	0	7	47	4	28	16	0
	29.41	0	28	34	23	1	4	43	12	17	50	0	11	0	48	0	23	0	49	6	40	10	50	7	31	0	11	31	34	8	43	35	0	1	41	23	16	31	27	18	10	2	0	11	55	0	30	11	0
	29.42	6	31	31	21	6	5	37	5	10	40	0	5	0	45	0	29	0	44	4	42	11	41	10	23	0	14	25	24	10	37	40	7	5	37	24	14	23	29	20	7	1	2	17	60	0	31	6	0
	29.43	12	32	31	20	13	5	31	1	5	26	5	0	0	41	0	33	0	37	4	42	14	33	14	15	6	16	19	15	11	33	45	15	10	32	23	12	16	28	23	4	0	5	25	60	0	33	0	0
	29.44	18	31	33	20	20	5	23	0	2	12	13	0	0	39	6	36	0	26	2	40	17	26	15	6	14	21	14	8	14	29	47	21	14	27	20	12	11	26	28	2	0	7	33	56	0	35	0	3
	29.45	24	28	37	20	26	4	15	0	3	7	26	0	0	36	14	36	0	15	0	36	22	19	18	1	21	25	10	2	16	28	48	27	16	26	17	13	9	21	34	2	0	11	38	48	0	36	0	5
	29.46	29	24	43	21	28	2	9	0	5	0	37	0	0	34	22	33	2	6	0	32	27	15	20	0	27	28	7	2	17	27	45	31	18	24	13	14	10	17	41	2	0	14	44	38	0	37	0	8
	29.47	32	21	50	23	29	0	4	0	11	0	48	0	0	32	31	26	7	3	0	26	33	13	22	0	32	32	5	3	17	29	40	32	20	23	9	16	13	14	48	4	0	17	47	26	0	38	0	10
	29.48	34	18	55	24	28	0	2	0	18	0	56	0	0	31	38	19	11	1	0	23	38	13	23	2	36	34	6	6	16	33	33	32	20	23	5	17	17	11	53	7	0	20	47	16	0	38	0	12
	29.49	33	16	59	26	26	0	4	0	26	0	62	0	0	29	45	11	15	0	2	18	43	15	24	6	38	36	8	13	12	38	24	26	20	23	4	18	21	8	55	8	4	21	45	9	0	36	0	14
	29.5	30	16	61	28	20	0	6	2	34	0	66	0	0	27	48	5	17	0	8	17	48	18	24	13	37	38	10	21	9	41	14	19	18	23	4	18	25	7	56	12	9	21	41	5	0	35	4	16
	29.51	25	18	61	30	11	0	11	6	40	1	66	4	0	24	48	3	21	4	13	16	53	24	24	20	33	38	11	27	3	43	6	13	16	24	7	16	29	8	54	16	15	19	36	5	0	32	11	18
	29.52	17	23	58	32	3	0	18	9	44	13	63	8	0	22	45	2	23	11	22	16	55	29	24	27	27	38	13	34	0	44	5	7	14	23	11	11	31	12	49	21	19	16	31	10	0	29	16	20
	29.53	10	29	55	34	0	3	24	11	47	23	55	13	0	19	38	0	25	18	32	19	57	37	24	29	20	38	13	40	0	43	1	2	13	23	17	8	34	16	41	24	23	9	26	17	0	26	20	21
	29.54	4	36	47	36	0	7	30	13	47	31	47	17	0	16	30	0	25	23	40	21	59	43	23	31	13	37	12	41	0	43	0	0	13	23	23	3	35	21	32	28	25	3	21	25	0	24	25	23
	29.55	0	43	41	38	0	11	34	14	44	35	40	19	0	15	21	0	25	26	48	23	58	50	21	30	7	35	10	41	0	41	0	1	14	21	27	0	34	25	23	30	26	0	16	34	0	22	30	24
	29.56	0	47	36	39	0	14	36	13	39	38	30	20	0	13	14	0	25	29	53	25	56	54	20	28	1	33	6	41	0	40	0	6	16	21	31	0	34	30	16	31	25	0	12	39	0	19	32	23
	29.57	0	50	31	38	0	18	34	10	34	38	22	19	0	14	7	0	27	31	54	27	53	58	18	21	0	30	2	36	0	39	8	13	18	21	34	0	35	34	8	30	20	0	10	42	7	17	34	22
	29.58	0	48	26	38	0	22	32	6	27	34	14	16	4	15	5	0	27	31	53	26	46	59	17	14	0	27	0	33	0	40	18	22	21	22	33	0	35	37	3	27	16	0	8	41	15	14	32	21
	29.59	3	44	21	36	0	26	27	1	21	27	8	12	10	18	4	0	28	30	49	28	41	59	16	8	0	23	0	28	2	43	27	30	23	21	28	0	36	37	2	22	10	0	6	37	21	11	28	19
	29.6	11	38	16	34	0	29	21	0	15	16	4	8	15	21	7	0	27	27	39	26	34	56	14	2	0	19	0	26	7	45	34	38	25	22	23	5	35	35	4	15	3	0	5	30	27	10	25	16
	29.61	18	29	14	31	0	32	16	0	10	4	3	6	21	24	11	0	26	25	29	26	26	52	14	0	0	15	0	24	12	49	40	45	24	22	16	11	33	32	7	8	0	0	7	24	31	9	20	14
	29.62	25	20	12	29	3	35	12	0	9	3	1	5	27	26	19	0	26	22	18	25	17	46	15	0	0	9	0	25	18	53	44	49	23	23	7	16	32	30	14	0	0	0	9	20	33	10	16	12
	29.63	31	13	12	27	5	37	8	0	10	0	2	4	33	27	26	0	26	20	4	25	11	40	17	0	4	6	0	26	25	57	45	49	19	24	0	22	31	27	22	0	0	0	12	17	34	11	11	11
	29.64	35	7	14	25	7	39	9	0	10	0	4	4	36	29	31	0	25	18	1	23	5	34	18	0	8	3	3	28	30	59	42	48	13	25	0	26	28	25	29	0	0	0	16	20	31	14	8	11
	29.65	38	4	15	24	8	40	11	0	14	0	7	6	38	28	36	0	23	15	0	23	3	28	21	0	13	1	7	30	35	60	34	45	7	27	0	28	25	21	37	0	0	0	21	27	24	20	6	12
	29.66	39	5	21	24	8	38	15	0	18	0	12	6	37	28	38	0	23	10	0	22	4	24	22	0	16	0	9	33	39	57	25	42	1	27	0	31	21	20	43	0	0	4	28	33	18	26	4	13
	29.67	35	9	26	25	6	35	18	0	23	0	16	6	33	28	37	3	23	8	0	22	6	21	24	1	19	0	10	34	40	55	17	37	0	29	0	30	18	21	46	0	6	11	34	43	11	32	5	16
	29.68	30	15	32	26	4	31	23	0	28	0	22	3	29	27	35	10	23	6	0	22	10	21	26	2	19	0	11	35	39	50	11	31	0	31	0	29	15	25	47	0	11	17	38	51	3	38	6	20
	29.69	25	21	36	27	0	27	25	0	31	0	26	0	24	27	30	16	25	6	0	22	18	23	25	4	20	0	12	34	37	45	6	26	0	31	2	26	14	27	44	0	15	20	41	54	2	43	7	23
	29.7	19	26	40	28	0	21	25	0	33	0	32	0	18	28	24	22	25	4	0	22	24	26	25	6	18	2	12	32	32	40	3	21	0	31	9	22	14	31	40	6	17	22	42	56	0	44	10	26
	29.71	13	30	41	28	0	15	24	0	34	0	34	0	11	29	18	27	26	4	0	24	33	31	25	8	14	4	11	29	25	35	4	15	0	30	16	19	12	35	34	12	19	23	43	53	0	43	13	28
	29.72	7	32	41	28	0	7	21	0	34	0	37	0	7	29	13	29	25	5	5	25	42	37	24	11	8	7	9	26	18	31	6	9	0	30	20	15	12	40	25	18	20	22	38	45	0	40	13	29
	29.73	4	28	40	28	0	1	14	0	33	3	36	0	5	30	9	30	25	9	11	28	49	42	22	15	3	12	6	23	11	29	12	1	2	28	24	11	12	42	18	23	21	19	33	37	0	33	15	28
	29.74	3	22	37	27	0	0	8	0	30	5	33	0	5	30	7	28	23	13	17	31	54	48	21	19	0	17	3	21	4	29	18	0	6	28	28	7	12	43	11	27	19	14	27	27	0	26	16	26
	29.75	5	15	34	26	5	0	2	0	30	8	28	0	5	29	6	23	20	17	24	34	58	53	19	23	0	24	0	19	1	29	23	0	8	27	31	6	9	43	7	30	17	10	20	19	0	17	15	23
	29.76	6	5	32	24	11	0	1	0	28	10	20	0	7	26	7	18	17	22	28	35	59	55	18	28	0	31	0	19	0	30	27	0	10	26	33	4	6	42	4	30	17	4	13	14	0	8	13	19
	29.77	9	3	30	23	18	0	0	0	29	14	11	4	11	24	9	12	12	26	32	38	58	55	16	32	0	37	0	20	0	31	30	0	12	28	33	3	4	38	3	26	16	2	6	12	0	2	12	14
	29.78	13	1	30	22	21	0	0	0	30	19	2	11	14	20	13	8	9	30	33	37	56	54	14	35	4	43	0	23	0	32	31	0	12	30	31	4	1	34	5	19	17	1	1	13	0	0	9	12
	29.79	17	0	32	22	25	0	0	0	30	24	1	17	18	19	18	6	5	33	32	37	51	52	12	38	12	47	0	27	0	33	29	0	12	33	29	5	0	30	8	11	17	1	0	19	0	0	8	10
	29.8	21	0	34	21	28	0	0	0	31	30	0	23	20	18	22	5	4	34	30	36	45	49	11	39	22	49	0	30	0	31	25	0	10	36	28	7	0	26	13	3	17	2	1	25	0	0	8	10
	29.81	21	1	34	21	31	0	7	0	31	36	0	27	21	18	26	6	4	33	25	35	39	45	11	39	31	47	0	33	0	29	21	0	8	40	27	10	0	21	18	2	19	5	2	30	0	4	8	12
	29.82	21	9	35	20	30	0	14	0	31	43	0	29	19	19	30	9	8	31	19	32	34	40	9	39	38	43	2	36	0	27	17	0	5	41	26	11	1	18	22	0	19	7	6	35	0	10	10	14
	29.83	19	20	34	20	30	0	22	0	29	51	0	28	19	21	32	12	11	28	12	31	29	37	10	38	44	35	8	39	0	25	14	0	3	43	25	13	7	15	24	0	20	9	12	36	0	19	14	18
	29.84	17	31	31	19	28	0	28	0	28	57	0	26	16	22	35	16	18	24	7	29	25	34	12	37	49	25	13	41	0	23	11	0	1	45	25	15	14	13	26	0	18	11	18	34	4	28	19	21
	29.85	12	38	26	18	25	0	33	0	27	61	8	20	13	24	35	17	25	21	1	29	23	31	14	34	51	15	18	40	0	22	9	0	0	43	25	14	22	11	26	0	15	11	24	28	12	35	23	23
	29.86	9	44	20	18	23	0	38	0	25	62	16	14	11	23	32	18	32	17	0	28	22	30	16	32	50	5	22	40	0	21	7	0	1	42	24	13	31	10	22	0	11	9	28	21	19	41	27	24
	29.87	6	50	15	17	20	0	42	0	23	62	21	8	10	21	28	14	36	16	0	29	21	27	19	30	45	2	26	38	0	22	8	0	1	39	24	11	41	10	19	7	6	7	30	12	26	45	31	23
	29.88	5	52	11	17	17	0	42	0	21	58	26	2	11	17	23	10	40	16	0	29	23	27	20	28	39	0	29	38	0	25	10	0	3	34	23	8	49	11	15	13	0	4	31	4	32	48	30	22
	29.89	5	51	8	18	12	2	40	0	21	54	28	0	14	11	17	5	41	17	0	30	25	27	21	26	32	0	29	36	4	27	12	0	6	30	19	6	53	12	11	18	0	1	29	0	37	48	28	21
	29.9	6	48	8	19	11	6	36	0	19	46	29	0	17	6	11	4	39	20	0	29	26	26	22	24	24	0	28	36	8	30	15	0	9	26	17	4	57	14	7	22	0	0	25	0	38	47	23	21
	29.91	9	43	9	22	9	11	33	0	20	38	26	0	22	0	5	0	35	23	0	27	27	27	21	21	17	0	25	35	15	33	16	0	12	22	14	1	57	16	5	23	0	0	20	1	36	43	16	21
	29.92	13	36	13	24	10	16	31	0	21	30	21	0	28	0	0	0	29	26	0	26	27	27	19	19	10	0	22	32	21	35	18	0	14	19	12	0	54	18	5	22	0	0	13	8	28	38	7	23
	29.93	17	30	17	27	10	20	27	8	20	23	13	1	33	0	0	0	22	28	0	22	27	26	17	16	4	5	19	33	28	35	20	4	16	17	10	0	48	22	4	19	0	0	9	17	17	34	0	28
	29.94	21	23	18	31	13	23	25	17	21	19	7	3	37	0	0	0	15	29	0	18	27	28	14	13	0	11	17	31	35	35	21	8	16	17	9	0	41	26	7	14	0	1	4	29	6	29	0	34
	29.95	24	16	20	33	17	27	25	25	22	15	2	5	40	0	0	0	9	30	0	14	26	28	12	12	0	16	14	31	41	33	21	13	16	19	9	0	32	28	10	6	0	6	0	41	2	25	0	41
	29.96	25	10	20	35	21	29	26	33	24	15	1	6	40	4	0	0	3	28	0	10	23	29	10	11	0	19	13	29	44	30	19	18	13	20	10	0	26	30	12	1	0	10	0	51	0	21	0	47
	29.97	25	3	16	36	26	31	29	41	24	16	2	5	38	12	4	6	0	25	0	5	22	31	9	12	2	22	12	29	45	25	18	21	11	23	12	0	19	31	14	0	0	14	0	60	0	19	0	50
	29.98	25	1	12	35	28	31	33	47	26	18	8	4	33	20	8	11	0	23	0	2	21	32	8	15	5	24	11	27	44	21	16	24	8	26	15	3	16	32	14	0	0	18	0	64	0	17	0	52
	29.99	23	0	8	34	31	30	36	49	26	22	16	4	27	27	13	18	0	21	0	0	22	35	9	18	6	24	13	27	41	17	15	24	6	30	17	4	14	31	14	0	2	20	0	67	0	16	0	52
	30	22	0	4	31	29	30	40	48	24	25	27	5	21	31	17	22	0	19	0	0	23	38	11	25	7	24	12	24	37	14	14	23	4	33	18	8	15	31	10	0	7	21	0	65	0	16	4	48
	30.01	20	0	3	28	26	29	42	43	22	29	37	6	13	34	20	25	3	18	0	0	23	43	15	31	6	19	12	23	31	11	12	20	5	34	19	10	16	30	6	0	12	20	2	59	0	14	11	41
	30.02	19	2	5	24	21	27	44	35	18	32	47	9	4	35	24	26	6	18	0	0	25	48	17	37	5	16	12	21	24	10	12	16	7	36	19	11	20	28	0	0	15	18	6	51	0	14	13	35
	30.03	18	8	7	21	13	26	43	25	12	36	52	12	2	35	28	26	7	18	0	0	27	52	19	44	1	11	13	18	17	12	12	10	10	36	19	12	24	28	0	0	19	16	9	40	0	12	14	30
	30.04	19	17	12	17	5	24	40	14	6	38	53	16	0	30	32	23	9	18	0	0	29	57	22	49	0	8	12	16	12	12	13	6	15	35	16	13	27	28	0	0	23	14	13	29	2	10	14	26
	30.05	18	25	19	15	3	21	35	4	0	40	50	20	0	23	35	20	9	18	0	5	31	60	22	51	0	5	15	12	8	16	14	3	21	33	14	11	30	29	0	0	26	12	17	19	9	7	13	25
	30.06	18	33	25	12	1	19	29	0	0	43	43	25	0	14	37	16	7	18	0	9	30	62	22	52	0	2	15	10	6	19	15	2	27	32	11	9	32	29	0	0	28	11	22	9	14	5	11	26
	30.07	18	41	30	11	0	19	23	0	0	43	34	27	0	6	38	11	4	18	0	14	28	62	22	51	0	0	16	8	7	22	16	1	33	30	10	8	34	30	0	0	30	11	27	1	18	5	7	28
	30.08	17	46	33	10	0	18	15	0	0	44	22	30	1	3	39	8	1	20	0	18	27	59	20	48	0	0	20	8	8	22	18	2	38	29	10	4	36	31	0	0	28	11	32	0	20	5	2	33
	30.09	16	50	33	10	0	17	8	0	0	44	11	30	8	0	41	7	0	23	0	24	25	53	18	44	0	1	22	5	11	24	19	4	42	27	10	2	38	32	0	0	26	13	36	0	19	6	1	38
	30.1	14	51	32	10	0	19	2	0	6	45	1	30	12	0	40	9	0	26	0	29	22	45	17	39	0	2	24	7	17	25	22	8	44	26	12	1	39	34	3	0	22	15	37	0	18	10	0	40
	30.11	12	48	28	10	0	22	1	0	15	43	0	30	15	0	37	10	0	29	0	36	18	36	15	34	2	5	24	6	22	26	24	10	44	24	15	0	41	36	10	0	16	16	37	5	14	16	0	41
	30.12	9	43	25	10	1	24	0	1	27	43	0	29	17	0	35	15	0	33	2	40	14	24	16	29	9	8	25	5	26	26	29	12	41	22	18	0	42	36	18	0	10	17	36	15	11	24	0	41
	30.13	9	35	21	11	3	28	0	7	36	42	0	26	18	0	32	17	0	36	3	42	11	14	17	26	15	9	22	5	30	26	31	14	37	21	21	0	44	39	24	3	3	18	33	24	7	31	0	39
	30.14	8	28	20	11	6	32	0	12	41	42	0	24	17	0	28	21	0	37	6	44	10	6	19	24	20	12	20	3	31	27	35	15	31	21	24	1	46	42	30	7	1	16	28	33	3	39	1	35
	30.15	8	20	21	12	9	33	0	12	44	41	0	23	13	0	24	25	0	36	8	44	9	3	22	21	23	13	15	1	30	28	37	14	25	22	27	2	47	43	35	13	0	16	23	40	2	45	5	31
	30.16	7	13	22	14	9	35	0	14	43	41	6	21	9	0	21	28	4	32	11	43	9	2	25	20	24	13	9	0	27	30	36	13	19	21	28	5	46	46	38	19	0	16	18	44	4	49	10	26
	30.17	9	8	26	15	8	35	0	14	40	39	16	19	2	0	18	27	9	25	14	38	11	1	29	18	25	12	2	0	23	31	35	12	13	22	28	7	46	48	40	24	0	16	12	44	6	49	12	24
	30.18	10	5	28	17	7	33	0	13	30	38	24	17	1	0	17	26	12	15	15	33	16	0	32	17	25	11	0	0	17	33	30	11	9	23	26	8	46	48	39	29	0	17	10	42	10	47	15	24
	30.19	10	6	32	18	6	29	0	8	19	36	30	15	0	1	15	25	16	4	16	25	21	2	36	15	22	9	0	0	12	33	26	11	6	25	26	11	45	49	35	33	0	16	10	34	15	41	16	25
	30.2	10	9	34	19	5	25	0	4	7	33	36	13	0	7	14	22	18	1	16	18	26	11	36	13	18	5	0	3	7	32	18	11	5	26	23	13	42	48	32	35	0	18	12	25	21	34	16	27
	30.21	10	13	33	19	4	18	0	3	2	31	40	12	0	14	14	19	19	0	18	10	32	19	37	11	16	4	0	6	2	29	10	12	6	27	22	13	39	44	30	33	0	19	15	16	26	25	15	32
	30.22	10	19	30	19	3	12	0	0	1	27	45	10	0	20	13	18	20	0	16	4	38	27	36	9	15	0	0	12	0	26	4	11	8	28	19	14	36	39	26	31	0	21	19	7	29	17	12	35
	30.23	9	24	26	18	2	8	0	0	0	24	46	8	0	28	11	18	19	0	16	3	42	32	32	9	15	0	0	17	1	20	0	13	12	27	18	14	32	36	25	27	2	21	25	1	31	10	8	37
	30.24	9	29	20	17	4	3	6	0	0	21	43	5	0	35	7	19	17	0	13	2	45	37	29	9	16	0	0	22	4	14	0	13	16	27	16	13	29	28	23	22	6	19	29	0	30	7	3	38
	30.25	9	34	12	16	7	1	14	0	0	21	37	2	0	41	5	21	14	0	10	1	45	40	26	11	17	0	4	25	7	9	0	13	21	24	15	13	25	22	24	18	8	17	34	1	30	5	0	37
	30.26	10	36	6	15	8	1	19	0	7	21	31	0	0	44	0	26	13	1	8	0	45	43	22	13	19	0	6	27	12	2	0	11	25	23	14	12	20	15	26	14	12	16	36	6	28	7	0	32
	30.27	14	37	0	15	10	2	24	0	18	24	24	0	0	45	0	29	13	13	6	0	42	43	18	16	21	0	7	26	16	0	0	10	32	21	11	11	15	8	28	13	14	16	34	14	23	12	0	26
	30.28	18	36	0	15	11	4	27	0	28	26	16	0	0	42	0	34	14	21	1	0	40	40	16	21	22	0	8	24	20	0	6	10	36	20	10	11	13	4	30	11	15	15	32	24	17	18	0	19
	30.29	23	36	0	15	11	9	28	0	34	31	10	0	0	38	0	38	18	30	0	0	35	38	15	24	21	0	9	20	24	0	9	11	40	19	7	13	12	2	32	13	17	16	29	33	11	25	0	13
	30.3	27	34	0	16	10	13	29	7	35	34	3	0	0	30	0	41	23	38	0	6	31	35	15	28	17	4	9	16	24	0	14	11	44	20	6	16	12	0	34	17	17	17	26	41	3	31	0	9
	30.31	32	34	0	17	9	17	27	13	37	39	0	0	3	22	0	41	28	44	0	11	27	35	17	29	14	6	10	11	23	4	18	13	46	22	4	17	14	1	33	20	16	19	21	44	0	36	0	5
	30.32	37	32	0	17	7	22	22	17	34	40	0	0	6	12	0	40	35	49	0	17	24	34	19	28	10	9	10	8	19	10	19	16	47	23	5	20	17	4	34	24	15	23	19	44	0	38	6	5
	30.33	39	29	0	18	5	24	17	20	32	41	2	2	10	5	0	37	42	52	1	23	21	33	20	25	8	12	11	6	14	19	21	19	43	27	4	23	21	6	32	28	14	26	18	41	0	40	12	8
	30.34	41	27	8	18	4	25	12	22	24	40	5	7	13	0	6	32	44	51	4	28	19	32	21	20	6	14	12	6	9	28	24	22	39	28	7	25	26	11	29	30	10	28	17	35	0	39	15	13
	30.35	41	24	15	18	3	26	8	23	17	37	10	12	16	0	14	26	46	48	10	32	18	33	22	15	7	16	15	8	3	35	26	25	30	31	9	26	32	15	27	30	8	29	19	27	0	37	18	21
	30.36	39	22	22	17	4	25	6	22	13	34	15	17	18	0	22	20	45	44	16	35	16	35	21	8	9	17	17	11	1	42	26	24	21	33	14	26	37	18	24	30	7	30	21	20	0	37	21	31
	30.37	36	18	27	16	6	22	5	20	10	31	18	21	20	0	28	13	42	37	23	35	14	37	18	3	13	18	21	14	0	48	26	23	10	34	18	22	39	20	19	26	3	29	21	15	0	36	21	42
	30.38	33	16	32	15	9	21	5	14	13	27	23	25	20	0	34	7	35	33	29	33	13	38	15	0	16	16	23	17	0	53	27	22	0	33	24	18	39	19	15	21	1	29	21	12	0	37	22	51
	30.39	29	13	34	14	10	18	8	9	15	24	25	27	20	5	37	1	28	28	36	28	11	39	11	0	21	17	25	19	0	57	27	19	0	33	28	16	38	18	12	15	0	27	21	14	0	38	20	59
	30.4	25	11	36	13	13	17	12	5	22	21	25	26	18	9	39	0	19	23	41	23	10	41	6	0	25	17	24	22	0	55	28	15	0	32	32	10	32	15	6	9	0	28	19	18	0	41	15	64
	30.41	22	10	33	12	15	15	16	0	28	20	24	24	15	14	38	0	9	20	47	16	9	42	3	0	25	16	24	22	0	54	28	12	0	32	34	6	26	12	3	2	0	29	17	26	0	45	11	66
	30.42	19	9	29	12	17	16	20	0	35	19	22	19	13	16	33	0	3	18	49	10	8	43	1	6	24	17	20	21	0	51	28	10	0	30	36	3	20	7	0	0	3	32	14	34	0	45	8	64
	30.43	17	11	21	13	16	16	24	0	41	18	21	14	9	17	28	0	0	18	49	6	8	43	0	13	20	17	16	19	1	47	29	9	2	29	34	2	11	4	0	0	4	36	10	42	0	45	5	58
	30.44	17	13	15	13	15	15	28	0	43	15	19	7	6	16	23	2	0	17	47	2	9	43	0	21	16	19	10	18	3	44	32	11	12	27	32	1	6	2	0	0	5	41	9	46	0	42	4	48
	30.45	18	18	8	14	14	17	29	0	43	12	17	1	5	16	20	8	0	18	42	2	11	40	2	28	11	20	4	16	5	40	34	13	24	27	28	3	3	3	0	0	8	46	11	47	0	35	5	35
	30.46	18	22	3	16	12	15	31	0	39	9	15	0	4	13	16	16	0	21	36	3	12	37	3	36	6	21	0	15	6	38	37	17	34	26	23	7	3	4	0	0	10	50	13	42	0	28	7	23
	30.47	19	28	0	17	12	14	31	0	34	6	13	0	4	10	16	23	0	22	29	7	15	33	8	42	1	21	0	16	7	36	41	20	40	26	17	9	7	8	3	0	11	53	19	35	0	19	10	9
	30.48	20	33	0	19	11	12	28	3	26	3	12	0	4	6	16	29	3	25	21	11	19	28	12	47	0	20	0	15	7	38	43	21	44	27	13	14	16	12	8	0	9	50	27	24	0	8	15	0
	30.49	21	40	0	21	10	9	25	10	17	2	11	0	5	2	18	36	9	30	12	17	22	21	13	50	0	19	0	17	8	42	45	23	46	28	8	19	25	17	12	0	7	47	35	12	0	0	19	0
	30.5	21	46	3	23	10	6	21	15	8	1	9	0	5	0	22	41	12	32	5	21	25	17	16	51	2	17	0	18	6	45	44	22	46	29	5	22	38	23	18	0	5	39	45	1	0	0	22	0
	30.51	22	49	8	25	11	3	16	21	0	3	7	0	7	0	25	44	17	35	0	25	28	13	19	48	8	16	0	21	7	50	43	19	44	30	3	25	51	26	22	0	3	30	54	0	0	0	24	0
	30.52	24	50	14	27	10	0	9	26	0	8	4	0	9	0	28	45	21	37	0	27	32	12	20	46	16	13	4	22	7	55	40	14	38	31	2	27	60	28	25	0	3	18	59	0	0	0	23	3
	30.53	25	49	20	28	10	0	4	31	0	15	3	0	9	0	29	43	24	37	0	25	35	14	22	43	26	10	11	24	8	60	35	10	30	31	2	28	68	29	28	0	3	7	62	0	0	0	21	14
	30.54	27	47	26	28	9	0	1	34	0	23	3	0	10	0	31	37	29	37	0	24	37	19	24	38	34	9	17	23	9	61	31	5	26	32	4	26	73	28	29	0	4	3	62	0	0	2	18	26
	30.55	30	42	32	27	5	0	0	33	0	32	4	0	11	0	31	31	33	35	0	19	40	26	25	33	44	6	21	23	11	62	25	0	22	31	4	24	72	26	28	0	7	2	58	0	0	12	12	38
	30.56	32	36	36	25	3	2	0	31	0	41	7	0	11	1	29	25	35	30	2	14	42	35	27	29	53	5	25	21	15	60	21	0	20	29	7	21	68	23	27	0	13	1	50	10	0	23	7	47
	30.57	36	28	41	22	3	5	0	25	9	48	10	0	12	5	28	17	38	25	9	8	43	44	32	24	59	3	28	19	18	55	17	1	21	28	8	16	63	20	25	1	18	0	42	19	0	32	3	49
	30.58	38	22	43	19	1	11	0	18	17	55	15	0	14	9	26	12	40	20	17	4	44	52	33	21	63	3	31	16	22	50	16	3	21	26	9	10	55	17	21	9	25	0	30	28	0	37	0	49
	30.59	37	17	46	16	2	16	3	9	26	57	21	2	14	12	26	6	40	15	24	0	45	58	35	21	65	3	31	13	25	43	14	9	21	24	12	6	48	15	19	17	32	0	20	31	1	41	0	47
	30.6	35	14	45	13	7	22	11	2	32	60	27	4	15	16	26	5	41	11	29	0	46	60	37	19	64	4	30	8	27	36	15	15	24	22	15	2	44	15	17	25	36	8	13	35	6	43	1	43
	30.61	33	12	45	11	12	27	17	1	37	58	33	8	17	20	28	8	41	9	34	0	47	60	37	19	63	8	25	4	29	29	17	20	26	21	17	0	41	14	16	35	42	14	6	36	11	44	4	35
	30.62	26	14	42	11	16	30	24	0	42	56	37	10	19	24	31	12	39	8	38	1	46	55	37	19	58	11	21	1	32	27	19	25	27	20	20	0	41	15	17	44	46	20	2	38	16	43	10	26
	30.63	18	16	40	12	24	32	29	0	45	54	41	14	22	25	33	19	37	11	42	6	45	50	38	21	55	17	18	0	33	24	21	29	27	21	23	0	46	16	19	50	48	24	2	38	19	38	18	19
	30.64	11	19	36	14	29	32	32	0	47	50	44	17	25	28	37	27	36	19	43	11	44	41	36	22	49	21	12	0	34	25	23	30	26	24	25	2	51	17	21	55	50	28	5	35	23	34	24	16
	30.65	2	22	33	17	30	32	33	0	43	48	44	19	26	28	39	35	32	27	41	19	43	34	33	27	43	28	8	0	34	27	27	29	26	28	27	8	57	19	25	58	51	31	11	31	27	31	30	15
	30.66	1	24	31	22	32	30	33	0	40	45	44	21	28	25	41	44	31	40	37	25	42	26	34	30	38	32	5	0	35	31	30	27	25	33	29	15	64	21	29	54	48	33	18	28	28	32	37	19
	30.67	0	24	30	27	28	26	31	3	36	45	43	21	29	22	40	52	28	52	33	33	43	20	33	34	33	37	4	0	38	38	33	24	27	41	29	23	67	24	33	50	46	34	25	28	32	34	38	24
	30.68	0	22	32	32	21	23	25	8	32	44	41	20	30	17	38	57	28	64	29	38	43	18	34	39	29	40	5	6	40	43	36	22	28	48	28	31	69	26	37	43	43	31	33	28	32	36	40	33
	30.69	0	19	36	37	13	19	22	10	30	45	39	19	29	13	34	58	28	74	25	43	44	17	37	44	23	39	7	13	42	49	40	19	30	56	26	36	69	29	40	34	39	29	40	28	33	42	37	42
	30.7	3	13	43	41	7	17	18	13	26	45	37	19	28	7	30	58	28	82	20	48	47	19	40	48	21	38	10	21	42	51	43	19	33	64	23	42	65	32	44	26	34	27	45	29	35	47	34	52
	30.71	13	9	50	43	0	16	17	15	27	45	32	18	26	4	26	55	30	84	17	50	49	23	45	52	19	35	12	31	44	54	47	19	37	71	21	45	58	36	48	21	28	26	48	30	37	54	29	61
	30.72	23	6	59	45	0	16	17	17	28	46	28	18	25	0	20	51	32	81	15	51	53	28	51	54	19	30	14	40	45	54	48	22	39	75	19	49	51	41	50	16	22	23	50	32	40	60	24	66
	30.73	35	5	68	45	0	17	22	20	32	46	24	19	24	0	16	47	35	75	16	50	55	33	56	54	19	25	15	49	44	53	50	25	42	78	18	48	44	46	53	15	18	23	50	34	43	63	20	69
	30.74	44	7	74	44	1	19	28	22	39	46	20	21	25	0	11	41	36	61	19	51	58	38	61	53	22	19	13	55	44	48	50	30	43	77	19	48	39	51	54	18	14	23	51	36	46	64	16	69
	30.75	51	13	78	42	9	23	37	25	45	46	17	23	28	0	10	37	40	48	23	50	60	44	65	52	25	14	10	59	42	43	49	35	44	73	20	47	38	53	56	22	12	25	50	35	49	64	14	65
	30.76	57	20	77	40	21	26	47	26	52	46	16	27	33	5	8	36	40	31	27	50	61	47	66	50	29	10	7	58	42	39	48	40	45	69	24	47	36	56	56	30	10	27	49	36	50	63	14	58
	30.77	61	29	74	38	29	30	58	30	57	45	16	30	38	9	9	36	40	17	33	48	61	50	67	47	35	7	2	55	43	34	45	44	46	62	29	46	38	57	55	39	10	31	49	34	53	61	16	52
	30.78	60	40	67	36	39	33	68	32	61	46	17	30	44	16	9	37	39	4	39	46	61	54	65	45	38	5	0	49	44	31	44	46	49	55	33	46	44	55	53	47	14	35	49	36	53	58	19	45
	30.79	56	50	59	35	46	36	75	35	63	46	23	32	51	22	10	39	38	2	44	42	60	55	62	42	41	4	0	42	46	30	40	46	53	47	38	47	49	51	50	53	18	39	48	37	50	56	22	37
	30.8	51	59	51	34	46	37	80	36	62	47	28	30	56	29	13	43	38	1	46	40	57	56	57	42	44	5	0	34	49	30	37	44	58	42	41	47	57	45	45	58	22	41	49	40	47	55	25	33
	30.81	42	64	43	34	45	37	80	35	60	47	34	27	60	32	14	46	37	0	47	35	56	57	50	41	47	5	1	28	54	31	33	42	63	37	43	47	61	35	41	58	26	43	48	44	41	54	26	31
	30.82	36	66	38	35	42	38	77	33	55	47	40	23	62	36	17	50	38	0	45	30	54	56	44	41	47	7	7	24	57	35	29	36	69	35	43	46	65	26	35	56	29	45	47	50	35	56	28	29
	30.83	29	64	36	35	35	37	69	30	47	46	44	19	62	38	19	52	39	8	42	24	53	52	37	40	49	8	15	22	60	40	24	32	72	34	40	43	66	17	30	51	30	44	48	56	28	57	29	32
	30.84	23	60	36	35	26	36	59	26	39	45	47	13	59	36	21	51	40	18	36	18	52	49	30	39	52	10	24	25	59	44	20	27	74	36	37	40	65	5	25	43	31	43	48	61	20	57	26	35
	30.85	18	54	39	35	20	35	45	19	31	43	46	9	54	33	23	48	43	26	30	12	52	43	24	37	53	12	35	27	58	50	15	21	73	38	32	36	62	2	19	33	29	41	47	62	13	57	25	35
	30.86	16	46	42	34	13	37	30	13	23	41	45	5	47	27	26	45	45	33	22	8	52	36	20	34	56	13	42	33	54	52	11	18	68	43	28	30	56	0	15	25	27	38	47	61	6	57	25	37
	30.87	16	38	44	33	8	37	15	8	16	39	40	3	40	21	27	40	49	34	14	5	52	29	15	31	61	14	48	38	49	55	11	16	61	45	21	24	49	0	12	17	25	35	45	56	2	55	24	37
	30.88	17	30	46	32	7	38	1	5	10	37	32	5	31	14	30	33	51	32	8	3	54	22	12	27	63	14	52	42	42	54	10	13	49	46	17	19	42	0	8	11	23	33	43	46	0	50	25	34
	30.89	19	23	45	31	5	40	0	2	6	36	25	8	24	8	31	27	52	31	3	5	56	17	10	22	65	16	54	43	34	54	13	11	39	46	13	14	35	0	7	8	23	32	41	34	0	44	27	31
	30.9	21	17	44	29	4	40	0	2	5	33	18	13	18	2	34	21	52	27	1	7	57	14	10	17	67	15	51	40	29	51	16	11	27	44	10	11	29	0	6	7	25	30	36	20	0	37	28	29
	30.91	23	14	39	28	7	39	0	5	4	31	11	17	13	0	36	17	51	19	0	12	58	15	11	14	64	14	47	34	26	48	23	9	18	40	11	9	25	2	8	9	27	32	32	5	4	28	31	25
	30.92	25	10	34	27	8	37	0	8	6	27	7	25	10	0	37	14	49	12	2	16	60	17	13	11	59	13	40	25	24	44	28	6	13	34	11	10	20	9	9	13	31	32	27	1	9	21	35	23
	30.93	28	9	31	26	8	34	0	12	8	25	6	31	11	0	38	12	46	7	3	22	61	23	16	9	54	10	32	15	25	41	33	5	9	28	14	11	18	15	11	19	35	33	21	0	15	12	34	25
	30.94	30	8	27	24	10	27	0	16	13	21	6	36	13	0	36	11	42	3	7	24	60	30	20	10	43	9	24	3	29	38	37	3	11	19	16	15	17	19	13	24	37	35	16	0	22	5	33	26
	30.95	29	11	28	23	12	21	12	19	18	17	7	40	16	0	36	12	37	4	10	26	58	38	24	10	33	6	17	2	34	37	39	0	15	13	20	19	15	21	16	27	38	37	13	0	28	0	30	29
	30.96	30	14	30	21	11	13	25	18	23	15	12	41	21	0	32	13	32	5	14	26	56	45	30	12	23	3	10	0	41	36	38	0	22	7	24	24	16	23	18	30	35	39	9	0	32	0	26	35
	30.97	29	19	33	20	13	5	35	18	28	12	16	38	27	0	31	14	29	8	17	23	52	50	36	15	13	1	6	0	48	35	35	0	29	2	28	28	16	24	18	31	31	41	7	0	33	0	20	40
[truncated: 2,171 more rows]
[truncated: 3,002 more columns]

## Sheet: Figure 3b
left contour	7	7	7	7	7	8	9	9	9	8	8	7	6	5	5	5	5	6	7	9	10	12	14	16	18	20	22	24	26	28	29	30	30	29	28	26	23	21	18	16	14	13	13	13	13	14	15	15	15
[truncated: 4,007 more rows]
[truncated: 3,502 more columns]

[truncated: 57 more sheets: Figure 4a, Figure 4b, Figure 4c, Figure 4d, Figure 5a, Figure 5b, Figure 6a and 6b, Figure 6c and 6d, Figure 6e, Figure 7a, Figure 7b, Figure 7c, Figure 7d, Figure 7e, Figure 7f, Figure 7g, Figure S1a, Figure S1b, Figure S1c, Figure S1d …]
